# Supplementary material for: Common and novel haplotype structures between different types of cancer
Source: Cancer Rep (Hoboken). 2024 Jun 21;7(6):e2107. doi: 10.1002/cnr2.2107 (PMC11190585; doi:10.1002/cnr2.2107)
Supplement: Supplementary file 1 — Data S1. Supplementary method 1. [file CNR2-7-e2107-s002.xlsx]

## Sheet: Sheet1
DISEASE/TRAIT
Acute lymphoblastic leukemia
Acute lymphoblastic leukemia (adolescents and young adults)
Acute lymphoblastic leukemia (adult vs childhood)
Acute lymphoblastic leukemia (adult)
Acute lymphoblastic leukemia (B-cell precursor)
Acute lymphoblastic leukemia (childhood)
Acute lymphoblastic leukemia in childhood (B cell precursor)
Acute myeloid leukemia (all cytogenetic sub-types)
Acute myeloid leukemia (normal cytogenetics)
Acute myeloid leukemia or myelodysplastic syndrome (pleiotropy)
Acute post-radiotherapy pain in breast cancer
Adenocarcinoma
Adenocarcinoma in never smokers
Adverse response to chemotherapy (amenorrhea) in breast cancer
Adverse response to chemotherapy in breast cancer (alopecia)
Adverse response to chemotherapy in breast cancer (alopecia) (anti-microtubule)
Adverse response to chemotherapy in breast cancer (alopecia) (cyclophosphamide+doxorubicin+/-5FU)
Adverse response to chemotherapy in breast cancer (alopecia) (cyclophosphamide+epirubicin+/-5FU)
Adverse response to chemotherapy in breast cancer (alopecia) (docetaxel)
Adverse response to chemotherapy in breast cancer (alopecia) (paclitaxel)
Adverse response to chemotherapy in colorectal cancer (FOLFOX) (Hand foot syndrome)
Adverse response to chemotherapy in colorectal cancer (FOLFOX,Cetuximab) (Nausea)
Adverse response to chemotherapy in colorectal cancer (FOLFOX,Cetuximab) (Neutropenia)
Adverse response to chemotherapy in colorectal cancer (XELOX) (Lethargy)
Adverse response to chemotherapy in colorectal cancer (XELOX,Cetuximab) (Diarrhoea)
Aerodigestive squamous cell cancer (pleiotropy)
Alanine aminotransferase (ALT) levels after remission induction therapy in actute lymphoblastic leukemia (ALL)
Alcohol-related hepatocellular carcinoma
Anthracycline-induced cardiotoxicity in breast cancer
Anthracycline-induced cardiotoxicity in childhood cancer
Anthracycline-induced cardiotoxicity in early breast cancer
Aromatase inhibitors induced musculoskeletal syndrome in HR+ non-metastatic breast cancer
Asparaginase hypersensitivity in acute lymphoblastic leukemia
Asparaginase-induced acute pancreatitis in acute lymphoblastic leukemia (onset time)
B cell non-Hodgkin lymphoma
Barrett's esophagus or Esophageal adenocarcinoma
Barrett's esophagus or esophageal adenocarcinoma x sex interaction (1df test)
Barrett's esophagus or esophageal adenocarcinoma x sex interaction (2df test)
Basal cell carcinoma
B-cell malignancies (chronic lymphocytic leukemia, Hodgkin lymphoma or multiple myeloma) (pleiotropy)
Behaviour of cancer tumour: malignant, primary site, PHESANT recoding (UKB data field 40012_3)
Benign childhood epilepsy with centro-temporal spikes
Benign prostatic hyperplasia
Benign prostatic hyperplasia and lower urinary tract symptoms
Benign prostatic hyperplasia and lower urinary tract symptoms (prostate cancer excluded)
Benign prostatic hyperplasia and/or lower urinary tract symptoms
Bisphosphonate-related osteonecrosis of the jaw in cancer (i.v. bisphosphonate)
Bladder cancer
Bladder cancer (smoking interaction)
Bladder cancer adjusted for industrial classification factors
Bladder cancer adjusted for occupational classification factors
Bladder cancer in selected industrial classification factors (Information and communications, Scientific research, professional and technical services, Government, except elsewhere classified)
Bladder cancer in selected industrial classification factors within Construction, Manufacturing, and Transport and Postal Services
Bladder cancer in selected occupational classification factor (security workers)
BMI in adult survivors of childhood acute lymphoblastic leukemia
BMI in adult survivors of childhood acute lymphoblastic leukemia not treated with cranial radiation
BMI in adult survivors of childhood acute lymphoblastic leukemia treated with cranial radiation
Body mass index (change over time) in cancer
Body mass index (change over time) in cancer or chronic obstructive pulmonary disease
Body mass index (change over time) in gastrointestinal cancer
Body mass index (change over time) in gastrointestinal cancer or chronic obstructive pulmonary disease
Body mass index (change over time) in lung cancer
Body mass index (change over time) in lung cancer or chronic obstructive pulmonary disease
Bone mineral density change response to combined chemotherapy in acute lymphoblastic leukemia
Brain tumor
BRCA1 mutation in breast cancer
BRCA1/2-negative high-risk breast cancer
BRCA2 mutation in breast cancer
Breast cancer
Breast cancer (early onset)
Breast cancer (estrogen-receptor negative)
Breast cancer (estrogen-receptor negative, progesterone-receptor negative, and human epidermal growth factor-receptor negative)
Breast cancer (estrogen-receptor positive)
Breast cancer (male)
Breast cancer (menopausal hormone therapy interaction)
Breast cancer (progesterone-receptor positive)
Breast cancer (prognosis)
Breast cancer (survival)
Breast cancer and/or colorectal cancer
Breast cancer anti-estrogen resistance protein 3 levels
Breast Cancer in BRCA1 mutation carriers
Breast cancer in BRCA2 mutation carriers
Breast cancer in childhood cancer survivors
Breast cancer in childhood cancer survivors treated with less than 10 gray radiotherapy
Breast cancer in childhood cancer survivors treated with more than 10 gray radiotherapy
Breast cancer somatic mutation signature APOBEC C>G
Breast cancer somatic mutation signature APOBEC C>T
Breast cancer specific mortality in breast cancer
Breast cancer specific mortality in estrogen receptor negative breast cancer
Breast cancer specific mortality in estrogen receptor positive breast cancer
Breast cancer, ovarian cancer or prostate cancer (pleiotropy)
Breast cancer-free interval (treatment with aromatase inhibitor)
Breast cancer-specific survival (ER negative)
Breast cancer-specific survival (ER positive)
Breslow thickness in cutaneous melanoma
Bronchial neuroendocrine tumor
Cancer
Cancer (pleiotropy)
Cancer (pleiotropy)(bidirectional)
Cancer (UKB data field 2453)
Cancer code, self-reported: breast cancer (UKB data field 20001_1002)
Cancer code, self-reported: prostate cancer (UKB data field 20001_1044)
Cancer of prostate (PheCode 185)
Cancer pain intensity
Capecitabine-induced hand-foot syndrome in breast or colorectal cancer
Carboplatin disposition in epthelial ovarian cancer
Cardia gastric cancer
Cervical cancer
Cervical cancer (MTAG)
Cervical intraepithelial neoplasia grade 3
Cervical intraepithelial neoplasia grade 3 and invasive cervical cancer
Change in LVEF in response to paclitaxel and trastuzumab in HER2+ breast cancer
Childhood acute lymphoblastic leukemia (TCF3-PBX1 fusion)
Childhood ALL/LBL (acute lymphoblastic leukemia/lymphoblastic lymphoma) treatment-related venous thromboembolism
Cholangiocarcinoma in primary sclerosing cholangitis
Cholangiocarcinoma in primary sclerosing cholangitis (time to event)
Choroidal melanoma
Chronic lymphocytic leukemia
Chronic lymphocytic leukemia (time to first treatment)
Chronic lymphocytic leukemia of B-cell type (UKB data field 40006)
Chronic lymphocytic leukemia or multiple sclerosis
Chronic lymphocytic leukemia or rheumatoid arthritis
Chronic lymphocytic leukemia or systemic lupus erythematosus
Chronic myeloid leukemia
Cisplatin-induced hearing loss in childhood cancer
Colon cancer
Colorectal adenoma (advanced)
Colorectal cancer
Colorectal cancer (alcohol consumption interaction)
Colorectal cancer (aspirin and/or NSAID use interaction)
Colorectal cancer (calcium intake interaction)
Colorectal cancer (diet interaction)
Colorectal cancer (oestrogen-progestogen hormone therapy interaction)
Colorectal cancer (SNP x SNP interaction)
Colorectal cancer or advanced adenoma
Colorectal cancer vs inflammatory bowel disease
Colorectal cancer vs inflammatory bowel disease or controls
Colorectal cancer x BMI interaction (2df)
Colorectal cancer x fine particulate matter exposure levels interaction
Colorectal carcinoma in primary sclerosing cholangitis
Colorectal or endometrial cancer
Colorectal polyp and colorectal cancer (MTAG)
Conversion from active surveillance to active treatment in prostate cancer
Core binding factor acute myeloid leukemia
Cutaneous malignant melanoma
Cutaneous melanoma (MTAG)
Cutaneous melanoma or hair colour
Cutaneous squamous cell carcinoma
Differentiated thyroid cancer
Diffuse large B cell lymphoma
Diffuse large B-cell lymphoma or multiple sclerosis
Diffuse large B-cell lymphoma or rheumatoid arthritis
Diffuse large B-cell lymphoma or systemic lupus erythematosus
Digestive system disease (Barrett's esophagus and esophageal adenocarcinoma combined)
Disease free survival in colon cancer
Disease free survival in colorectal cancer
Disease severity in uveal melanoma (TNM stage 3 or 4 vs TNM stage 1 or 2)
Disease-free survival in breast cancer
Distal colorectal cancer
Distal/Left-sided colorectal cancer
Docetaxel-induced peripheral neuropathy in metastatic castrate-resistant prostate cancer
EGFR mutation-positive lung adenocarcinoma
Endometrial cancer
Endometrial cancer (endometrioid histology)
Endometrial cancer (MTAG)
Endometrial cancer (Non-endometrioid histology)
Endometrial endometrioid carcinoma
Endometrioid ovarian cancer
Endometriosis or endometrial cancer (pleiotropy)
Epigenetic age acceleration (Hannum) in childhood cancer survivors
Epigenetic age acceleration (Horvath) in childhood cancer survivors
Epithelial ovarian cancer
Erectile dysfunction and prostate cancer treatment
Esophageal adenocarcinoma
Esophageal adenocarcinoma x gastroesophageal reflux disease interaction
Esophageal adenocarcinoma x pack-years of smoking exposure interaction
Esophageal adenocarcinoma x smoking interaction
Esophageal cancer
Esophageal cancer (alcohol interaction)
Esophageal cancer (squamous cell)
Esophageal cancer and gastric cancer
Esophageal or stomach cancer
Esophageal squamous cell cancer (length of survival)
Esophageal squamous cell carcinoma
Estradiol plasma levels (breast cancer)
Estrogen level change in anastrozole-treated breast cancer
Estrogen receptor status in breast cancer
Estrogen receptor status in HER2 negative breast cancer
Estrone conjugates/estrone ratio in resected early stage estrogen-receptor positive breast cancer
Estrone/androstenedione ratio in resected early stage-receptor positive breast cancer
Event free survival in diffuse large B-cell lymphoma treated with immunochemotherapy
Ewing sarcoma
Exemestane induced musculoskeletal syndrome in HR+ non-metastatic breast cancer
Extrahepatic cholangiocarcinoma
Extranodal natural killer T-cell lymphoma (nasal type)
Familial colorectal cancer
Familial hepatitis B virus-related hepatocellular carcinoma
Familial lung adenocarcinoma
Familial lung cancer
Familial squamous cell lung carcinoma
First fracture in long-term childhood cancer survivors (time to event)
Follicular lymphoma
Follicular lymphoma or multiple sclerosis
Follicular lymphoma or rheumatoid arthritis
Gallbladder cancer
Gastric adenocarcinoma (histologically verified)
Gastric cancer
Gemcitabine-induced early high-grade neutropenia in pancreatic cancer
Germline telomere length in neuroblastoma
Glioblastoma
Glioblastoma (age-stratified)
Head and neck squamous cell carcinoma
Hepatic bile duct cancer
Hepatic cancer
Hepatitis B virus-related hepatocellular carcinoma
Hepatitis B virus-related hepatocellular carcinoma vs chronic hepatitis B infection
Hepatitis B virus-related hepatocellular carcinoma vs hepatitis B virus-related decompensated cirrhosis
Hepatocellular carcinoma
Hepatocellular carcinoma in alcohol related cirrhosis
Hepatocellular carcinoma in hepatitis B infection
Hepatocellular carcinoma in hepatitis C infection
Hepatocellular carcinoma in post hepatitis C eradication by interferon therapy
HER2 status in breast cancer
High-grade serous ovarian cancer
Hodgkin's lymphoma
Hormone-sensitive cancer
Human papilloma virus 16 negative oropharyngeal cancer
Human papilloma virus 16 positive oropharyngeal cancer
Hypopharyngeal or laryngeal cancer
ICD10 C50.9: Malignant neoplasm of breast of unspecified site
ICD10 C61: Malignant neoplasm of prostate
ICD10 C91.1: Chronic lymphocytic leukemia of B-cell type
ICD10 C91: Lymphoid leukemia
ICD10 C92: Myeloid leukemia
ICD10 D04.7: Carcinoma in situ of skin of lower limb, including hip
ICD10 D47: Other neoplasms of uncertain behavior of lymphoid, hematopoietic and related tissue
Illnesses of father - Lung cancer (UKB data field 20107)
Illnesses of father: Lung cancer (UKB data field 20107_3)
Illnesses of father: Prostate cancer (UKB data field 20107_13)
Illnesses of mother: Breast cancer (UKB data field 20110_5)
Incident hormone-sensitive cancer
Intracranial germ cell tumors
Invasive breast cancer
Invasive cervical cancer
Invasive epithelial ovarian cancer
Keratinocyte cancer (MTAG)
Kidney cancer
Large B-cell lymphoma
Laryngeal squamous cell carcinoma
Left colon cancer
Left colon cancer vs right colon cancer
Letrozole induced musculoskeletal syndrome in HR+ non-metastatic breast cancer
Leukemia inhibitory factor receptor levels
Lobular breast cancer (menopausal hormone therapy interaction)
Log white blood cell count in acute lymphoblastic leukemia
Low-grade serous and serous borderline ovarian cancer
Low-grade serous ovarian cancer
Lung adenocarcinoma
Lung adenocarcinoma (survival time) in never smokers
Lung cancer
Lung cancer (asbestos exposure interaction)
Lung Cancer (DNA repair capacity)
Lung cancer (smoking interaction)
Lung cancer (SNP x SNP interaction)
Lung cancer (survival time) in never smokers
Lung cancer in ever smokers
Lung cancer in never smokers
Lung cancer prognosis in former smokers
Lung cancer x radon exposure interaction (1df)
Lymphocytic leukemia
Lymphoid leukemia (UKB data field 40006)
Lymphoma
Malignant lymphoma
Malignant melanoma of skin (UKB data field 40006)
Malignant neoplasm of female breast (PheCode 174.11)
Malignant neoplasm of prostate (UKB data field 40006)
Marginal zone lymphoma
Marginal zone lymphoma or multiple sclerosis
Marginal zone lymphoma or rheumatoid arthritis
Marginal zone lymphoma or systemic lupus erythematosus
Melanoma
Melanoma specific survival
Melanoma x citrus consumption interaction (2df)
melanoma-derived growth regulatory protein levels
Melanomas of skin (PheCode 172.11)
Metastasis at diagnosis in osteosarcoma
Metastasis in stage I-III microsatellite instability low/stable colorectal cancer (time to event)
Metastatic colorectal cancer survival in treatment with chemotherapy plus biologics
Methotrexate clearance (acute lymphoblastic leukemia)
Methotrexate pharmacokinetics (acute lymphoblastic leukemia)
Methotrexate-related central neurotoxicity in children treated for acute lymphoblastic leukemia
Mixed cellularity Hodgkin lymphoma
Mucinous adenocarcinoma in colorectal cancer
Mucinous ovarian carcinoma
Mucositis (moderate to severe) in head and neck cancer treated with radiotherapy
Multiple cancers (lung cancer, gastric cancer, and squamous cell carcinoma)
Multiple keratinocyte cancers
Multiple severe cisplatin-induced neurotixicitiies in testicular cancer survivors
Myeloproliferative neoplasms
Nasopharyngeal carcinoma
Nasopharyngeal carcinoma (SNP x SNP interaction)
Neuroblastoma
Neuroblastoma (11q deletion)
Neuroblastoma (1p deletion)
Neuroblastoma (high-risk)
Neuroblastoma (MYCN amplification)
Neuroblastoma (pediatric)
Neuroblastoma or malignant cutaneous melanoma
Neuropathic pain in head and neck cancer
Nevus count or cutaneous melanoma
Nodular sclerosis Hodgkin lymphoma
Nonalcoholic steatohepatitis-derived hepatocellular carcinoma
Non-cardia gastric cancer
Non-familial colorectal cancer
Non-glioblastoma glioma
Non-Hodgkin's lymphoma
Non-hodgkin's lymphoma in HIV infection
Non-melanoma skin cancer
Non-muscle-invasive bladder cancer tumour size
Non-small cell lung cancer
Non-small cell lung cancer (recurrence rate)
Non-small cell lung cancer (survival)
Non-small cell lung cancer x BMI trajectory interaction
Obesity in adult survivors of childhood cancer exposed to cranial radiation
Obesity in adult survivors of childhood cancer not exposed to cranial radiation
Opioid analgesic dose requirement in cancer pain treatment
Oral cavity and pharyngeal cancer
Oral cavity cancer
Oropharynx cancer
Oropharynx cancer and human papilloma virus 16 negative oropharyngeal cancer
Osteosarcoma
Ovarian cancer
Ovarian cancer (MTAG)
Ovarian cancer in BRCA1 mutation carriers
Ovarian cancer in BRCA2 mutation carriers
Ovarian cancer-related tumor marker CA 125 levels
Ovarian clear cell cancer
Overall survival in advanced colorectal cancer
Overall survival in breast cancer
Overall survival in breast cancer treated with chemotherapy (excluding Par-4 dependent chemotherapy)
Overall survival in breast cancer treated with Par-4 dependent chemotherapy
Overall survival in ER negative breast cancer
Overall survival in ER positive breast cancer
Overall survival in osteosarcoma
Overall survival in ovarian cancer
Overall survival in serous epithelial ovarian cancer treated with paclitaxel and cisplatin
Oxaliplatin-induced allergic reactions in colon cancer
Oxaliplatin-induced allergic reactions in colon cancer (extreme)
Oxaliplatin-induced peripheral sensory neuropathy in colon cancer
Oxaliplatin-induced peripheral sensory neuropathy in colon cancer (extreme)
Paclitaxel disposition in epithelial ovarian cancer
Pancreatic cancer
Pancreatic ductal adenocarcinoma
Pancreatic ductal adenocarcinoma x smoking interaction
Papillary thyroid cancer
Pediatric central nervous system tumors (early onset)(pleiotropy)
Pediatric central nervous system tumors (late onset)(pleiotropy)
Pediatric central nervous system tumors (pleiotropy)
Persistent chemotherapy-induced alopecia in breast cancer
Plasma anastrozole concentration in anastrozole-treated estrogen receptor positive breast cancer
Plasma androstenedione levels in resected early stage-receptor positive breast cancer
Plasma estrone conjugates levels in resected early stage estrogen-receptor positive breast cancer
Plasma estrone levels in resected estrogen-receptor positive breast cancer
Plasma letrozole concentrations in letrozole treated hormone-receptor-positive breast cancer
Platinum-induced myelosuppression in non-small cell lung cancer
Postoperative survival time in hepatocellular carcinoma
Premature menopause in childhood cancer survivors
Presence of epithelioid cells in uveal melanoma
Pre-treatment pain in head and neck squamous cell carcinoma
Primary central nervous system lymphoma
Progression free survival in epithelial ovarian cancer
Progression free survival in epithelial ovarian cancer treated with carboplatin and paclitaxel
Progression free survival in metastatic colorectal cancer (CAPOX-B vs CAPOX-B plus cetuximab)
Progression free survival in metastatic colorectal cancer (chemotherapy interaction)
Progression free survival in serous epithelial ovarian cancer
Progression free survival in serous epithelial ovarian cancer treated with carboplatin and paclitaxel
Progression-free survival in non-muscle-invasive bladder cancer
Prostate cancer
Prostate cancer (advanced)
Prostate cancer (early onset)
Prostate cancer (SNP x SNP interaction)
Prostate cancer (survival)
Prostate cancer (UKB data field 20001)
Prostate cancer aggressiveness
Proximal colorectal cancer
Radiation-induced brain injury in nasopharyngeal carcinoma
Rectal cancer
Rectal cancer vs colon cancer
Recurrence-free survival in non-muscle-invasive bladder cancer
Renal cell carcinoma
Renal cell carcinoma x sex interaction
Response to carboplatin and paclitaxel in ovarian cancer (Caspase 3/7 EC50)
Response to carboplatin and paclitaxel in ovarian cancer (MTT IC50)
Response to carboplatin in ovarian cancer (MTT IC50)
Response to chemotherapy in breast cancer (hypertension) (bevacizumab)
Response to chemotherapy in breast cancer hypertensive cases (cumulative dose) (bevacizumab)
Response to gemcitabine in pancreatic cancer
Response to immune checkpoint inhibitors in melanoma (immune-related adverse events)
Response to irinotecan and platinum-based chemotherapy in non-small-cell lung cancer
Response to irinotecan in non-small-cell lung cancer
Response to opioid analgesics in cancer (pain decrease)
Response to paclitaxel in ovarian cancer (Caspase 3/7 EC50)
Response to paclitaxel in ovarian cancer (MTT IC50)
Response to Pazopanib in cancer (hepatotoxicity)
Response to platinum-based chemotherapy in non-small-cell lung cancer
Response to platinum-based neoadjuvant chemotherapy in cervical cancer
Response to radiotherapy in cancer (late toxicity)
Response to radiotherapy in nasopharyngeal carcinoma (acute oral mucositis)
Response to radiotherapy in prostate cancer (overall toxicity)
Response to radiotherapy in prostate cancer (toxicity)
Response to radiotherapy in prostate cancer (toxicity, rectal bleeding)
Response to radiotherapy in prostate cancer (toxicity, urinary frequency)
Response to tamoxifen in breast cancer
Response to tamoxifen in oestrogen receptor positive/HER2 negative breast cancer
Response to treatment for acute lymphoblastic leukemia
Right colon cancer
Rocuronium dose requirement in breast cancer surgery
Sensory peripheral neuropathy in microtubule targeting agent-treated breast cancer
Serous borderline ovarian cancer
Serous invasive ovarian cancer
Serum cancer antigen 125 (CA 125) levels
Serum cancer antigen 15.3 levels
Serum cancer antigen 19.9 levels
Severe skin toxicity response to cetuximab in colorectal cancer
Severe skin toxicity response to cetuximab in stage 3 colon cancer
Skin cancer
Small cell lung carcinoma
Small intestine neuroendocrine tumor
Small-cell lung cancer (survival)
Spline residuals of log white blood cell count in acute lymphoblastic leukemia
Sporadic neuroblastoma
Sporadic pituitary adenoma
Squamous cell carcinoma
Squamous cell lung carcinoma
Survival in breast cancer (estrogen-receptor positive)
Survival in colon cancer
Survival in colon cancer (distal)
Survival in colon cancer (proximal)
Survival in colorectal cancer
Survival in colorectal cancer (distant metastatic)
Survival in colorectal cancer (non-distant metastatic)
Survival in endocrine treated breast cancer (estrogen-receptor positive)
Survival in head and neck cancer
Survival in melanoma
Survival in microsatellite instability low/stable colorectal cancer
Survival in pancreatic cancer
Survival in rectal cancer
Survival time in esophageal squamous cell carcinoma
Taxane-induced peripheral neuropathy in breast cancer
TCF3-PBX1 fusion in childhood acute lymphoblastic leukemia
Teratocarcinoma-derived growth factor 1 levels
Testicular cancer
Testicular germ cell cancer
Testicular germ cell tumor
Thiopurine methyltransferase activity in acute lymphoblastic leukemia patients treated with mercaptopurines
Thyroid cancer
Thyroid cancer (Papillary, radiation-related)
Time to colon cancer recurrence
Time to recovery from peripheral sensory neuropathy in colon cancer
Tinnitus in cisplatin-treated testicular cancer
Toxicity response to radiotherapy in prostate cancer (decreased urine stream) (time to event)
Toxicity response to radiotherapy in prostate cancer (hematuria) (time to event)
Toxicity response to radiotherapy in prostate cancer (increased urinary frequency) (time to event)
Toxicity response to radiotherapy in prostate cancer (rectal bleeding) (time to event)
Trastuzumab-induced cardiotoxicity in cancer
Tumor biomarkers
Tumor necrosis factor alpha levels
Tumor necrosis factor beta levels
Tumor necrosis factor levels
Tumor necrosis factor ligand superfamily member 11 levels
Tumor necrosis factor ligand superfamily member 12 levels
Tumor necrosis factor ligand superfamily member 14 levels
Tumor necrosis factor ligand superfamily member 18 levels
Tumor necrosis factor ligand superfamily member 6, soluble form levels
Tumor necrosis factor ligand superfamily member 8 levels
Tumor necrosis factor receptor 1 levels
Tumor necrosis factor receptor 2 levels
Tumor necrosis factor receptor II (red blood cell fatty acid level interaction)
Tumor necrosis factor receptor superfamily member 11B levels
Tumor necrosis factor receptor superfamily member 13C levels
Tumor necrosis factor receptor superfamily member 17 levels
Tumor necrosis factor receptor superfamily member 19 levels
Tumor necrosis factor receptor superfamily member 19L levels
Tumor necrosis factor receptor superfamily member 1B levels
Tumor necrosis factor receptor superfamily member 3 levels
Tumor necrosis factor receptor superfamily member 5 levels
Tumor necrosis factor receptor superfamily member 6 levels
Tumor necrosis factor receptor superfamily member EDAR levels
Tumor necrosis factor-inducible gene 6 protein levels
Type 2 diabetes or prostate cancer (pleiotropy)
Urinary bladder cancer
Urinary symptoms in response to radiotherapy in prostate cancer
Uterine leiomyoma or breast cancer (pleiotropy)
Uterine leiomyoma or ER negative breast cancer (pleiotropy)
Uterine leiomyoma or ER positive breast cancer (pleiotropy)
Uveal melanoma
Uveal melanoma (TNM stage 1 or 2)
Uveal melanoma (TNM stage 3 or 4)
Uveal melanoma with any chromosomal aberration
Uveal melanoma with chromosome 3 loss
Uveal melanoma with epithelioid cells
Vincristine-induced peripheral neuropathy in acute lymphoblastic leukemia
Waldenstrأ¶m macroglobulinemia / lymphoplasmacytic lymphoma
Wilms tumor
Xerostomia (moderate to severe) in oropharyngeal cancer
