# Supplementary material for: Common and novel haplotype structures between different types of cancer
Source: Cancer Rep (Hoboken). 2024 Jun 21;7(6):e2107. doi: 10.1002/cnr2.2107 (PMC11190585; doi:10.1002/cnr2.2107)
Supplement: Supplementary file 3 — Data S3. Supplementary results 1. [file CNR2-7-e2107-s003.xlsx]

## Sheet: signifcant GWAS variants-cancer
DATE ADDED TO CATALOG	PUBMEDID	FIRST AUTHOR	DATE	JOURNAL	LINK	STUDY	DISEASE/TRAIT	SNPS	INITIAL SAMPLE SIZE	REPLICATION SAMPLE SIZE	REGION	CHR_ID	CHR_POS	MAPPED_GENE	UPSTREAM_GENE_ID	DOWNSTREAM_GENE_ID	STRONGEST SNP-RISK ALLELE	SNPS	CONTEXT	RISK ALLELE FREQUENCY	P-VALUE	OR or BETA	95% CI (TEXT)	PLATFORM [SNPS PASSING QC]	MAPPED_TRAIT	GENOTYPING TECHNOLOGY
2019-10-17	31562322	Takata R	2019-09-27	Nat Commun	www.ncbi.nlm.nih.gov/pubmed/31562322	12 new susceptibility loci for prostate cancer identified by genome-wide association study in Japanese population.	Prostate cancer	rs10086908	5,088 Japanese ancestry cases, 10,682 Japanese ancestry controls	4,818 Japanese ancestry cases, 73,261 Japanese ancestry controls	8q24.21	8	126999692	PCAT1			rs10086908-T	rs10086908	intron_variant	0.797	7e-14	1.269	NR	Illumina [7742602] (imputed)	prostate carcinoma	Genome-wide genotyping array
2019-10-17	31562322	Takata R	2019-09-27	Nat Commun	www.ncbi.nlm.nih.gov/pubmed/31562322	12 new susceptibility loci for prostate cancer identified by genome-wide association study in Japanese population.	Prostate cancer	rs10993994	5,088 Japanese ancestry cases, 10,682 Japanese ancestry controls	4,818 Japanese ancestry cases, 73,261 Japanese ancestry controls	10q11.22	10	46046326	MSMB			rs10993994-T	rs10993994	5_prime_UTR_variant	0.455	5e-10	1.16414	NR	Illumina [7742602] (imputed)	prostate carcinoma	Genome-wide genotyping array
2019-10-17	31562322	Takata R	2019-09-27	Nat Commun	www.ncbi.nlm.nih.gov/pubmed/31562322	12 new susceptibility loci for prostate cancer identified by genome-wide association study in Japanese population.	Prostate cancer	rs11055034	5,088 Japanese ancestry cases, 10,682 Japanese ancestry controls	4,818 Japanese ancestry cases, 73,261 Japanese ancestry controls	12p13.1	12	12737692	APOLD1			rs11055034-C	rs11055034	intron_variant	0.58	6e-12	1.119	NR	Illumina [7742602] (imputed)	prostate carcinoma	Genome-wide genotyping array
2019-10-17	31562322	Takata R	2019-09-27	Nat Commun	www.ncbi.nlm.nih.gov/pubmed/31562322	12 new susceptibility loci for prostate cancer identified by genome-wide association study in Japanese population.	Prostate cancer	rs11125927	5,088 Japanese ancestry cases, 10,682 Japanese ancestry controls	4,818 Japanese ancestry cases, 73,261 Japanese ancestry controls	2p15	2	62525840	TMEM17 - RPL21P37	ENSG00000186889	ENSG00000229503	rs11125927-G	rs11125927	regulatory_region_variant	0.772	4e-16	1.16279	NR	Illumina [7742602] (imputed)	prostate carcinoma	Genome-wide genotyping array
2019-10-17	31562322	Takata R	2019-09-27	Nat Commun	www.ncbi.nlm.nih.gov/pubmed/31562322	12 new susceptibility loci for prostate cancer identified by genome-wide association study in Japanese population.	Prostate cancer	rs114780236	5,088 Japanese ancestry cases, 10,682 Japanese ancestry controls	4,818 Japanese ancestry cases, 73,261 Japanese ancestry controls	2p15	2	63561915	WDPCP			rs114780236-G	rs114780236	intron_variant	0.829	2e-14	1.187	NR	Illumina [7742602] (imputed)	prostate carcinoma	Genome-wide genotyping array
2019-10-17	31562322	Takata R	2019-09-27	Nat Commun	www.ncbi.nlm.nih.gov/pubmed/31562322	12 new susceptibility loci for prostate cancer identified by genome-wide association study in Japanese population.	Prostate cancer	rs12621278	5,088 Japanese ancestry cases, 10,682 Japanese ancestry controls	4,818 Japanese ancestry cases, 73,261 Japanese ancestry controls	2q31.1	2	172446825	ITGA6			rs12621278-A	rs12621278	intron_variant	0.777	3e-08	1.182	NR	Illumina [7742602] (imputed)	prostate carcinoma	Genome-wide genotyping array
2019-10-17	31562322	Takata R	2019-09-27	Nat Commun	www.ncbi.nlm.nih.gov/pubmed/31562322	12 new susceptibility loci for prostate cancer identified by genome-wide association study in Japanese population.	Prostate cancer	rs12653946	5,088 Japanese ancestry cases, 10,682 Japanese ancestry controls	4,818 Japanese ancestry cases, 73,261 Japanese ancestry controls	5p15.33	5	1895715	CTD-2194D22.4			rs12653946-T	rs12653946	intron_variant	0.445	1e-16	1.22549	NR	Illumina [7742602] (imputed)	prostate carcinoma	Genome-wide genotyping array
2019-10-17	31562322	Takata R	2019-09-27	Nat Commun	www.ncbi.nlm.nih.gov/pubmed/31562322	12 new susceptibility loci for prostate cancer identified by genome-wide association study in Japanese population.	Prostate cancer	rs138708	5,088 Japanese ancestry cases, 10,682 Japanese ancestry controls	4,818 Japanese ancestry cases, 73,261 Japanese ancestry controls	22q13.1	22	38742327	SUN2			rs138708-G	rs138708	missense_variant	0.834	1e-15	1.198	NR	Illumina [7742602] (imputed)	prostate carcinoma	Genome-wide genotyping array
2019-10-17	31562322	Takata R	2019-09-27	Nat Commun	www.ncbi.nlm.nih.gov/pubmed/31562322	12 new susceptibility loci for prostate cancer identified by genome-wide association study in Japanese population.	Prostate cancer	rs1447295	5,088 Japanese ancestry cases, 10,682 Japanese ancestry controls	4,818 Japanese ancestry cases, 73,261 Japanese ancestry controls	8q24.21	8	127472793	CASC8			rs1447295-A	rs1447295	intron_variant	0.179	4e-42	1.50602	NR	Illumina [7742602] (imputed)	prostate carcinoma	Genome-wide genotyping array
2019-10-17	31562322	Takata R	2019-09-27	Nat Commun	www.ncbi.nlm.nih.gov/pubmed/31562322	12 new susceptibility loci for prostate cancer identified by genome-wide association study in Japanese population.	Prostate cancer	rs1512268	5,088 Japanese ancestry cases, 10,682 Japanese ancestry controls	4,818 Japanese ancestry cases, 73,261 Japanese ancestry controls	8p21.2	8	23668950	SINHCAFP3 - NKX3-1	ENSG00000253488	ENSG00000167034	rs1512268-T	rs1512268	intergenic_variant	0.37	3e-24	1.28866	NR	Illumina [7742602] (imputed)	prostate carcinoma	Genome-wide genotyping array
2019-10-17	31562322	Takata R	2019-09-27	Nat Commun	www.ncbi.nlm.nih.gov/pubmed/31562322	12 new susceptibility loci for prostate cancer identified by genome-wide association study in Japanese population.	Prostate cancer	rs16901814	5,088 Japanese ancestry cases, 10,682 Japanese ancestry controls	4,818 Japanese ancestry cases, 73,261 Japanese ancestry controls	8q24.21	8	126869707	PCAT1			rs16901814-G	rs16901814	intron_variant	0.838	6e-12	1.167	NR	Illumina [7742602] (imputed)	prostate carcinoma	Genome-wide genotyping array
2019-10-17	31562322	Takata R	2019-09-27	Nat Commun	www.ncbi.nlm.nih.gov/pubmed/31562322	12 new susceptibility loci for prostate cancer identified by genome-wide association study in Japanese population.	Prostate cancer	rs16901979	5,088 Japanese ancestry cases, 10,682 Japanese ancestry controls	4,818 Japanese ancestry cases, 73,261 Japanese ancestry controls	8q24.21	8	127112671	CASC19, PCAT1			rs16901979-A	rs16901979	intron_variant	0.188	3e-34	1.42857	NR	Illumina [7742602] (imputed)	prostate carcinoma	Genome-wide genotyping array
2019-10-17	31562322	Takata R	2019-09-27	Nat Commun	www.ncbi.nlm.nih.gov/pubmed/31562322	12 new susceptibility loci for prostate cancer identified by genome-wide association study in Japanese population.	Prostate cancer	rs2659124	5,088 Japanese ancestry cases, 10,682 Japanese ancestry controls	4,818 Japanese ancestry cases, 73,261 Japanese ancestry controls	19q13.33	19	50851341	KLK15 - KLK3	ENSG00000174562	ENSG00000142515	rs2659124-T	rs2659124	intergenic_variant	0.605	2e-08	1.156	NR	Illumina [7742602] (imputed)	prostate carcinoma	Genome-wide genotyping array
2019-10-17	31562322	Takata R	2019-09-27	Nat Commun	www.ncbi.nlm.nih.gov/pubmed/31562322	12 new susceptibility loci for prostate cancer identified by genome-wide association study in Japanese population.	Prostate cancer	rs2660753	5,088 Japanese ancestry cases, 10,682 Japanese ancestry controls	4,818 Japanese ancestry cases, 73,261 Japanese ancestry controls	3p12.1	3	87061524	PPATP1 - LINC00506	ENSG00000241293	ENSG00000281392	rs2660753-T	rs2660753	intergenic_variant	0.259	1e-09	1.17786	NR	Illumina [7742602] (imputed)	prostate carcinoma	Genome-wide genotyping array
2019-10-17	31562322	Takata R	2019-09-27	Nat Commun	www.ncbi.nlm.nih.gov/pubmed/31562322	12 new susceptibility loci for prostate cancer identified by genome-wide association study in Japanese population.	Prostate cancer	rs2735839	5,088 Japanese ancestry cases, 10,682 Japanese ancestry controls	4,818 Japanese ancestry cases, 73,261 Japanese ancestry controls	19q13.33	19	50861367	KLK3 - KLK2	ENSG00000142515	ENSG00000167751	rs2735839-G	rs2735839	intergenic_variant	0.6	3e-09	1.163	NR	Illumina [7742602] (imputed)	prostate carcinoma	Genome-wide genotyping array
2019-10-17	31562322	Takata R	2019-09-27	Nat Commun	www.ncbi.nlm.nih.gov/pubmed/31562322	12 new susceptibility loci for prostate cancer identified by genome-wide association study in Japanese population.	Prostate cancer	rs339331	5,088 Japanese ancestry cases, 10,682 Japanese ancestry controls	4,818 Japanese ancestry cases, 73,261 Japanese ancestry controls	6q22.1	6	116888889	RFX6			rs339331-T	rs339331	intron_variant	0.631	9e-15	1.222	NR	Illumina [7742602] (imputed)	prostate carcinoma	Genome-wide genotyping array
2019-10-17	31562322	Takata R	2019-09-27	Nat Commun	www.ncbi.nlm.nih.gov/pubmed/31562322	12 new susceptibility loci for prostate cancer identified by genome-wide association study in Japanese population.	Prostate cancer	rs4430796	5,088 Japanese ancestry cases, 10,682 Japanese ancestry controls	4,818 Japanese ancestry cases, 73,261 Japanese ancestry controls	17q12	17	37738049	HNF1B, HNF1B			rs4430796-A	rs4430796	intron_variant	0.648	5e-27	1.365	NR	Illumina [7742602] (imputed)	prostate carcinoma	Genome-wide genotyping array
2019-10-17	31562322	Takata R	2019-09-27	Nat Commun	www.ncbi.nlm.nih.gov/pubmed/31562322	12 new susceptibility loci for prostate cancer identified by genome-wide association study in Japanese population.	Prostate cancer	rs4554825	5,088 Japanese ancestry cases, 10,682 Japanese ancestry controls	4,818 Japanese ancestry cases, 73,261 Japanese ancestry controls	10q22.3	10	78484866	LINC00856			rs4554825-C	rs4554825	intron_variant	0.766	8e-12	1.142	NR	Illumina [7742602] (imputed)	prostate carcinoma	Genome-wide genotyping array
2019-10-17	31562322	Takata R	2019-09-27	Nat Commun	www.ncbi.nlm.nih.gov/pubmed/31562322	12 new susceptibility loci for prostate cancer identified by genome-wide association study in Japanese population.	Prostate cancer	rs4826594	5,088 Japanese ancestry cases, 10,682 Japanese ancestry controls	4,818 Japanese ancestry cases, 73,261 Japanese ancestry controls	Xp11.22	X	54427973	WNK3 - TSR2	ENSG00000196632	ENSG00000158526	rs4826594-A	rs4826594	regulatory_region_variant	0.508	7e-09	1.06952	NR	Illumina [7742602] (imputed)	prostate carcinoma	Genome-wide genotyping array
2019-10-17	31562322	Takata R	2019-09-27	Nat Commun	www.ncbi.nlm.nih.gov/pubmed/31562322	12 new susceptibility loci for prostate cancer identified by genome-wide association study in Japanese population.	Prostate cancer	rs4842687	5,088 Japanese ancestry cases, 10,682 Japanese ancestry controls	4,818 Japanese ancestry cases, 73,261 Japanese ancestry controls	12q21.33	12	89762600	RNU6-148P - NA	ENSG00000252823		rs4842687-A	rs4842687	intron_variant	0.756	6e-12	1.143	NR	Illumina [7742602] (imputed)	prostate carcinoma	Genome-wide genotyping array
2019-10-17	31562322	Takata R	2019-09-27	Nat Commun	www.ncbi.nlm.nih.gov/pubmed/31562322	12 new susceptibility loci for prostate cancer identified by genome-wide association study in Japanese population.	Prostate cancer	rs6117562	5,088 Japanese ancestry cases, 10,682 Japanese ancestry controls	4,818 Japanese ancestry cases, 73,261 Japanese ancestry controls							rs6117562-A	rs6117562	intron_variant	0.512	3e-08	1.0929	NR	Illumina [7742602] (imputed)	prostate carcinoma	Genome-wide genotyping array
2019-10-17	31562322	Takata R	2019-09-27	Nat Commun	www.ncbi.nlm.nih.gov/pubmed/31562322	12 new susceptibility loci for prostate cancer identified by genome-wide association study in Japanese population.	Prostate cancer	rs6983267	5,088 Japanese ancestry cases, 10,682 Japanese ancestry controls	4,818 Japanese ancestry cases, 73,261 Japanese ancestry controls	8q24.21	8	127401060	POU5F1B, CCAT2, CASC8, PCAT1			rs6983267-G	rs6983267	non_coding_transcript_exon_variant	0.334	1e-08	1.15607	NR	Illumina [7742602] (imputed)	prostate carcinoma	Genome-wide genotyping array
2019-10-17	31562322	Takata R	2019-09-27	Nat Commun	www.ncbi.nlm.nih.gov/pubmed/31562322	12 new susceptibility loci for prostate cancer identified by genome-wide association study in Japanese population.	Prostate cancer	rs73862213	5,088 Japanese ancestry cases, 10,682 Japanese ancestry controls	4,818 Japanese ancestry cases, 73,261 Japanese ancestry controls	3q21.3	3	128498656	GATA2-AS1			rs73862213-G	rs73862213	intron_variant	0.923	6e-23	1.31406	NR	Illumina [7742602] (imputed)	prostate carcinoma	Genome-wide genotyping array
2019-10-17	31562322	Takata R	2019-09-27	Nat Commun	www.ncbi.nlm.nih.gov/pubmed/31562322	12 new susceptibility loci for prostate cancer identified by genome-wide association study in Japanese population.	Prostate cancer	rs7542260	5,088 Japanese ancestry cases, 10,682 Japanese ancestry controls	4,818 Japanese ancestry cases, 73,261 Japanese ancestry controls	1p36.31	1	5683136				rs7542260-T	rs7542260	intergenic_variant	0.902	4e-11	1.18624	NR	Illumina [7742602] (imputed)	prostate carcinoma	Genome-wide genotyping array
2019-10-17	31562322	Takata R	2019-09-27	Nat Commun	www.ncbi.nlm.nih.gov/pubmed/31562322	12 new susceptibility loci for prostate cancer identified by genome-wide association study in Japanese population.	Prostate cancer	rs75777376	5,088 Japanese ancestry cases, 10,682 Japanese ancestry controls	4,818 Japanese ancestry cases, 73,261 Japanese ancestry controls	8q24.21	8	126783938	PCAT1			rs75777376-C	rs75777376	intron_variant	0.923	1e-20	1.32626	NR	Illumina [7742602] (imputed)	prostate carcinoma	Genome-wide genotyping array
2019-10-17	31562322	Takata R	2019-09-27	Nat Commun	www.ncbi.nlm.nih.gov/pubmed/31562322	12 new susceptibility loci for prostate cancer identified by genome-wide association study in Japanese population.	Prostate cancer	rs77911174	5,088 Japanese ancestry cases, 10,682 Japanese ancestry controls	4,818 Japanese ancestry cases, 73,261 Japanese ancestry controls	10q22.3	10	79067076	ZMIZ1-AS1			rs77911174-G	rs77911174	intron_variant	0.634	5e-20	1.16414	NR	Illumina [7742602] (imputed)	prostate carcinoma	Genome-wide genotyping array
2019-10-17	31562322	Takata R	2019-09-27	Nat Commun	www.ncbi.nlm.nih.gov/pubmed/31562322	12 new susceptibility loci for prostate cancer identified by genome-wide association study in Japanese population.	Prostate cancer	rs7837688	5,088 Japanese ancestry cases, 10,682 Japanese ancestry controls	4,818 Japanese ancestry cases, 73,261 Japanese ancestry controls	8q24.21	8	127527115	CASC8 - NA	ENSG00000246228		rs7837688-T	rs7837688	intergenic_variant	0.158	2e-58	1.72712	NR	Illumina [7742602] (imputed)	prostate carcinoma	Genome-wide genotyping array
2019-10-17	31562322	Takata R	2019-09-27	Nat Commun	www.ncbi.nlm.nih.gov/pubmed/31562322	12 new susceptibility loci for prostate cancer identified by genome-wide association study in Japanese population.	Prostate cancer	rs8023793	5,088 Japanese ancestry cases, 10,682 Japanese ancestry controls	4,818 Japanese ancestry cases, 73,261 Japanese ancestry controls	15q22.31	15	66649755	LINC01169			rs8023793-A	rs8023793	intron_variant	0.569	3e-11	1.114	NR	Illumina [7742602] (imputed)	prostate carcinoma	Genome-wide genotyping array
2010-10-15	20872241	Li J	2010-09-26	Breast Cancer Res Treat	www.ncbi.nlm.nih.gov/pubmed/20872241	A combined analysis of genome-wide association studies in breast cancer.	Breast cancer	rs1219648	2,702 European ancestry female cases, 5,726 European ancestry controls	Up to 7,386 cases, 7,576 controls	10q26.13	10	121586676	FGFR2			rs1219648-G	rs1219648	intron_variant	0.42	2e-13	1.32	[1.22-1.42]	Illumina [285984]	breast carcinoma	Genome-wide genotyping array
2022-10-12	35918310	Sonehara K	2022-08-02	Nat Commun	www.ncbi.nlm.nih.gov/pubmed/35918310	A common deletion at BAK1 reduces enhancer activity and confers risk of intracranial germ cell tumors.	Intracranial germ cell tumors	rs3831846	138 Japanese ancestry cases, 808 Japanese ancestry controls	NA	6p21.31	6	33580570	GGNBP1			rs3831846-T	rs3831846	intron_variant	0.43	2e-09	2.46	[1.83-3.31]	Illumina [NR] (imputed)	intracranial germ cell tumor	Genome-wide genotyping array
2011-11-24	22037553	Haiman CA	2011-10-30	Nat Genet	www.ncbi.nlm.nih.gov/pubmed/22037553	A common variant at the TERT-CLPTM1L locus is associated with estrogen receptor-negative breast cancer.	Breast cancer	rs10069690	1,004 African American cases, 2,745 African American controls,1,718 European ancestry cases, 3,670 European ancestry controls	2,292 European ancestry cases, 16,901 European ancestry controls	5p15.33	5	1279675	TERT			rs10069690-T	rs10069690	intron_variant	0.26	1e-10	1.18	[1.13-1.25]	Illumina [3154485] (imputed)	breast carcinoma	Genome-wide genotyping array
2021-12-14	34594039	Sakaue S	2021-09-30	Nat Genet	www.ncbi.nlm.nih.gov/pubmed/34594039	A cross-population atlas of genetic associations for 220 human phenotypes.	Breast cancer	rs10092900	17,389 European ancestry cases, 240,341 European ancestry controls, 6,325 East Asian ancestry cases, 73,225 East Asian ancestry controls	NA	8p11.23	8	36997193	KCNU1 - SMARCE1P4	ENSG00000215262	ENSG00000253650	rs10092900-G	rs10092900	regulatory_region_variant	NR	2e-17	0.1058	[0.081-0.13] unit decrease	Affymetrix, Illumina [25794640] (imputed)	breast carcinoma	Genome-wide genotyping array
2021-12-14	34594039	Sakaue S	2021-09-30	Nat Genet	www.ncbi.nlm.nih.gov/pubmed/34594039	A cross-population atlas of genetic associations for 220 human phenotypes.	Esophageal cancer	rs10201587	1,388 East Asian ancestry cases, 159,201 East Asian ancestry controls	NA	2q33.1	2	201338068	FLACC1			rs10201587-G	rs10201587	intron_variant	0.656575	1e-08	0.231564	[0.15-0.31] unit decrease	Illumina [13427188] (imputed)	esophageal carcinoma	Genome-wide genotyping array
2021-12-14	34594039	Sakaue S	2021-09-30	Nat Genet	www.ncbi.nlm.nih.gov/pubmed/34594039	A cross-population atlas of genetic associations for 220 human phenotypes.	Prostate cancer	rs10204633	11,599 European ancestry cases, 199,628 European ancestry controls, 5,672 East Asian ancestry cases, 84,660 East Asian ancestry controls	NA	2q14.2	2	120342593	RALB - INHBB	ENSG00000144118	ENSG00000163083	rs10204633-G	rs10204633	regulatory_region_variant	NR	8e-09	0.1097	[0.072-0.147] unit increase	Affymetrix, Illumina [25775424] (imputed)	prostate carcinoma	Genome-wide genotyping array
2021-12-14	34594039	Sakaue S	2021-09-30	Nat Genet	www.ncbi.nlm.nih.gov/pubmed/34594039	A cross-population atlas of genetic associations for 220 human phenotypes.	Breast cancer	rs1035142	6,325 East Asian ancestry cases, 73,225 East Asian ancestry controls	NA	2q33.1	2	201288355	FLACC1			rs1035142-G	rs1035142	3_prime_UTR_variant	0.657758	3e-09	0.120151	[0.081-0.16] unit decrease	Illumina [13401000] (imputed)	breast carcinoma	Genome-wide genotyping array
2021-12-14	34594039	Sakaue S	2021-09-30	Nat Genet	www.ncbi.nlm.nih.gov/pubmed/34594039	A cross-population atlas of genetic associations for 220 human phenotypes.	Skin cancer	rs10424978	25,928 European ancestry cases, 466,275 European ancestry controls, 154 East Asian ancestry cases, 178,572 East Asian ancestry controls	NA	19p13.3	19	4837545	TICAM1 - PLIN3	ENSG00000127666	ENSG00000105355	rs10424978-A	rs10424978	upstream_gene_variant	NR	1e-09	0.0598	[0.041-0.079] unit increase	Affymetrix, Illumina [25845421] (imputed)	skin neoplasm	Genome-wide genotyping array
2021-12-14	34594039	Sakaue S	2021-09-30	Nat Genet	www.ncbi.nlm.nih.gov/pubmed/34594039	A cross-population atlas of genetic associations for 220 human phenotypes.	Breast cancer	rs10447995	17,389 European ancestry cases, 240,341 European ancestry controls, 6,325 East Asian ancestry cases, 73,225 East Asian ancestry controls	NA	8q24.21	8	127345678	PCAT1, CASC8, POU5F1B			rs10447995-A	rs10447995	intron_variant	NR	1e-22	0.1002	[0.08-0.12] unit increase	Affymetrix, Illumina [25794640] (imputed)	breast carcinoma	Genome-wide genotyping array
2021-12-14	34594039	Sakaue S	2021-09-30	Nat Genet	www.ncbi.nlm.nih.gov/pubmed/34594039	A cross-population atlas of genetic associations for 220 human phenotypes.	Prostate cancer	rs10486567	11,599 European ancestry cases, 199,628 European ancestry controls, 5,672 East Asian ancestry cases, 84,660 East Asian ancestry controls	NA	7p15.1	7	27936944	JAZF1			rs10486567-A	rs10486567	intron_variant	NR	2e-23	0.1503	[0.12-0.18] unit decrease	Affymetrix, Illumina [25775424] (imputed)	prostate carcinoma	Genome-wide genotyping array
2021-12-14	34594039	Sakaue S	2021-09-30	Nat Genet	www.ncbi.nlm.nih.gov/pubmed/34594039	A cross-population atlas of genetic associations for 220 human phenotypes.	Gastric cancer	rs1050437	7,921 East Asian ancestry cases, 159,201 East Asian ancestry controls	NA	6p21.33	6	31271808	HLA-C, HLA-C, HLA-C, HLA-C, HLA-C, HLA-C, HLA-C			rs1050437-T	rs1050437	missense_variant	0.367702	2e-10	0.111339	[0.077-0.145] unit decrease	Illumina [13428249] (imputed)	gastric carcinoma	Genome-wide genotyping array
2021-12-14	34594039	Sakaue S	2021-09-30	Nat Genet	www.ncbi.nlm.nih.gov/pubmed/34594039	A cross-population atlas of genetic associations for 220 human phenotypes.	Hepatic cancer	rs10612351	379 European ancestry cases, 475,259 European ancestry controls, 2,122 East Asian ancestry cases, 159,201 East Asian ancestry controls	NA	19q13.2	19	39254167	IFNL4 - MSRB1P1	ENSG00000272395	ENSG00000213926	rs10612351-G	rs10612351	intergenic_variant	NR	2e-10	0.2749	[0.19-0.36] unit increase	Affymetrix, Illumina [25843189] (imputed)	liver neoplasm	Genome-wide genotyping array
2021-12-14	34594039	Sakaue S	2021-09-30	Nat Genet	www.ncbi.nlm.nih.gov/pubmed/34594039	A cross-population atlas of genetic associations for 220 human phenotypes.	Skin cancer	rs1065386	25,928 European ancestry cases, 466,275 European ancestry controls, 154 East Asian ancestry cases, 178,572 East Asian ancestry controls	NA	6p21.33	6	31356770	HLA-B, HLA-B, HLA-B, HLA-B, HLA-B			rs1065386-C	rs1065386	missense_variant	NR	4e-16	0.0833	[0.063-0.103] unit decrease	Affymetrix, Illumina [25845421] (imputed)	skin neoplasm	Genome-wide genotyping array
2021-12-14	34594039	Sakaue S	2021-09-30	Nat Genet	www.ncbi.nlm.nih.gov/pubmed/34594039	A cross-population atlas of genetic associations for 220 human phenotypes.	Brain tumor	rs10712703	833 European ancestry cases, 490,709 European ancestry controls, 405 East Asian ancestry cases, 178,321 East Asian ancestry controls	NA	9p21.3	9	22053958	CDKN2B-AS1			rs10712703-T	rs10712703	intron_variant	NR	2e-08	0.3272	[0.21-0.44] unit decrease	Affymetrix, Illumina [25845383] (imputed)	brain neoplasm	Genome-wide genotyping array
2021-12-14	34594039	Sakaue S	2021-09-30	Nat Genet	www.ncbi.nlm.nih.gov/pubmed/34594039	A cross-population atlas of genetic associations for 220 human phenotypes.	Colorectal cancer	rs1078643	6,581 European ancestry cases, 463,421 European ancestry controls, 8,305 East Asian ancestry cases, 159,386 East Asian ancestry controls	NA	17p12	17	10803924	TMEM220-AS1, TMEM238L			rs1078643-A	rs1078643	missense_variant	NR	1e-09	0.089	[0.06-0.118] unit increase	Affymetrix, Illumina [25843452] (imputed)	colorectal cancer	Genome-wide genotyping array
2021-12-14	34594039	Sakaue S	2021-09-30	Nat Genet	www.ncbi.nlm.nih.gov/pubmed/34594039	A cross-population atlas of genetic associations for 220 human phenotypes.	Colorectal cancer	rs10811654	6,581 European ancestry cases, 463,421 European ancestry controls, 8,305 East Asian ancestry cases, 159,386 East Asian ancestry controls	NA	9p21.3	9	22092925	CDKN2B-AS1			rs10811654-G	rs10811654	intron_variant	NR	2e-09	0.0736	[0.05-0.098] unit decrease	Affymetrix, Illumina [25843452] (imputed)	colorectal cancer	Genome-wide genotyping array
2021-12-14	34594039	Sakaue S	2021-09-30	Nat Genet	www.ncbi.nlm.nih.gov/pubmed/34594039	A cross-population atlas of genetic associations for 220 human phenotypes.	Colorectal cancer	rs10811654	8,305 East Asian ancestry cases, 159,386 East Asian ancestry controls	NA	9p21.3	9	22092925	CDKN2B-AS1			rs10811654-G	rs10811654	intron_variant	0.476531	1e-09	0.100564	[0.068-0.133] unit decrease	Illumina [13428297] (imputed)	colorectal cancer	Genome-wide genotyping array
2021-12-14	34594039	Sakaue S	2021-09-30	Nat Genet	www.ncbi.nlm.nih.gov/pubmed/34594039	A cross-population atlas of genetic associations for 220 human phenotypes.	Prostate cancer	rs10840606	11,599 European ancestry cases, 199,628 European ancestry controls, 5,672 East Asian ancestry cases, 84,660 East Asian ancestry controls	NA	11p15.5	11	2213460	MIR4686 - ASCL2	ENSG00000265258	ENSG00000183734	rs10840606-G	rs10840606	intergenic_variant	NR	1e-23	0.178	[0.14-0.21] unit increase	Affymetrix, Illumina [25775424] (imputed)	prostate carcinoma	Genome-wide genotyping array
2021-12-14	34594039	Sakaue S	2021-09-30	Nat Genet	www.ncbi.nlm.nih.gov/pubmed/34594039	A cross-population atlas of genetic associations for 220 human phenotypes.	Skin cancer	rs10859996	25,928 European ancestry cases, 466,275 European ancestry controls, 154 East Asian ancestry cases, 178,572 East Asian ancestry controls	NA	12q23.1	12	95985029	HAL			rs10859996-T	rs10859996	intron_variant	NR	4e-11	0.0658	[0.046-0.085] unit decrease	Affymetrix, Illumina [25845421] (imputed)	skin neoplasm	Genome-wide genotyping array
2021-12-14	34594039	Sakaue S	2021-09-30	Nat Genet	www.ncbi.nlm.nih.gov/pubmed/34594039	A cross-population atlas of genetic associations for 220 human phenotypes.	Breast cancer	rs10941679	17,389 European ancestry cases, 240,341 European ancestry controls, 6,325 East Asian ancestry cases, 73,225 East Asian ancestry controls	NA	5p12	5	44706396	LINC02224 - RN7SL383P	ENSG00000249203	ENSG00000263556	rs10941679-G	rs10941679	intergenic_variant	NR	1e-30	0.1282	[0.11-0.15] unit increase	Affymetrix, Illumina [25794640] (imputed)	breast carcinoma	Genome-wide genotyping array
2021-12-14	34594039	Sakaue S	2021-09-30	Nat Genet	www.ncbi.nlm.nih.gov/pubmed/34594039	A cross-population atlas of genetic associations for 220 human phenotypes.	Colorectal cancer	rs10971921	6,581 European ancestry cases, 463,421 European ancestry controls, 8,305 East Asian ancestry cases, 159,386 East Asian ancestry controls	NA	9p13.3	9	34111004	DCAF12			rs10971921-A	rs10971921	intron_variant	NR	4e-09	0.0856	[0.057-0.114] unit increase	Affymetrix, Illumina [25843452] (imputed)	colorectal cancer	Genome-wide genotyping array
2021-12-14	34594039	Sakaue S	2021-09-30	Nat Genet	www.ncbi.nlm.nih.gov/pubmed/34594039	A cross-population atlas of genetic associations for 220 human phenotypes.	Prostate cancer	rs10993994	5,672 East Asian ancestry cases, 84,660 East Asian ancestry controls	NA	10q11.22	10	46046326	MSMB			rs10993994-C	rs10993994	5_prime_UTR_variant	0.553088	6e-18	0.179976	[0.14-0.22] unit decrease	Illumina [13406905] (imputed)	prostate carcinoma	Genome-wide genotyping array
2021-12-14	34594039	Sakaue S	2021-09-30	Nat Genet	www.ncbi.nlm.nih.gov/pubmed/34594039	A cross-population atlas of genetic associations for 220 human phenotypes.	Prostate cancer	rs10993994	11,599 European ancestry cases, 199,628 European ancestry controls, 5,672 East Asian ancestry cases, 84,660 East Asian ancestry controls	NA	10q11.22	10	46046326	MSMB			rs10993994-C	rs10993994	5_prime_UTR_variant	NR	3e-53	0.2031	[0.18-0.23] unit decrease	Affymetrix, Illumina [25775424] (imputed)	prostate carcinoma	Genome-wide genotyping array
2021-12-14	34594039	Sakaue S	2021-09-30	Nat Genet	www.ncbi.nlm.nih.gov/pubmed/34594039	A cross-population atlas of genetic associations for 220 human phenotypes.	Breast cancer	rs10995187	17,389 European ancestry cases, 240,341 European ancestry controls, 6,325 East Asian ancestry cases, 73,225 East Asian ancestry controls	NA	10q21.2	10	62513267	ZNF365 - ALDH7A1P4	ENSG00000138311	ENSG00000234489	rs10995187-A	rs10995187	intron_variant	NR	3e-11	0.1054	[0.074-0.136] unit decrease	Affymetrix, Illumina [25794640] (imputed)	breast carcinoma	Genome-wide genotyping array
2021-12-14	34594039	Sakaue S	2021-09-30	Nat Genet	www.ncbi.nlm.nih.gov/pubmed/34594039	A cross-population atlas of genetic associations for 220 human phenotypes.	Breast cancer	rs11012730	17,389 European ancestry cases, 240,341 European ancestry controls, 6,325 East Asian ancestry cases, 73,225 East Asian ancestry controls	NA	10p12.31	10	21522558	SKIDA1			rs11012730-A	rs11012730	intron_variant	NR	3e-10	0.0747	[0.052-0.098] unit increase	Affymetrix, Illumina [25794640] (imputed)	breast carcinoma	Genome-wide genotyping array
2021-12-14	34594039	Sakaue S	2021-09-30	Nat Genet	www.ncbi.nlm.nih.gov/pubmed/34594039	A cross-population atlas of genetic associations for 220 human phenotypes.	Colorectal cancer	rs11066132	8,305 East Asian ancestry cases, 159,386 East Asian ancestry controls	NA	12q24.13	12	112030402	NAA25			rs11066132-T	rs11066132	intron_variant	0.241006	6e-14	0.158512	[0.12-0.2] unit decrease	Illumina [13428297] (imputed)	colorectal cancer	Genome-wide genotyping array
2021-12-14	34594039	Sakaue S	2021-09-30	Nat Genet	www.ncbi.nlm.nih.gov/pubmed/34594039	A cross-population atlas of genetic associations for 220 human phenotypes.	Colorectal cancer	rs11066132	6,581 European ancestry cases, 463,421 European ancestry controls, 8,305 East Asian ancestry cases, 159,386 East Asian ancestry controls	NA	12q24.13	12	112030402	NAA25			rs11066132-T	rs11066132	intron_variant	NR	6e-14	0.1585	[0.12-0.2] unit decrease	Affymetrix, Illumina [25843452] (imputed)	colorectal cancer	Genome-wide genotyping array
2021-12-14	34594039	Sakaue S	2021-09-30	Nat Genet	www.ncbi.nlm.nih.gov/pubmed/34594039	A cross-population atlas of genetic associations for 220 human phenotypes.	Breast cancer	rs11082442	17,389 European ancestry cases, 240,341 European ancestry controls, 6,325 East Asian ancestry cases, 73,225 East Asian ancestry controls	NA	18q12.3	18	45309052	SLC14A2			rs11082442-G	rs11082442	intron_variant	NR	3e-11	0.0709	[0.05-0.092] unit decrease	Affymetrix, Illumina [25794640] (imputed)	breast carcinoma	Genome-wide genotyping array
2021-12-14	34594039	Sakaue S	2021-09-30	Nat Genet	www.ncbi.nlm.nih.gov/pubmed/34594039	A cross-population atlas of genetic associations for 220 human phenotypes.	Colorectal cancer	rs11108173	6,581 European ancestry cases, 463,421 European ancestry controls, 8,305 East Asian ancestry cases, 159,386 East Asian ancestry controls	NA	12q22	12	95656975	PGAM1P5			rs11108173-G	rs11108173	intron_variant	NR	4e-08	0.0741	[0.048-0.101] unit decrease	Affymetrix, Illumina [25843452] (imputed)	colorectal cancer	Genome-wide genotyping array
2021-12-14	34594039	Sakaue S	2021-09-30	Nat Genet	www.ncbi.nlm.nih.gov/pubmed/34594039	A cross-population atlas of genetic associations for 220 human phenotypes.	Skin cancer	rs111242991	25,928 European ancestry cases, 466,275 European ancestry controls, 154 East Asian ancestry cases, 178,572 East Asian ancestry controls	NA	3p13	3	71526907	FOXP1			rs111242991-T	rs111242991	intron_variant	NR	4e-21	0.0944	[0.075-0.114] unit increase	Affymetrix, Illumina [25845421] (imputed)	skin neoplasm	Genome-wide genotyping array
2021-12-14	34594039	Sakaue S	2021-09-30	Nat Genet	www.ncbi.nlm.nih.gov/pubmed/34594039	A cross-population atlas of genetic associations for 220 human phenotypes.	Skin cancer	rs11170164	25,928 European ancestry cases, 466,275 European ancestry controls, 154 East Asian ancestry cases, 178,572 East Asian ancestry controls	NA	12q13.13	12	52519884	KRT5			rs11170164-T	rs11170164	missense_variant	NR	4e-19	0.1586	[0.12-0.19] unit increase	Affymetrix, Illumina [25845421] (imputed)	skin neoplasm	Genome-wide genotyping array
2021-12-14	34594039	Sakaue S	2021-09-30	Nat Genet	www.ncbi.nlm.nih.gov/pubmed/34594039	A cross-population atlas of genetic associations for 220 human phenotypes.	Breast cancer	rs11249433	17,389 European ancestry cases, 240,341 European ancestry controls, 6,325 East Asian ancestry cases, 73,225 East Asian ancestry controls	NA	1p11.2	1	121538815	EMBP1			rs11249433-G	rs11249433	intron_variant	NR	9e-13	0.0825	[0.06-0.105] unit increase	Affymetrix, Illumina [25794640] (imputed)	breast carcinoma	Genome-wide genotyping array
2021-12-14	34594039	Sakaue S	2021-09-30	Nat Genet	www.ncbi.nlm.nih.gov/pubmed/34594039	A cross-population atlas of genetic associations for 220 human phenotypes.	Skin cancer	rs1126809	25,928 European ancestry cases, 466,275 European ancestry controls, 154 East Asian ancestry cases, 178,572 East Asian ancestry controls	NA	11q14.3	11	89284793	TYR			rs1126809-A	rs1126809	missense_variant	NR	7e-43	0.1443	[0.12-0.16] unit increase	Affymetrix, Illumina [25845421] (imputed)	skin neoplasm	Genome-wide genotyping array
2021-12-14	34594039	Sakaue S	2021-09-30	Nat Genet	www.ncbi.nlm.nih.gov/pubmed/34594039	A cross-population atlas of genetic associations for 220 human phenotypes.	Breast cancer	rs112776581	6,325 East Asian ancestry cases, 73,225 East Asian ancestry controls	NA	5q11.2	5	56758507	C5orf67 - MAP3K1	ENSG00000225940	ENSG00000095015	rs112776581-T	rs112776581	intergenic_variant	0.0969414	2e-09	0.193531	[0.13-0.26] unit increase	Illumina [13401000] (imputed)	breast carcinoma	Genome-wide genotyping array
2021-12-14	34594039	Sakaue S	2021-09-30	Nat Genet	www.ncbi.nlm.nih.gov/pubmed/34594039	A cross-population atlas of genetic associations for 220 human phenotypes.	Breast cancer	rs112776581	17,389 European ancestry cases, 240,341 European ancestry controls, 6,325 East Asian ancestry cases, 73,225 East Asian ancestry controls	NA	5q11.2	5	56758507	C5orf67 - MAP3K1	ENSG00000225940	ENSG00000095015	rs112776581-T	rs112776581	intergenic_variant	NR	1e-21	0.1928	[0.15-0.23] unit increase	Affymetrix, Illumina [25794640] (imputed)	breast carcinoma	Genome-wide genotyping array
2021-12-14	34594039	Sakaue S	2021-09-30	Nat Genet	www.ncbi.nlm.nih.gov/pubmed/34594039	A cross-population atlas of genetic associations for 220 human phenotypes.	Brain tumor	rs11278847	833 European ancestry cases, 490,709 European ancestry controls, 405 East Asian ancestry cases, 178,321 East Asian ancestry controls	NA	5p15.33	5	1280826	TERT			rs11278847-G	rs11278847	intron_variant	NR	4e-12	0.3027	[0.22-0.39] unit increase	Affymetrix, Illumina [25845383] (imputed)	brain neoplasm	Genome-wide genotyping array
2021-12-14	34594039	Sakaue S	2021-09-30	Nat Genet	www.ncbi.nlm.nih.gov/pubmed/34594039	A cross-population atlas of genetic associations for 220 human phenotypes.	Skin cancer	rs11308001	25,928 European ancestry cases, 466,275 European ancestry controls, 154 East Asian ancestry cases, 178,572 East Asian ancestry controls	NA	6p25.3	6	392691	IRF4			rs11308001-C	rs11308001	intron_variant	NR	6e-38	0.1335	[0.11-0.15] unit decrease	Affymetrix, Illumina [25845421] (imputed)	skin neoplasm	Genome-wide genotyping array
2021-12-14	34594039	Sakaue S	2021-09-30	Nat Genet	www.ncbi.nlm.nih.gov/pubmed/34594039	A cross-population atlas of genetic associations for 220 human phenotypes.	Hepatic cancer	rs1131500	2,122 East Asian ancestry cases, 159,201 East Asian ancestry controls	NA	6p21.33	6	31355203	HLA-B, HLA-B, HLA-B, HLA-B, HLA-B			rs1131500-T	rs1131500	missense_variant	0.585311	2e-08	0.179575	[0.12-0.24] unit increase	Illumina [13427386] (imputed)	liver neoplasm	Genome-wide genotyping array
2021-12-14	34594039	Sakaue S	2021-09-30	Nat Genet	www.ncbi.nlm.nih.gov/pubmed/34594039	A cross-population atlas of genetic associations for 220 human phenotypes.	Skin cancer	rs113394050	25,928 European ancestry cases, 466,275 European ancestry controls, 154 East Asian ancestry cases, 178,572 East Asian ancestry controls	NA	8q22.2	8	100083861	RGS22			rs113394050-C	rs113394050	intron_variant	NR	2e-20	0.1333	[0.11-0.16] unit decrease	Affymetrix, Illumina [25845421] (imputed)	skin neoplasm	Genome-wide genotyping array
2021-12-14	34594039	Sakaue S	2021-09-30	Nat Genet	www.ncbi.nlm.nih.gov/pubmed/34594039	A cross-population atlas of genetic associations for 220 human phenotypes.	Colorectal cancer	rs113569514	8,305 East Asian ancestry cases, 159,386 East Asian ancestry controls	NA	3q22.2	3	134029945	SLCO2A1			rs113569514-C	rs113569514	intron_variant	0.35039	6e-09	0.102168	[0.068-0.137] unit decrease	Illumina [13428297] (imputed)	colorectal cancer	Genome-wide genotyping array
2021-12-14	34594039	Sakaue S	2021-09-30	Nat Genet	www.ncbi.nlm.nih.gov/pubmed/34594039	A cross-population atlas of genetic associations for 220 human phenotypes.	Breast cancer	rs113934718	17,389 European ancestry cases, 240,341 European ancestry controls, 6,325 East Asian ancestry cases, 73,225 East Asian ancestry controls	NA	17q11.2	17	30887862	ATAD5			rs113934718-A	rs113934718	intron_variant	NR	1e-08	0.072	[0.047-0.097] unit decrease	Affymetrix, Illumina [25794640] (imputed)	breast carcinoma	Genome-wide genotyping array
2021-12-14	34594039	Sakaue S	2021-09-30	Nat Genet	www.ncbi.nlm.nih.gov/pubmed/34594039	A cross-population atlas of genetic associations for 220 human phenotypes.	Prostate cancer	rs115950603	11,599 European ancestry cases, 199,628 European ancestry controls, 5,672 East Asian ancestry cases, 84,660 East Asian ancestry controls	NA	17p12	17	12677416	MYOCD-AS1, MYOCD			rs115950603-T	rs115950603	intron_variant	NR	9e-10	0.1503	[0.1-0.2] unit increase	Affymetrix, Illumina [25775424] (imputed)	prostate carcinoma	Genome-wide genotyping array
2021-12-14	34594039	Sakaue S	2021-09-30	Nat Genet	www.ncbi.nlm.nih.gov/pubmed/34594039	A cross-population atlas of genetic associations for 220 human phenotypes.	Prostate cancer	rs116154780	11,599 European ancestry cases, 199,628 European ancestry controls, 5,672 East Asian ancestry cases, 84,660 East Asian ancestry controls	NA	2q37.3	2	241346959	SEPTIN2			rs116154780-T	rs116154780	intron_variant	NR	1e-08	0.3165	[0.21-0.43] unit decrease	Affymetrix, Illumina [25775424] (imputed)	prostate carcinoma	Genome-wide genotyping array
2021-12-14	34594039	Sakaue S	2021-09-30	Nat Genet	www.ncbi.nlm.nih.gov/pubmed/34594039	A cross-population atlas of genetic associations for 220 human phenotypes.	Prostate cancer	rs11651052	11,599 European ancestry cases, 199,628 European ancestry controls, 5,672 East Asian ancestry cases, 84,660 East Asian ancestry controls	NA	17q12	17	37742390	HNF1B, HNF1B			rs11651052-G	rs11651052	intron_variant	NR	5e-79	0.2307	[0.21-0.25] unit increase	Affymetrix, Illumina [25775424] (imputed)	prostate carcinoma	Genome-wide genotyping array
2021-12-14	34594039	Sakaue S	2021-09-30	Nat Genet	www.ncbi.nlm.nih.gov/pubmed/34594039	A cross-population atlas of genetic associations for 220 human phenotypes.	Prostate cancer	rs116532339	5,672 East Asian ancestry cases, 84,660 East Asian ancestry controls	NA	2q31.1	2	172457063	ITGA6			rs116532339-G	rs116532339	intron_variant	0.21448	2e-10	0.164338	[0.11-0.21] unit decrease	Illumina [13406905] (imputed)	prostate carcinoma	Genome-wide genotyping array
2021-12-14	34594039	Sakaue S	2021-09-30	Nat Genet	www.ncbi.nlm.nih.gov/pubmed/34594039	A cross-population atlas of genetic associations for 220 human phenotypes.	Prostate cancer	rs116532339	11,599 European ancestry cases, 199,628 European ancestry controls, 5,672 East Asian ancestry cases, 84,660 East Asian ancestry controls	NA	2q31.1	2	172457063	ITGA6			rs116532339-G	rs116532339	intron_variant	NR	8e-21	0.1859	[0.15-0.22] unit decrease	Affymetrix, Illumina [25775424] (imputed)	prostate carcinoma	Genome-wide genotyping array
2021-12-14	34594039	Sakaue S	2021-09-30	Nat Genet	www.ncbi.nlm.nih.gov/pubmed/34594039	A cross-population atlas of genetic associations for 220 human phenotypes.	Esophageal cancer	rs117121174	1,388 East Asian ancestry cases, 159,201 East Asian ancestry controls	NA	12q24.11	12	110259525	IFT81 - ATP2A2	ENSG00000122970	ENSG00000174437	rs117121174-A	rs117121174	intergenic_variant	0.126456	1e-08	0.379394	[0.25-0.51] unit increase	Illumina [13427188] (imputed)	esophageal carcinoma	Genome-wide genotyping array
2021-12-14	34594039	Sakaue S	2021-09-30	Nat Genet	www.ncbi.nlm.nih.gov/pubmed/34594039	A cross-population atlas of genetic associations for 220 human phenotypes.	Esophageal cancer	rs117121174	998 European ancestry cases, 475,308 European ancestry controls, 1,388 East Asian ancestry cases, 159,201 East Asian ancestry controls	NA	12q24.11	12	110259525	IFT81 - ATP2A2	ENSG00000122970	ENSG00000174437	rs117121174-A	rs117121174	intergenic_variant	NR	1e-08	0.3794	[0.25-0.51] unit increase	Affymetrix, Illumina [25843129] (imputed)	esophageal carcinoma	Genome-wide genotyping array
2021-12-14	34594039	Sakaue S	2021-09-30	Nat Genet	www.ncbi.nlm.nih.gov/pubmed/34594039	A cross-population atlas of genetic associations for 220 human phenotypes.	Breast cancer	rs117515012	6,325 East Asian ancestry cases, 73,225 East Asian ancestry controls	NA	2q14.2	2	120421585	INHBB - LINC01101	ENSG00000163083	ENSG00000280409	rs117515012-A	rs117515012	intergenic_variant	0.0437415	2e-08	0.272751	[0.18-0.37] unit increase	Illumina [13401000] (imputed)	breast carcinoma	Genome-wide genotyping array
2021-12-14	34594039	Sakaue S	2021-09-30	Nat Genet	www.ncbi.nlm.nih.gov/pubmed/34594039	A cross-population atlas of genetic associations for 220 human phenotypes.	Breast cancer	rs117515012	17,389 European ancestry cases, 240,341 European ancestry controls, 6,325 East Asian ancestry cases, 73,225 East Asian ancestry controls	NA	2q14.2	2	120421585	INHBB - LINC01101	ENSG00000163083	ENSG00000280409	rs117515012-A	rs117515012	intergenic_variant	NR	2e-08	0.2728	[0.18-0.37] unit increase	Affymetrix, Illumina [25794640] (imputed)	breast carcinoma	Genome-wide genotyping array
2021-12-14	34594039	Sakaue S	2021-09-30	Nat Genet	www.ncbi.nlm.nih.gov/pubmed/34594039	A cross-population atlas of genetic associations for 220 human phenotypes.	Prostate cancer	rs11768309	11,599 European ancestry cases, 199,628 European ancestry controls, 5,672 East Asian ancestry cases, 84,660 East Asian ancestry controls	NA	7q21.3	7	98144500	LMTK2			rs11768309-A	rs11768309	intron_variant	NR	1e-16	0.1088	[0.083-0.134] unit decrease	Affymetrix, Illumina [25775424] (imputed)	prostate carcinoma	Genome-wide genotyping array
2021-12-14	34594039	Sakaue S	2021-09-30	Nat Genet	www.ncbi.nlm.nih.gov/pubmed/34594039	A cross-population atlas of genetic associations for 220 human phenotypes.	Skin cancer	rs117744081	25,928 European ancestry cases, 466,275 European ancestry controls, 154 East Asian ancestry cases, 178,572 East Asian ancestry controls	NA	7p14.3	7	29092663	CPVL			rs117744081-G	rs117744081	missense_variant	NR	3e-13	0.1998	[0.15-0.25] unit decrease	Affymetrix, Illumina [25845421] (imputed)	skin neoplasm	Genome-wide genotyping array
2021-12-14	34594039	Sakaue S	2021-09-30	Nat Genet	www.ncbi.nlm.nih.gov/pubmed/34594039	A cross-population atlas of genetic associations for 220 human phenotypes.	Colorectal cancer	rs11779352	8,305 East Asian ancestry cases, 159,386 East Asian ancestry controls	NA	8q24.11	8	116801302	UTP23			rs11779352-A	rs11779352	intron_variant	0.13307	3e-09	0.147881	[0.099-0.197] unit increase	Illumina [13428297] (imputed)	colorectal cancer	Genome-wide genotyping array
2021-12-14	34594039	Sakaue S	2021-09-30	Nat Genet	www.ncbi.nlm.nih.gov/pubmed/34594039	A cross-population atlas of genetic associations for 220 human phenotypes.	Colorectal cancer	rs11874392	8,305 East Asian ancestry cases, 159,386 East Asian ancestry controls	NA	18q21.1	18	48926786	SMAD7			rs11874392-T	rs11874392	intron_variant	0.655794	6e-25	0.181158	[0.15-0.22] unit decrease	Illumina [13428297] (imputed)	colorectal cancer	Genome-wide genotyping array
2021-12-14	34594039	Sakaue S	2021-09-30	Nat Genet	www.ncbi.nlm.nih.gov/pubmed/34594039	A cross-population atlas of genetic associations for 220 human phenotypes.	Colorectal cancer	rs11874392	6,581 European ancestry cases, 463,421 European ancestry controls, 8,305 East Asian ancestry cases, 159,386 East Asian ancestry controls	NA	18q21.1	18	48926786	SMAD7			rs11874392-T	rs11874392	intron_variant	NR	6e-36	0.1573	[0.13-0.18] unit decrease	Affymetrix, Illumina [25843452] (imputed)	colorectal cancer	Genome-wide genotyping array
2021-12-14	34594039	Sakaue S	2021-09-30	Nat Genet	www.ncbi.nlm.nih.gov/pubmed/34594039	A cross-population atlas of genetic associations for 220 human phenotypes.	Lung cancer	rs11878604	4,444 East Asian ancestry cases, 174,282 East Asian ancestry controls	NA	19q13.2	19	40827379	CYP2F2P - CYP2A6	ENSG00000237118	ENSG00000255974	rs11878604-C	rs11878604	intron_variant	0.394559	6e-11	0.147354	[0.1-0.19] unit decrease	Illumina [13429980] (imputed)	lung carcinoma	Genome-wide genotyping array
2021-12-14	34594039	Sakaue S	2021-09-30	Nat Genet	www.ncbi.nlm.nih.gov/pubmed/34594039	A cross-population atlas of genetic associations for 220 human phenotypes.	Lung cancer	rs11878604	3,791 European ancestry cases, 489,012 European ancestry controls, 4,444 East Asian ancestry cases, 174,282 East Asian ancestry controls	NA	19q13.2	19	40827379	CYP2F2P - CYP2A6	ENSG00000237118	ENSG00000255974	rs11878604-C	rs11878604	intron_variant	NR	1e-13	0.1475	[0.11-0.19] unit decrease	Affymetrix, Illumina [25845450] (imputed)	lung carcinoma	Genome-wide genotyping array
2021-12-14	34594039	Sakaue S	2021-09-30	Nat Genet	www.ncbi.nlm.nih.gov/pubmed/34594039	A cross-population atlas of genetic associations for 220 human phenotypes.	Breast cancer	rs11977670	17,389 European ancestry cases, 240,341 European ancestry controls, 6,325 East Asian ancestry cases, 73,225 East Asian ancestry controls	NA	7q34	7	140242504	RNU1-58P - PPP1R2P6	ENSG00000199283	ENSG00000241661	rs11977670-A	rs11977670	TF_binding_site_variant	NR	4e-08	0.055	[0.035-0.075] unit increase	Affymetrix, Illumina [25794640] (imputed)	breast carcinoma	Genome-wide genotyping array
2021-12-14	34594039	Sakaue S	2021-09-30	Nat Genet	www.ncbi.nlm.nih.gov/pubmed/34594039	A cross-population atlas of genetic associations for 220 human phenotypes.	Prostate cancer	rs11986220	11,599 European ancestry cases, 199,628 European ancestry controls, 5,672 East Asian ancestry cases, 84,660 East Asian ancestry controls	NA	8q24.21	8	127519444	CASC8 - CASC11	ENSG00000246228	ENSG00000249375	rs11986220-T	rs11986220	intergenic_variant	NR	6e-141	0.4569	[0.42-0.49] unit decrease	Affymetrix, Illumina [25775424] (imputed)	prostate carcinoma	Genome-wide genotyping array
2021-12-14	34594039	Sakaue S	2021-09-30	Nat Genet	www.ncbi.nlm.nih.gov/pubmed/34594039	A cross-population atlas of genetic associations for 220 human phenotypes.	Colorectal cancer	rs12022676	8,305 East Asian ancestry cases, 159,386 East Asian ancestry controls	NA	1q41	1	221972743	LINC02474, LINC02257			rs12022676-A	rs12022676	intron_variant	0.282566	2e-10	0.116561	[0.081-0.152] unit increase	Illumina [13428297] (imputed)	colorectal cancer	Genome-wide genotyping array
2021-12-14	34594039	Sakaue S	2021-09-30	Nat Genet	www.ncbi.nlm.nih.gov/pubmed/34594039	A cross-population atlas of genetic associations for 220 human phenotypes.	Colorectal cancer	rs12025420	6,581 European ancestry cases, 463,421 European ancestry controls, 8,305 East Asian ancestry cases, 159,386 East Asian ancestry controls	NA	1q41	1	221975001	LINC02474, LINC02257			rs12025420-A	rs12025420	intron_variant	NR	3e-14	0.1069	[0.079-0.135] unit increase	Affymetrix, Illumina [25843452] (imputed)	colorectal cancer	Genome-wide genotyping array
2021-12-14	34594039	Sakaue S	2021-09-30	Nat Genet	www.ncbi.nlm.nih.gov/pubmed/34594039	A cross-population atlas of genetic associations for 220 human phenotypes.	Gastric cancer	rs1205527	1,029 European ancestry cases, 475,087 European ancestry controls, 7,921 East Asian ancestry cases, 159,201 East Asian ancestry controls	NA	Xq22.3	X	109299580	RNU6-309P - GAPDHP77	ENSG00000201443	ENSG00000215000	rs1205527-C	rs1205527	regulatory_region_variant	NR	9e-14	0.0942	[0.07-0.119] unit decrease	Affymetrix, Illumina [25843697] (imputed)	gastric carcinoma	Genome-wide genotyping array
2021-12-14	34594039	Sakaue S	2021-09-30	Nat Genet	www.ncbi.nlm.nih.gov/pubmed/34594039	A cross-population atlas of genetic associations for 220 human phenotypes.	Gastric cancer	rs1205528	7,921 East Asian ancestry cases, 159,201 East Asian ancestry controls	NA	Xq22.3	X	109298785	RNU6-309P - GAPDHP77	ENSG00000201443	ENSG00000215000	rs1205528-C	rs1205528	regulatory_region_variant	0.405032	8e-12	0.0889082	[0.063-0.114] unit decrease	Illumina [13428249] (imputed)	gastric carcinoma	Genome-wide genotyping array
2021-12-14	34594039	Sakaue S	2021-09-30	Nat Genet	www.ncbi.nlm.nih.gov/pubmed/34594039	A cross-population atlas of genetic associations for 220 human phenotypes.	Prostate cancer	rs12202378	5,672 East Asian ancestry cases, 84,660 East Asian ancestry controls	NA	6q22.1	6	116920858	RFX6			rs12202378-C	rs12202378	intron_variant	0.409558	3e-19	0.191034	[0.15-0.23] unit decrease	Illumina [13406905] (imputed)	prostate carcinoma	Genome-wide genotyping array
2021-12-14	34594039	Sakaue S	2021-09-30	Nat Genet	www.ncbi.nlm.nih.gov/pubmed/34594039	A cross-population atlas of genetic associations for 220 human phenotypes.	Colorectal cancer	rs12241008	6,581 European ancestry cases, 463,421 European ancestry controls, 8,305 East Asian ancestry cases, 159,386 East Asian ancestry controls	NA	10q25.2	10	112520943	VTI1A			rs12241008-C	rs12241008	intron_variant	NR	2e-13	0.1183	[0.087-0.15] unit increase	Affymetrix, Illumina [25843452] (imputed)	colorectal cancer	Genome-wide genotyping array
2021-12-14	34594039	Sakaue S	2021-09-30	Nat Genet	www.ncbi.nlm.nih.gov/pubmed/34594039	A cross-population atlas of genetic associations for 220 human phenotypes.	Prostate cancer	rs12275055	11,599 European ancestry cases, 199,628 European ancestry controls, 5,672 East Asian ancestry cases, 84,660 East Asian ancestry controls	NA	11q13.3	11	69213892	SMIM38 - MYEOV	ENSG00000284713	ENSG00000172927	rs12275055-G	rs12275055	regulatory_region_variant	NR	8e-44	0.2801	[0.24-0.32] unit increase	Affymetrix, Illumina [25775424] (imputed)	prostate carcinoma	Genome-wide genotyping array
2021-12-14	34594039	Sakaue S	2021-09-30	Nat Genet	www.ncbi.nlm.nih.gov/pubmed/34594039	A cross-population atlas of genetic associations for 220 human phenotypes.	Prostate cancer	rs12285347	11,599 European ancestry cases, 199,628 European ancestry controls, 5,672 East Asian ancestry cases, 84,660 East Asian ancestry controls	NA	11q22.2	11	102525876	MMP7			rs12285347-C	rs12285347	intron_variant	NR	1e-08	0.0775	[0.051-0.104] unit decrease	Affymetrix, Illumina [25775424] (imputed)	prostate carcinoma	Genome-wide genotyping array
2021-12-14	34594039	Sakaue S	2021-09-30	Nat Genet	www.ncbi.nlm.nih.gov/pubmed/34594039	A cross-population atlas of genetic associations for 220 human phenotypes.	Esophageal cancer	rs1229984	998 European ancestry cases, 475,308 European ancestry controls, 1,388 East Asian ancestry cases, 159,201 East Asian ancestry controls	NA	4q23	4	99318162	ADH1B			rs1229984-C	rs1229984	missense_variant	NR	3e-45	0.6715	[0.58-0.76] unit increase	Affymetrix, Illumina [25843129] (imputed)	esophageal carcinoma	Genome-wide genotyping array
2021-12-14	34594039	Sakaue S	2021-09-30	Nat Genet	www.ncbi.nlm.nih.gov/pubmed/34594039	A cross-population atlas of genetic associations for 220 human phenotypes.	Esophageal cancer	rs1229984	1,388 East Asian ancestry cases, 159,201 East Asian ancestry controls	NA	4q23	4	99318162	ADH1B			rs1229984-C	rs1229984	missense_variant	0.244616	2e-46	0.712328	[0.61-0.81] unit increase	Illumina [13427188] (imputed)	esophageal carcinoma	Genome-wide genotyping array
2021-12-14	34594039	Sakaue S	2021-09-30	Nat Genet	www.ncbi.nlm.nih.gov/pubmed/34594039	A cross-population atlas of genetic associations for 220 human phenotypes.	Breast cancer	rs12332693	17,389 European ancestry cases, 240,341 European ancestry controls, 6,325 East Asian ancestry cases, 73,225 East Asian ancestry controls	NA	5q33.3	5	158800890	EBF1			rs12332693-A	rs12332693	intron_variant	NR	3e-13	0.0734	[0.054-0.093] unit decrease	Affymetrix, Illumina [25794640] (imputed)	breast carcinoma	Genome-wide genotyping array
2021-12-14	34594039	Sakaue S	2021-09-30	Nat Genet	www.ncbi.nlm.nih.gov/pubmed/34594039	A cross-population atlas of genetic associations for 220 human phenotypes.	Skin cancer	rs12350739	25,928 European ancestry cases, 466,275 European ancestry controls, 154 East Asian ancestry cases, 178,572 East Asian ancestry controls	NA	9p22.2	9	16885019	BNC2 - RN7SL720P	ENSG00000173068	ENSG00000241152	rs12350739-A	rs12350739	regulatory_region_variant	NR	3e-13	0.0716	[0.052-0.091] unit increase	Affymetrix, Illumina [25845421] (imputed)	skin neoplasm	Genome-wide genotyping array
2021-12-14	34594039	Sakaue S	2021-09-30	Nat Genet	www.ncbi.nlm.nih.gov/pubmed/34594039	A cross-population atlas of genetic associations for 220 human phenotypes.	Breast cancer	rs12483725	17,389 European ancestry cases, 240,341 European ancestry controls, 6,325 East Asian ancestry cases, 73,225 East Asian ancestry controls	NA	21q22.12	21	34746798	LINC01426			rs12483725-A	rs12483725	intron_variant	NR	7e-09	0.1467	[0.097-0.196] unit increase	Affymetrix, Illumina [25794640] (imputed)	breast carcinoma	Genome-wide genotyping array
2021-12-14	34594039	Sakaue S	2021-09-30	Nat Genet	www.ncbi.nlm.nih.gov/pubmed/34594039	A cross-population atlas of genetic associations for 220 human phenotypes.	Breast cancer	rs12628403	17,389 European ancestry cases, 240,341 European ancestry controls, 6,325 East Asian ancestry cases, 73,225 East Asian ancestry controls	NA	22q13.1	22	38962032	APOBEC3A			rs12628403-C	rs12628403	intron_variant	NR	9e-14	0.1131	[0.083-0.143] unit increase	Affymetrix, Illumina [25794640] (imputed)	breast carcinoma	Genome-wide genotyping array
2021-12-14	34594039	Sakaue S	2021-09-30	Nat Genet	www.ncbi.nlm.nih.gov/pubmed/34594039	A cross-population atlas of genetic associations for 220 human phenotypes.	Breast cancer	rs1268974	17,389 European ancestry cases, 240,341 European ancestry controls, 6,325 East Asian ancestry cases, 73,225 East Asian ancestry controls	NA	10q22.3	10	79092621	ZMIZ1			rs1268974-G	rs1268974	intron_variant	NR	2e-11	0.0695	[0.049-0.09] unit decrease	Affymetrix, Illumina [25794640] (imputed)	breast carcinoma	Genome-wide genotyping array
2021-12-14	34594039	Sakaue S	2021-09-30	Nat Genet	www.ncbi.nlm.nih.gov/pubmed/34594039	A cross-population atlas of genetic associations for 220 human phenotypes.	Colorectal cancer	rs12822620	8,305 East Asian ancestry cases, 159,386 East Asian ancestry controls	NA	12p13.32	12	4270665	CCND2, CCND2-AS1			rs12822620-T	rs12822620	intron_variant	0.306465	2e-09	0.120786	[0.081-0.16] unit increase	Illumina [13428297] (imputed)	colorectal cancer	Genome-wide genotyping array
2021-12-14	34594039	Sakaue S	2021-09-30	Nat Genet	www.ncbi.nlm.nih.gov/pubmed/34594039	A cross-population atlas of genetic associations for 220 human phenotypes.	Colorectal cancer	rs12822620	6,581 European ancestry cases, 463,421 European ancestry controls, 8,305 East Asian ancestry cases, 159,386 East Asian ancestry controls	NA	12p13.32	12	4270665	CCND2, CCND2-AS1			rs12822620-T	rs12822620	intron_variant	NR	3e-12	0.1137	[0.082-0.146] unit increase	Affymetrix, Illumina [25843452] (imputed)	colorectal cancer	Genome-wide genotyping array
2021-12-14	34594039	Sakaue S	2021-09-30	Nat Genet	www.ncbi.nlm.nih.gov/pubmed/34594039	A cross-population atlas of genetic associations for 220 human phenotypes.	Breast cancer	rs12885612	17,389 European ancestry cases, 240,341 European ancestry controls, 6,325 East Asian ancestry cases, 73,225 East Asian ancestry controls	NA	14q13.3	14	36658205	PAX9			rs12885612-A	rs12885612	intron_variant	NR	8e-09	0.069	[0.045-0.093] unit decrease	Affymetrix, Illumina [25794640] (imputed)	breast carcinoma	Genome-wide genotyping array
2021-12-14	34594039	Sakaue S	2021-09-30	Nat Genet	www.ncbi.nlm.nih.gov/pubmed/34594039	A cross-population atlas of genetic associations for 220 human phenotypes.	Prostate cancer	rs12889169	11,599 European ancestry cases, 199,628 European ancestry controls, 5,672 East Asian ancestry cases, 84,660 East Asian ancestry controls	NA	14q22.1	14	52901514	FERMT2			rs12889169-T	rs12889169	intron_variant	NR	3e-10	0.1182	[0.081-0.155] unit increase	Affymetrix, Illumina [25775424] (imputed)	prostate carcinoma	Genome-wide genotyping array
2021-12-14	34594039	Sakaue S	2021-09-30	Nat Genet	www.ncbi.nlm.nih.gov/pubmed/34594039	A cross-population atlas of genetic associations for 220 human phenotypes.	Breast cancer	rs1292011	17,389 European ancestry cases, 240,341 European ancestry controls, 6,325 East Asian ancestry cases, 73,225 East Asian ancestry controls	NA	12q24.21	12	115398717	TBX3 - UBA52P7	ENSG00000135111	ENSG00000241656	rs1292011-G	rs1292011	regulatory_region_variant	NR	1e-13	0.0757	[0.056-0.096] unit decrease	Affymetrix, Illumina [25794640] (imputed)	breast carcinoma	Genome-wide genotyping array
2021-12-14	34594039	Sakaue S	2021-09-30	Nat Genet	www.ncbi.nlm.nih.gov/pubmed/34594039	A cross-population atlas of genetic associations for 220 human phenotypes.	Prostate cancer	rs13177600	5,672 East Asian ancestry cases, 84,660 East Asian ancestry controls	NA	5p15.33	5	1897065	CTD-2194D22.4			rs13177600-A	rs13177600	intron_variant	0.417217	3e-28	0.232398	[0.19-0.27] unit increase	Illumina [13406905] (imputed)	prostate carcinoma	Genome-wide genotyping array
2021-12-14	34594039	Sakaue S	2021-09-30	Nat Genet	www.ncbi.nlm.nih.gov/pubmed/34594039	A cross-population atlas of genetic associations for 220 human phenotypes.	Prostate cancer	rs13265330	11,599 European ancestry cases, 199,628 European ancestry controls, 5,672 East Asian ancestry cases, 84,660 East Asian ancestry controls	NA	8p21.2	8	23668030	SINHCAFP3 - NKX3-1	ENSG00000253488	ENSG00000167034	rs13265330-T	rs13265330	intergenic_variant	NR	6e-55	0.1875	[0.16-0.21] unit decrease	Affymetrix, Illumina [25775424] (imputed)	prostate carcinoma	Genome-wide genotyping array
2021-12-14	34594039	Sakaue S	2021-09-30	Nat Genet	www.ncbi.nlm.nih.gov/pubmed/34594039	A cross-population atlas of genetic associations for 220 human phenotypes.	Prostate cancer	rs138213197	11,599 European ancestry cases, 199,628 European ancestry controls, 5,672 East Asian ancestry cases, 84,660 East Asian ancestry controls	NA	17q21.32	17	48728343	HOXB13			rs138213197-T	rs138213197	missense_variant	NR	4e-76	2.6106	[2.33-2.89] unit increase	Affymetrix, Illumina [25775424] (imputed)	prostate carcinoma	Genome-wide genotyping array
2021-12-14	34594039	Sakaue S	2021-09-30	Nat Genet	www.ncbi.nlm.nih.gov/pubmed/34594039	A cross-population atlas of genetic associations for 220 human phenotypes.	Prostate cancer	rs138426	5,672 East Asian ancestry cases, 84,660 East Asian ancestry controls	NA	22q13.1	22	38475886	KDELR3			rs138426-A	rs138426	intron_variant	0.695036	2e-11	0.158326	[0.11-0.2] unit increase	Illumina [13406905] (imputed)	prostate carcinoma	Genome-wide genotyping array
2021-12-14	34594039	Sakaue S	2021-09-30	Nat Genet	www.ncbi.nlm.nih.gov/pubmed/34594039	A cross-population atlas of genetic associations for 220 human phenotypes.	Prostate cancer	rs138426	11,599 European ancestry cases, 199,628 European ancestry controls, 5,672 East Asian ancestry cases, 84,660 East Asian ancestry controls	NA	22q13.1	22	38475886	KDELR3			rs138426-A	rs138426	intron_variant	NR	5e-13	0.1541	[0.11-0.2] unit increase	Affymetrix, Illumina [25775424] (imputed)	prostate carcinoma	Genome-wide genotyping array
2021-12-14	34594039	Sakaue S	2021-09-30	Nat Genet	www.ncbi.nlm.nih.gov/pubmed/34594039	A cross-population atlas of genetic associations for 220 human phenotypes.	Skin cancer	rs139752537	25,928 European ancestry cases, 466,275 European ancestry controls, 154 East Asian ancestry cases, 178,572 East Asian ancestry controls	NA	2p25.1	2	7610561	RNU6ATAC37P - LINC01871	ENSG00000221255	ENSG00000235576	rs139752537-TTGG	rs139752537	intergenic_variant	NR	2e-08	0.0565	[0.037-0.076] unit increase	Affymetrix, Illumina [25845421] (imputed)	skin neoplasm	Genome-wide genotyping array
2021-12-14	34594039	Sakaue S	2021-09-30	Nat Genet	www.ncbi.nlm.nih.gov/pubmed/34594039	A cross-population atlas of genetic associations for 220 human phenotypes.	Prostate cancer	rs142025399	5,672 East Asian ancestry cases, 84,660 East Asian ancestry controls	NA	12q13.13	12	52921881	KRT8			rs142025399-T	rs142025399	intron_variant	0.028747	2e-17	0.546374	[0.42-0.67] unit increase	Illumina [13406905] (imputed)	prostate carcinoma	Genome-wide genotyping array
2021-12-14	34594039	Sakaue S	2021-09-30	Nat Genet	www.ncbi.nlm.nih.gov/pubmed/34594039	A cross-population atlas of genetic associations for 220 human phenotypes.	Colorectal cancer	rs1445011	6,581 European ancestry cases, 463,421 European ancestry controls, 8,305 East Asian ancestry cases, 159,386 East Asian ancestry controls	NA	5p13.1	5	40280100	RNU1-150P - TTC33	ENSG00000199361	ENSG00000113638	rs1445011-C	rs1445011	intergenic_variant	NR	5e-10	0.111	[0.076-0.146] unit increase	Affymetrix, Illumina [25843452] (imputed)	colorectal cancer	Genome-wide genotyping array
2021-12-14	34594039	Sakaue S	2021-09-30	Nat Genet	www.ncbi.nlm.nih.gov/pubmed/34594039	A cross-population atlas of genetic associations for 220 human phenotypes.	Skin cancer	rs145102655	25,928 European ancestry cases, 466,275 European ancestry controls, 154 East Asian ancestry cases, 178,572 East Asian ancestry controls	NA	10p14	10	8897708	RNA5SP299 - LINC02676	ENSG00000212505	ENSG00000234752	rs145102655-T	rs145102655	intergenic_variant	NR	2e-34	0.1909	[0.16-0.22] unit decrease	Affymetrix, Illumina [25845421] (imputed)	skin neoplasm	Genome-wide genotyping array
2021-12-14	34594039	Sakaue S	2021-09-30	Nat Genet	www.ncbi.nlm.nih.gov/pubmed/34594039	A cross-population atlas of genetic associations for 220 human phenotypes.	Breast cancer	rs145928162	17,389 European ancestry cases, 240,341 European ancestry controls, 6,325 East Asian ancestry cases, 73,225 East Asian ancestry controls	NA	21q21.1	21	15200268	NRIP1 - CYCSP42	ENSG00000180530	ENSG00000224524	rs145928162-T	rs145928162	intron_variant	NR	3e-11	0.0746	[0.053-0.097] unit decrease	Affymetrix, Illumina [25794640] (imputed)	breast carcinoma	Genome-wide genotyping array
2021-12-14	34594039	Sakaue S	2021-09-30	Nat Genet	www.ncbi.nlm.nih.gov/pubmed/34594039	A cross-population atlas of genetic associations for 220 human phenotypes.	Lung cancer	rs147560086	3,791 European ancestry cases, 489,012 European ancestry controls, 4,444 East Asian ancestry cases, 174,282 East Asian ancestry controls	NA	12p13.33	12	945790	RAD52			rs147560086-T	rs147560086	intron_variant	NR	7e-09	0.121	[0.08-0.162] unit decrease	Affymetrix, Illumina [25845450] (imputed)	lung carcinoma	Genome-wide genotyping array
2021-12-14	34594039	Sakaue S	2021-09-30	Nat Genet	www.ncbi.nlm.nih.gov/pubmed/34594039	A cross-population atlas of genetic associations for 220 human phenotypes.	Skin cancer	rs148729350	25,928 European ancestry cases, 466,275 European ancestry controls, 154 East Asian ancestry cases, 178,572 East Asian ancestry controls	NA	19q13.33	19	49665584	IRF3, BCL2L12			rs148729350-T	rs148729350	5_prime_UTR_variant	NR	1e-08	0.7769	[0.51-1.04] unit increase	Affymetrix, Illumina [25845421] (imputed)	skin neoplasm	Genome-wide genotyping array
2021-12-14	34594039	Sakaue S	2021-09-30	Nat Genet	www.ncbi.nlm.nih.gov/pubmed/34594039	A cross-population atlas of genetic associations for 220 human phenotypes.	Prostate cancer	rs149272765	5,672 East Asian ancestry cases, 84,660 East Asian ancestry controls	NA	3q21.3	3	128385626	EEFSEC			rs149272765-T	rs149272765	intron_variant	0.0169717	1e-27	0.922126	[0.76-1.09] unit increase	Illumina [13406905] (imputed)	prostate carcinoma	Genome-wide genotyping array
2021-12-14	34594039	Sakaue S	2021-09-30	Nat Genet	www.ncbi.nlm.nih.gov/pubmed/34594039	A cross-population atlas of genetic associations for 220 human phenotypes.	Prostate cancer	rs149272765	11,599 European ancestry cases, 199,628 European ancestry controls, 5,672 East Asian ancestry cases, 84,660 East Asian ancestry controls	NA	3q21.3	3	128385626	EEFSEC			rs149272765-T	rs149272765	intron_variant	NR	1e-27	0.9221	[0.76-1.09] unit increase	Affymetrix, Illumina [25775424] (imputed)	prostate carcinoma	Genome-wide genotyping array
2021-12-14	34594039	Sakaue S	2021-09-30	Nat Genet	www.ncbi.nlm.nih.gov/pubmed/34594039	A cross-population atlas of genetic associations for 220 human phenotypes.	Breast cancer	rs150460514	17,389 European ancestry cases, 240,341 European ancestry controls, 6,325 East Asian ancestry cases, 73,225 East Asian ancestry controls	NA	12p13.1	12	14262448	GNAI2P1 - RPL30P11	ENSG00000255749	ENSG00000244573	rs150460514-A	rs150460514	intergenic_variant	NR	3e-08	0.0681	[0.044-0.092] unit increase	Affymetrix, Illumina [25794640] (imputed)	breast carcinoma	Genome-wide genotyping array
2021-12-14	34594039	Sakaue S	2021-09-30	Nat Genet	www.ncbi.nlm.nih.gov/pubmed/34594039	A cross-population atlas of genetic associations for 220 human phenotypes.	Skin cancer	rs157935	25,928 European ancestry cases, 466,275 European ancestry controls, 154 East Asian ancestry cases, 178,572 East Asian ancestry controls	NA	7q32.3	7	130900794	LINC00513			rs157935-G	rs157935	intron_variant	NR	6e-15	0.0808	[0.061-0.101] unit decrease	Affymetrix, Illumina [25845421] (imputed)	skin neoplasm	Genome-wide genotyping array
2021-12-14	34594039	Sakaue S	2021-09-30	Nat Genet	www.ncbi.nlm.nih.gov/pubmed/34594039	A cross-population atlas of genetic associations for 220 human phenotypes.	Thyroid cancer	rs16857609	1,054 European ancestry cases, 490,920 European ancestry controls, 361 East Asian ancestry cases, 178,362 East Asian ancestry controls	NA	2q35	2	217431785	DIRC3			rs16857609-T	rs16857609	intron_variant	NR	2e-13	0.3027	[0.22-0.38] unit increase	Affymetrix, Illumina [25845394] (imputed)	thyroid carcinoma	Genome-wide genotyping array
2021-12-14	34594039	Sakaue S	2021-09-30	Nat Genet	www.ncbi.nlm.nih.gov/pubmed/34594039	A cross-population atlas of genetic associations for 220 human phenotypes.	Skin cancer	rs16891982	25,928 European ancestry cases, 466,275 European ancestry controls, 154 East Asian ancestry cases, 178,572 East Asian ancestry controls	NA	5p13.2	5	33951588	SLC45A2			rs16891982-G	rs16891982	missense_variant	NR	1e-28	0.3711	[0.31-0.44] unit increase	Affymetrix, Illumina [25845421] (imputed)	skin neoplasm	Genome-wide genotyping array
2021-12-14	34594039	Sakaue S	2021-09-30	Nat Genet	www.ncbi.nlm.nih.gov/pubmed/34594039	A cross-population atlas of genetic associations for 220 human phenotypes.	Breast cancer	rs17130230	17,389 European ancestry cases, 240,341 European ancestry controls, 6,325 East Asian ancestry cases, 73,225 East Asian ancestry controls	NA	1p22.2	1	87980553	PKN2-AS1			rs17130230-A	rs17130230	intron_variant	NR	3e-08	0.1193	[0.077-0.162] unit increase	Affymetrix, Illumina [25794640] (imputed)	breast carcinoma	Genome-wide genotyping array
2021-12-14	34594039	Sakaue S	2021-09-30	Nat Genet	www.ncbi.nlm.nih.gov/pubmed/34594039	A cross-population atlas of genetic associations for 220 human phenotypes.	Endometrial cancer	rs1740828	2,188 European ancestry cases, 237,839 European ancestry controls, 1,200 East Asian ancestry cases, 60,614 East Asian ancestry controls	NA	6p22.3	6	21648854	BOLA2P3 - CASC15	ENSG00000220771	ENSG00000272168	rs1740828-A	rs1740828	regulatory_region_variant	NR	2e-09	0.1586	[0.11-0.21] unit decrease	Affymetrix, Illumina [25777865] (imputed)	endometrial carcinoma	Genome-wide genotyping array
2021-12-14	34594039	Sakaue S	2021-09-30	Nat Genet	www.ncbi.nlm.nih.gov/pubmed/34594039	A cross-population atlas of genetic associations for 220 human phenotypes.	Skin cancer	rs174565	25,928 European ancestry cases, 466,275 European ancestry controls, 154 East Asian ancestry cases, 178,572 East Asian ancestry controls	NA	11q12.2	11	61824164	FADS1, FADS2			rs174565-G	rs174565	intron_variant	NR	2e-08	0.0782	[0.051-0.105] unit decrease	Affymetrix, Illumina [25845421] (imputed)	skin neoplasm	Genome-wide genotyping array
2021-12-14	34594039	Sakaue S	2021-09-30	Nat Genet	www.ncbi.nlm.nih.gov/pubmed/34594039	A cross-population atlas of genetic associations for 220 human phenotypes.	Lung cancer	rs17486278	3,791 European ancestry cases, 489,012 European ancestry controls, 4,444 East Asian ancestry cases, 174,282 East Asian ancestry controls	NA	15q25.1	15	78575140	CHRNA5			rs17486278-C	rs17486278	intron_variant	NR	3e-17	0.1456	[0.11-0.18] unit increase	Affymetrix, Illumina [25845450] (imputed)	lung carcinoma	Genome-wide genotyping array
2021-12-14	34594039	Sakaue S	2021-09-30	Nat Genet	www.ncbi.nlm.nih.gov/pubmed/34594039	A cross-population atlas of genetic associations for 220 human phenotypes.	Lung cancer	rs1794484	4,444 East Asian ancestry cases, 174,282 East Asian ancestry controls	NA	6p21.32	6	32674706	HLA-DQB1 - MTCO3P1	ENSG00000231939	ENSG00000228845	rs1794484-C	rs1794484	intergenic_variant	0.340651	5e-10	0.146922	[0.1-0.19] unit increase	Illumina [13429980] (imputed)	lung carcinoma	Genome-wide genotyping array
2021-12-14	34594039	Sakaue S	2021-09-30	Nat Genet	www.ncbi.nlm.nih.gov/pubmed/34594039	A cross-population atlas of genetic associations for 220 human phenotypes.	Skin cancer	rs1800440	25,928 European ancestry cases, 466,275 European ancestry controls, 154 East Asian ancestry cases, 178,572 East Asian ancestry controls	NA	2p22.2	2	38070996	CYP1B1			rs1800440-C	rs1800440	missense_variant	NR	3e-13	0.0901	[0.066-0.114] unit decrease	Affymetrix, Illumina [25845421] (imputed)	skin neoplasm	Genome-wide genotyping array
2021-12-14	34594039	Sakaue S	2021-09-30	Nat Genet	www.ncbi.nlm.nih.gov/pubmed/34594039	A cross-population atlas of genetic associations for 220 human phenotypes.	Skin cancer	rs1805007	25,928 European ancestry cases, 466,275 European ancestry controls, 154 East Asian ancestry cases, 178,572 East Asian ancestry controls	NA	16q24.3	16	89919709	MC1R			rs1805007-T	rs1805007	missense_variant	NR	9e-107	0.3559	[0.32-0.39] unit increase	Affymetrix, Illumina [25845421] (imputed)	skin neoplasm	Genome-wide genotyping array
2021-12-14	34594039	Sakaue S	2021-09-30	Nat Genet	www.ncbi.nlm.nih.gov/pubmed/34594039	A cross-population atlas of genetic associations for 220 human phenotypes.	Colorectal cancer	rs1810501	6,581 European ancestry cases, 463,421 European ancestry controls, 8,305 East Asian ancestry cases, 159,386 East Asian ancestry controls	NA	20q13.13	20	50440997	RN7SL636P - COX6CP2	ENSG00000244376	ENSG00000231715	rs1810501-C	rs1810501	intergenic_variant	NR	3e-09	0.074	[0.049-0.099] unit decrease	Affymetrix, Illumina [25843452] (imputed)	colorectal cancer	Genome-wide genotyping array
2021-12-14	34594039	Sakaue S	2021-09-30	Nat Genet	www.ncbi.nlm.nih.gov/pubmed/34594039	A cross-population atlas of genetic associations for 220 human phenotypes.	Colorectal cancer	rs184201123	8,305 East Asian ancestry cases, 159,386 East Asian ancestry controls	NA	11q22.1	11	100674103	PPIAP43 - ARHGAP42-AS1	ENSG00000255059	ENSG00000248027	rs184201123-T	rs184201123	intergenic_variant	0.029696	7e-09	0.314886	[0.21-0.42] unit increase	Illumina [13428297] (imputed)	colorectal cancer	Genome-wide genotyping array
2021-12-14	34594039	Sakaue S	2021-09-30	Nat Genet	www.ncbi.nlm.nih.gov/pubmed/34594039	A cross-population atlas of genetic associations for 220 human phenotypes.	Colorectal cancer	rs184201123	6,581 European ancestry cases, 463,421 European ancestry controls, 8,305 East Asian ancestry cases, 159,386 East Asian ancestry controls	NA	11q22.1	11	100674103	PPIAP43 - ARHGAP42-AS1	ENSG00000255059	ENSG00000248027	rs184201123-T	rs184201123	intergenic_variant	NR	7e-09	0.3149	[0.21-0.42] unit increase	Affymetrix, Illumina [25843452] (imputed)	colorectal cancer	Genome-wide genotyping array
2021-12-14	34594039	Sakaue S	2021-09-30	Nat Genet	www.ncbi.nlm.nih.gov/pubmed/34594039	A cross-population atlas of genetic associations for 220 human phenotypes.	Endometrial cancer	rs187798970	2,188 European ancestry cases, 237,839 European ancestry controls, 1,200 East Asian ancestry cases, 60,614 East Asian ancestry controls	NA	11q25	11	131536940	NTM			rs187798970-T	rs187798970	intron_variant	NR	2e-08	3.4507	[2.24-4.66] unit increase	Affymetrix, Illumina [25777865] (imputed)	endometrial carcinoma	Genome-wide genotyping array
2021-12-14	34594039	Sakaue S	2021-09-30	Nat Genet	www.ncbi.nlm.nih.gov/pubmed/34594039	A cross-population atlas of genetic associations for 220 human phenotypes.	Hepatic cancer	rs188247550	379 European ancestry cases, 475,259 European ancestry controls, 2,122 East Asian ancestry cases, 159,201 East Asian ancestry controls	NA	19p13.11	19	19285807	SUGP1			rs188247550-T	rs188247550	intron_variant	NR	3e-12	1.7863	[1.28-2.29] unit increase	Affymetrix, Illumina [25843189] (imputed)	liver neoplasm	Genome-wide genotyping array
2021-12-14	34594039	Sakaue S	2021-09-30	Nat Genet	www.ncbi.nlm.nih.gov/pubmed/34594039	A cross-population atlas of genetic associations for 220 human phenotypes.	Breast cancer	rs189084037	17,389 European ancestry cases, 240,341 European ancestry controls, 6,325 East Asian ancestry cases, 73,225 East Asian ancestry controls	NA	12q23.2	12	101548001	SPIC - MYBPC1	ENSG00000166211	ENSG00000196091	rs189084037-A	rs189084037	intergenic_variant	NR	1e-08	0.302	[0.2-0.41] unit increase	Affymetrix, Illumina [25794640] (imputed)	breast carcinoma	Genome-wide genotyping array
2021-12-14	34594039	Sakaue S	2021-09-30	Nat Genet	www.ncbi.nlm.nih.gov/pubmed/34594039	A cross-population atlas of genetic associations for 220 human phenotypes.	Hepatic bile duct cancer	rs190121281	832 European ancestry cases, 475,259 European ancestry controls, 418 East Asian ancestry cases, 159,201 East Asian ancestry controls	NA	19p13.11	19	19141970	TMEM161A - MEF2B	ENSG00000064545	ENSG00000213999	rs190121281-A	rs190121281	upstream_gene_variant	NR	4e-09	2.0911	[1.4-2.79] unit increase	Affymetrix, Illumina [25843020] (imputed)	cholangiocarcinoma	Genome-wide genotyping array
2021-12-14	34594039	Sakaue S	2021-09-30	Nat Genet	www.ncbi.nlm.nih.gov/pubmed/34594039	A cross-population atlas of genetic associations for 220 human phenotypes.	Lung cancer	rs1977357	4,444 East Asian ancestry cases, 174,282 East Asian ancestry controls	NA	6p21.1	6	41522314	FOXP4-AS1			rs1977357-A	rs1977357	intron_variant	0.698972	5e-09	0.145523	[0.097-0.194] unit decrease	Illumina [13429980] (imputed)	lung carcinoma	Genome-wide genotyping array
2021-12-14	34594039	Sakaue S	2021-09-30	Nat Genet	www.ncbi.nlm.nih.gov/pubmed/34594039	A cross-population atlas of genetic associations for 220 human phenotypes.	Prostate cancer	rs1983891	5,672 East Asian ancestry cases, 84,660 East Asian ancestry controls	NA	6p21.1	6	41568689	FOXP4			rs1983891-T	rs1983891	intron_variant	0.414211	4e-11	0.138851	[0.098-0.18] unit increase	Illumina [13406905] (imputed)	prostate carcinoma	Genome-wide genotyping array
2021-12-14	34594039	Sakaue S	2021-09-30	Nat Genet	www.ncbi.nlm.nih.gov/pubmed/34594039	A cross-population atlas of genetic associations for 220 human phenotypes.	Prostate cancer	rs199577062	11,599 European ancestry cases, 199,628 European ancestry controls, 5,672 East Asian ancestry cases, 84,660 East Asian ancestry controls	NA	5p15.33	5	1889233	CTD-2194D22.4			rs199577062-TG	rs199577062	intron_variant	NR	1e-39	0.1676	[0.14-0.19] unit increase	Affymetrix, Illumina [25775424] (imputed)	prostate carcinoma	Genome-wide genotyping array
2021-12-14	34594039	Sakaue S	2021-09-30	Nat Genet	www.ncbi.nlm.nih.gov/pubmed/34594039	A cross-population atlas of genetic associations for 220 human phenotypes.	Skin cancer	rs199818919	25,928 European ancestry cases, 466,275 European ancestry controls, 154 East Asian ancestry cases, 178,572 East Asian ancestry controls	NA	2p11.2	2	88264176	THNSL2 - MRPL45P1	ENSG00000144115	ENSG00000232508	rs199818919-C	rs199818919	intergenic_variant	NR	3e-16	0.1667	[0.13-0.21] unit decrease	Affymetrix, Illumina [25845421] (imputed)	skin neoplasm	Genome-wide genotyping array
2021-12-14	34594039	Sakaue S	2021-09-30	Nat Genet	www.ncbi.nlm.nih.gov/pubmed/34594039	A cross-population atlas of genetic associations for 220 human phenotypes.	Skin cancer	rs200167108	25,928 European ancestry cases, 466,275 European ancestry controls, 154 East Asian ancestry cases, 178,572 East Asian ancestry controls	NA	6p25.2	6	4050024	FAM217A, PRPF4B			rs200167108-G	rs200167108	intron_variant	NR	3e-09	0.1375	[0.092-0.183] unit increase	Affymetrix, Illumina [25845421] (imputed)	skin neoplasm	Genome-wide genotyping array
2021-12-14	34594039	Sakaue S	2021-09-30	Nat Genet	www.ncbi.nlm.nih.gov/pubmed/34594039	A cross-population atlas of genetic associations for 220 human phenotypes.	Lung cancer	rs201414107	3,791 European ancestry cases, 489,012 European ancestry controls, 4,444 East Asian ancestry cases, 174,282 East Asian ancestry controls	NA	6p21.32	6	32680089	HLA-DQB1 - MTCO3P1	ENSG00000231939	ENSG00000228845	rs201414107-A	rs201414107	intergenic_variant	NR	8e-10	0.1374	[0.093-0.181] unit increase	Affymetrix, Illumina [25845450] (imputed)	lung carcinoma	Genome-wide genotyping array
2021-12-14	34594039	Sakaue S	2021-09-30	Nat Genet	www.ncbi.nlm.nih.gov/pubmed/34594039	A cross-population atlas of genetic associations for 220 human phenotypes.	Skin cancer	rs201601284	25,928 European ancestry cases, 466,275 European ancestry controls, 154 East Asian ancestry cases, 178,572 East Asian ancestry controls	NA	6q27	6	167009135	CEP43			rs201601284-G	rs201601284	intron_variant	NR	1e-11	0.0709	[0.051-0.091] unit increase	Affymetrix, Illumina [25845421] (imputed)	skin neoplasm	Genome-wide genotyping array
2021-12-14	34594039	Sakaue S	2021-09-30	Nat Genet	www.ncbi.nlm.nih.gov/pubmed/34594039	A cross-population atlas of genetic associations for 220 human phenotypes.	Skin cancer	rs2080303	25,928 European ancestry cases, 466,275 European ancestry controls, 154 East Asian ancestry cases, 178,572 East Asian ancestry controls	NA	2q33.1	2	201300483	FLACC1			rs2080303-C	rs2080303	intron_variant	NR	3e-37	0.1375	[0.12-0.16] unit decrease	Affymetrix, Illumina [25845421] (imputed)	skin neoplasm	Genome-wide genotyping array
2021-12-14	34594039	Sakaue S	2021-09-30	Nat Genet	www.ncbi.nlm.nih.gov/pubmed/34594039	A cross-population atlas of genetic associations for 220 human phenotypes.	Breast cancer	rs2120596	6,325 East Asian ancestry cases, 73,225 East Asian ancestry controls	NA	3q25.1	3	150754603	SIAH2			rs2120596-A	rs2120596	intron_variant	0.33207	8e-14	0.153275	[0.11-0.19] unit decrease	Illumina [13401000] (imputed)	breast carcinoma	Genome-wide genotyping array
2021-12-14	34594039	Sakaue S	2021-09-30	Nat Genet	www.ncbi.nlm.nih.gov/pubmed/34594039	A cross-population atlas of genetic associations for 220 human phenotypes.	Skin cancer	rs214793	25,928 European ancestry cases, 466,275 European ancestry controls, 154 East Asian ancestry cases, 178,572 East Asian ancestry controls	NA	20p13	20	2305059	TGM3			rs214793-T	rs214793	intron_variant	NR	1e-34	0.1537	[0.13-0.18] unit decrease	Affymetrix, Illumina [25845421] (imputed)	skin neoplasm	Genome-wide genotyping array
2021-12-14	34594039	Sakaue S	2021-09-30	Nat Genet	www.ncbi.nlm.nih.gov/pubmed/34594039	A cross-population atlas of genetic associations for 220 human phenotypes.	Skin cancer	rs231729	25,928 European ancestry cases, 466,275 European ancestry controls, 154 East Asian ancestry cases, 178,572 East Asian ancestry controls	NA	2q33.2	2	203879078	CTLA4 - ICOS	ENSG00000163599	ENSG00000163600	rs231729-A	rs231729	intergenic_variant	NR	3e-14	0.0764	[0.057-0.096] unit decrease	Affymetrix, Illumina [25845421] (imputed)	skin neoplasm	Genome-wide genotyping array
2021-12-14	34594039	Sakaue S	2021-09-30	Nat Genet	www.ncbi.nlm.nih.gov/pubmed/34594039	A cross-population atlas of genetic associations for 220 human phenotypes.	Breast cancer	rs232320	17,389 European ancestry cases, 240,341 European ancestry controls, 6,325 East Asian ancestry cases, 73,225 East Asian ancestry controls	NA	18q11.2	18	26920652	AQP4-AS1, CHST9			rs232320-C	rs232320	intron_variant	NR	6e-09	0.0624	[0.041-0.083] unit decrease	Affymetrix, Illumina [25794640] (imputed)	breast carcinoma	Genome-wide genotyping array
2021-12-14	34594039	Sakaue S	2021-09-30	Nat Genet	www.ncbi.nlm.nih.gov/pubmed/34594039	A cross-population atlas of genetic associations for 220 human phenotypes.	Prostate cancer	rs2405942	11,599 European ancestry cases, 199,628 European ancestry controls, 5,672 East Asian ancestry cases, 84,660 East Asian ancestry controls	NA	Xp22.2	X	9846095	SHROOM2			rs2405942-A	rs2405942	intron_variant	NR	5e-10	0.0682	[0.047-0.09] unit increase	Affymetrix, Illumina [25775424] (imputed)	prostate carcinoma	Genome-wide genotyping array
2021-12-14	34594039	Sakaue S	2021-09-30	Nat Genet	www.ncbi.nlm.nih.gov/pubmed/34594039	A cross-population atlas of genetic associations for 220 human phenotypes.	Colorectal cancer	rs2427313	6,581 European ancestry cases, 463,421 European ancestry controls, 8,305 East Asian ancestry cases, 159,386 East Asian ancestry controls	NA	20q13.33	20	62395619	CABLES2			rs2427313-A	rs2427313	intron_variant	NR	1e-09	0.1003	[0.068-0.133] unit decrease	Affymetrix, Illumina [25843452] (imputed)	colorectal cancer	Genome-wide genotyping array
2021-12-14	34594039	Sakaue S	2021-09-30	Nat Genet	www.ncbi.nlm.nih.gov/pubmed/34594039	A cross-population atlas of genetic associations for 220 human phenotypes.	Colorectal cancer	rs2439411	6,581 European ancestry cases, 463,421 European ancestry controls, 8,305 East Asian ancestry cases, 159,386 East Asian ancestry controls	NA	15q22.31	15	66691644	LINC01169 - SMAD6	ENSG00000259471	ENSG00000137834	rs2439411-A	rs2439411	regulatory_region_variant	NR	7e-09	0.1036	[0.069-0.139] unit increase	Affymetrix, Illumina [25843452] (imputed)	colorectal cancer	Genome-wide genotyping array
2021-12-14	34594039	Sakaue S	2021-09-30	Nat Genet	www.ncbi.nlm.nih.gov/pubmed/34594039	A cross-population atlas of genetic associations for 220 human phenotypes.	Colorectal cancer	rs2511653	6,581 European ancestry cases, 463,421 European ancestry controls, 8,305 East Asian ancestry cases, 159,386 East Asian ancestry controls	NA	8q23.3	8	116609353	LINC00536 - EIF3H	ENSG00000249917	ENSG00000147677	rs2511653-T	rs2511653	intergenic_variant	NR	2e-11	0.0912	[0.065-0.118] unit decrease	Affymetrix, Illumina [25843452] (imputed)	colorectal cancer	Genome-wide genotyping array
2021-12-14	34594039	Sakaue S	2021-09-30	Nat Genet	www.ncbi.nlm.nih.gov/pubmed/34594039	A cross-population atlas of genetic associations for 220 human phenotypes.	Cervical cancer	rs2523496	909 European ancestry cases, 238,249 European ancestry controls, 967 East Asian ancestry cases, 60,614 East Asian ancestry controls	NA	6p21.33	6	31409942	MICA, MICA, MICA, MICA, MICA			rs2523496-C	rs2523496	intron_variant	NR	2e-13	0.2559	[0.19-0.32] unit decrease	Affymetrix, Illumina [25777760] (imputed)	cervical carcinoma	Genome-wide genotyping array
2021-12-14	34594039	Sakaue S	2021-09-30	Nat Genet	www.ncbi.nlm.nih.gov/pubmed/34594039	A cross-population atlas of genetic associations for 220 human phenotypes.	Prostate cancer	rs2569735	11,599 European ancestry cases, 199,628 European ancestry controls, 5,672 East Asian ancestry cases, 84,660 East Asian ancestry controls	NA	19q13.33	19	50861013	KLK3 - KLK2	ENSG00000142515	ENSG00000167751	rs2569735-G	rs2569735	regulatory_region_variant	NR	1e-34	0.1837	[0.15-0.21] unit increase	Affymetrix, Illumina [25775424] (imputed)	prostate carcinoma	Genome-wide genotyping array
2021-12-14	34594039	Sakaue S	2021-09-30	Nat Genet	www.ncbi.nlm.nih.gov/pubmed/34594039	A cross-population atlas of genetic associations for 220 human phenotypes.	Prostate cancer	rs2709729	11,599 European ancestry cases, 199,628 European ancestry controls, 5,672 East Asian ancestry cases, 84,660 East Asian ancestry controls	NA	7p21.1	7	20886387	LINC01162			rs2709729-T	rs2709729	intron_variant	NR	1e-12	0.0866	[0.063-0.111] unit decrease	Affymetrix, Illumina [25775424] (imputed)	prostate carcinoma	Genome-wide genotyping array
2021-12-14	34594039	Sakaue S	2021-09-30	Nat Genet	www.ncbi.nlm.nih.gov/pubmed/34594039	A cross-population atlas of genetic associations for 220 human phenotypes.	Colorectal cancer	rs2732875	6,581 European ancestry cases, 463,421 European ancestry controls, 8,305 East Asian ancestry cases, 159,386 East Asian ancestry controls	NA	Xp22.2	X	9795858	SHROOM2			rs2732875-G	rs2732875	intron_variant	NR	3e-11	0.0728	[0.051-0.094] unit decrease	Affymetrix, Illumina [25843452] (imputed)	colorectal cancer	Genome-wide genotyping array
2021-12-14	34594039	Sakaue S	2021-09-30	Nat Genet	www.ncbi.nlm.nih.gov/pubmed/34594039	A cross-population atlas of genetic associations for 220 human phenotypes.	Prostate cancer	rs2735837	5,672 East Asian ancestry cases, 84,660 East Asian ancestry controls	NA	19q13.33	19	50862210	KLK2			rs2735837-G	rs2735837	intron_variant	0.603999	3e-11	0.142079	[0.1-0.18] unit increase	Illumina [13406905] (imputed)	prostate carcinoma	Genome-wide genotyping array
2021-12-14	34594039	Sakaue S	2021-09-30	Nat Genet	www.ncbi.nlm.nih.gov/pubmed/34594039	A cross-population atlas of genetic associations for 220 human phenotypes.	Breast cancer	rs2736098	17,389 European ancestry cases, 240,341 European ancestry controls, 6,325 East Asian ancestry cases, 73,225 East Asian ancestry controls	NA	5p15.33	5	1293971	TERT			rs2736098-T	rs2736098	synonymous_variant	NR	3e-08	0.0632	[0.041-0.086] unit decrease	Affymetrix, Illumina [25794640] (imputed)	breast carcinoma	Genome-wide genotyping array
2021-12-14	34594039	Sakaue S	2021-09-30	Nat Genet	www.ncbi.nlm.nih.gov/pubmed/34594039	A cross-population atlas of genetic associations for 220 human phenotypes.	Skin cancer	rs2776353	25,928 European ancestry cases, 466,275 European ancestry controls, 154 East Asian ancestry cases, 178,572 East Asian ancestry controls	NA	21q22.3	21	41668857	PCSEAT - LINC00111	ENSG00000286027	ENSG00000227702	rs2776353-T	rs2776353	regulatory_region_variant	NR	5e-14	0.0776	[0.057-0.098] unit decrease	Affymetrix, Illumina [25845421] (imputed)	skin neoplasm	Genome-wide genotyping array
2021-12-14	34594039	Sakaue S	2021-09-30	Nat Genet	www.ncbi.nlm.nih.gov/pubmed/34594039	A cross-population atlas of genetic associations for 220 human phenotypes.	Prostate cancer	rs2823739	5,672 East Asian ancestry cases, 84,660 East Asian ancestry controls	NA	21q21.1	21	16289097	MIR99AHG			rs2823739-G	rs2823739	intron_variant	0.134426	1e-08	0.173027	[0.11-0.23] unit decrease	Illumina [13406905] (imputed)	prostate carcinoma	Genome-wide genotyping array
2021-12-14	34594039	Sakaue S	2021-09-30	Nat Genet	www.ncbi.nlm.nih.gov/pubmed/34594039	A cross-population atlas of genetic associations for 220 human phenotypes.	Cervical cancer	rs2844512	967 East Asian ancestry cases, 60,614 East Asian ancestry controls	NA	6p21.33	6	31441789	LINC01149, LINC01149, LINC01149, LINC01149			rs2844512-G	rs2844512	non_coding_transcript_exon_variant	0.57632	1e-12	0.345857	[0.25-0.44] unit decrease	Illumina [13381745] (imputed)	cervical carcinoma	Genome-wide genotyping array
2021-12-14	34594039	Sakaue S	2021-09-30	Nat Genet	www.ncbi.nlm.nih.gov/pubmed/34594039	A cross-population atlas of genetic associations for 220 human phenotypes.	Colorectal cancer	rs2853672	6,581 European ancestry cases, 463,421 European ancestry controls, 8,305 East Asian ancestry cases, 159,386 East Asian ancestry controls	NA	5p15.33	5	1292868	TERT			rs2853672-A	rs2853672	intron_variant	NR	5e-12	0.0865	[0.062-0.111] unit increase	Affymetrix, Illumina [25843452] (imputed)	colorectal cancer	Genome-wide genotyping array
2021-12-14	34594039	Sakaue S	2021-09-30	Nat Genet	www.ncbi.nlm.nih.gov/pubmed/34594039	A cross-population atlas of genetic associations for 220 human phenotypes.	Lung cancer	rs2853677	3,791 European ancestry cases, 489,012 European ancestry controls, 4,444 East Asian ancestry cases, 174,282 East Asian ancestry controls	NA	5p15.33	5	1287079	TERT			rs2853677-A	rs2853677	3_prime_UTR_variant	NR	3e-21	0.1597	[0.13-0.19] unit decrease	Affymetrix, Illumina [25845450] (imputed)	lung carcinoma	Genome-wide genotyping array
2021-12-14	34594039	Sakaue S	2021-09-30	Nat Genet	www.ncbi.nlm.nih.gov/pubmed/34594039	A cross-population atlas of genetic associations for 220 human phenotypes.	Lung cancer	rs2853677	4,444 East Asian ancestry cases, 174,282 East Asian ancestry controls	NA	5p15.33	5	1287079	TERT			rs2853677-A	rs2853677	3_prime_UTR_variant	0.694523	8e-25	0.246993	[0.2-0.29] unit decrease	Illumina [13429980] (imputed)	lung carcinoma	Genome-wide genotyping array
2021-12-14	34594039	Sakaue S	2021-09-30	Nat Genet	www.ncbi.nlm.nih.gov/pubmed/34594039	A cross-population atlas of genetic associations for 220 human phenotypes.	Skin cancer	rs2853677	25,928 European ancestry cases, 466,275 European ancestry controls, 154 East Asian ancestry cases, 178,572 East Asian ancestry controls	NA	5p15.33	5	1287079	TERT			rs2853677-A	rs2853677	3_prime_UTR_variant	NR	5e-24	0.0975	[0.079-0.116] unit decrease	Affymetrix, Illumina [25845421] (imputed)	skin neoplasm	Genome-wide genotyping array
2021-12-14	34594039	Sakaue S	2021-09-30	Nat Genet	www.ncbi.nlm.nih.gov/pubmed/34594039	A cross-population atlas of genetic associations for 220 human phenotypes.	Gastric cancer	rs2853940	1,029 European ancestry cases, 475,087 European ancestry controls, 7,921 East Asian ancestry cases, 159,201 East Asian ancestry controls	NA	6p21.33	6	31281955	RPL3P2 - WASF5P	ENSG00000227672	ENSG00000234980	rs2853940-C	rs2853940	intron_variant	NR	8e-12	0.1087	[0.078-0.14] unit increase	Affymetrix, Illumina [25843697] (imputed)	gastric carcinoma	Genome-wide genotyping array
2021-12-14	34594039	Sakaue S	2021-09-30	Nat Genet	www.ncbi.nlm.nih.gov/pubmed/34594039	A cross-population atlas of genetic associations for 220 human phenotypes.	Colorectal cancer	rs28570619	6,581 European ancestry cases, 463,421 European ancestry controls, 8,305 East Asian ancestry cases, 159,386 East Asian ancestry controls	NA	19q13.11	19	33026246	RHPN2			rs28570619-A	rs28570619	intron_variant	NR	5e-09	0.1626	[0.11-0.22] unit decrease	Affymetrix, Illumina [25843452] (imputed)	colorectal cancer	Genome-wide genotyping array
2021-12-14	34594039	Sakaue S	2021-09-30	Nat Genet	www.ncbi.nlm.nih.gov/pubmed/34594039	A cross-population atlas of genetic associations for 220 human phenotypes.	Skin cancer	rs2882274	25,928 European ancestry cases, 466,275 European ancestry controls, 154 East Asian ancestry cases, 178,572 East Asian ancestry controls	NA	2p25.2	2	5548849	RNU6-649P - LINC01248	ENSG00000207192	ENSG00000224128	rs2882274-C	rs2882274	regulatory_region_variant	NR	6e-09	0.0558	[0.037-0.075] unit increase	Affymetrix, Illumina [25845421] (imputed)	skin neoplasm	Genome-wide genotyping array
2021-12-14	34594039	Sakaue S	2021-09-30	Nat Genet	www.ncbi.nlm.nih.gov/pubmed/34594039	A cross-population atlas of genetic associations for 220 human phenotypes.	Gastric cancer	rs2920280	1,029 European ancestry cases, 475,087 European ancestry controls, 7,921 East Asian ancestry cases, 159,201 East Asian ancestry controls	NA	8q24.3	8	142679726	JRK, PSCA			rs2920280-C	rs2920280	intron_variant	NR	4e-49	0.232	[0.2-0.26] unit increase	Affymetrix, Illumina [25843697] (imputed)	gastric carcinoma	Genome-wide genotyping array
2021-12-14	34594039	Sakaue S	2021-09-30	Nat Genet	www.ncbi.nlm.nih.gov/pubmed/34594039	A cross-population atlas of genetic associations for 220 human phenotypes.	Hepatic cancer	rs3021176	379 European ancestry cases, 475,259 European ancestry controls, 2,122 East Asian ancestry cases, 159,201 East Asian ancestry controls	NA	6p21.32	6	32684692	HLA-DQB1 - MTCO3P1	ENSG00000231939	ENSG00000228845	rs3021176-A	rs3021176	regulatory_region_variant	NR	2e-09	0.2342	[0.16-0.31] unit increase	Affymetrix, Illumina [25843189] (imputed)	liver neoplasm	Genome-wide genotyping array
2021-12-14	34594039	Sakaue S	2021-09-30	Nat Genet	www.ncbi.nlm.nih.gov/pubmed/34594039	A cross-population atlas of genetic associations for 220 human phenotypes.	Prostate cancer	rs339334	11,599 European ancestry cases, 199,628 European ancestry controls, 5,672 East Asian ancestry cases, 84,660 East Asian ancestry controls	NA	6q22.1	6	116891526	RFX6			rs339334-G	rs339334	intron_variant	NR	3e-27	0.1351	[0.11-0.16] unit decrease	Affymetrix, Illumina [25775424] (imputed)	prostate carcinoma	Genome-wide genotyping array
2021-12-14	34594039	Sakaue S	2021-09-30	Nat Genet	www.ncbi.nlm.nih.gov/pubmed/34594039	A cross-population atlas of genetic associations for 220 human phenotypes.	Breast cancer	rs35054928	17,389 European ancestry cases, 240,341 European ancestry controls, 6,325 East Asian ancestry cases, 73,225 East Asian ancestry controls	NA	10q26.13	10	121580918	FGFR2			rs35054928-G	rs35054928	intron_variant	NR	9e-106	0.2194	[0.2-0.24] unit decrease	Affymetrix, Illumina [25794640] (imputed)	breast carcinoma	Genome-wide genotyping array
2021-12-14	34594039	Sakaue S	2021-09-30	Nat Genet	www.ncbi.nlm.nih.gov/pubmed/34594039	A cross-population atlas of genetic associations for 220 human phenotypes.	Lung cancer	rs35139818	3,791 European ancestry cases, 489,012 European ancestry controls, 4,444 East Asian ancestry cases, 174,282 East Asian ancestry controls	NA	3q28	3	189629170	TPRG1 - TP63	ENSG00000188001	ENSG00000073282	rs35139818-G	rs35139818	intergenic_variant	NR	1e-10	0.1235	[0.086-0.161] unit increase	Affymetrix, Illumina [25845450] (imputed)	lung carcinoma	Genome-wide genotyping array
2021-12-14	34594039	Sakaue S	2021-09-30	Nat Genet	www.ncbi.nlm.nih.gov/pubmed/34594039	A cross-population atlas of genetic associations for 220 human phenotypes.	Skin cancer	rs35251485	25,928 European ancestry cases, 466,275 European ancestry controls, 154 East Asian ancestry cases, 178,572 East Asian ancestry controls	NA	8q21.13	8	76571195	ZFHX4-AS1			rs35251485-A	rs35251485	intron_variant	NR	8e-25	0.2072	[0.17-0.25] unit decrease	Affymetrix, Illumina [25845421] (imputed)	skin neoplasm	Genome-wide genotyping array
2021-12-14	34594039	Sakaue S	2021-09-30	Nat Genet	www.ncbi.nlm.nih.gov/pubmed/34594039	A cross-population atlas of genetic associations for 220 human phenotypes.	Breast cancer	rs35378451	17,389 European ancestry cases, 240,341 European ancestry controls, 6,325 East Asian ancestry cases, 73,225 East Asian ancestry controls	NA	14q24.1	14	68512268	RAD51B			rs35378451-C	rs35378451	intron_variant	NR	4e-15	0.095	[0.071-0.119] unit decrease	Affymetrix, Illumina [25794640] (imputed)	breast carcinoma	Genome-wide genotyping array
2021-12-14	34594039	Sakaue S	2021-09-30	Nat Genet	www.ncbi.nlm.nih.gov/pubmed/34594039	A cross-population atlas of genetic associations for 220 human phenotypes.	Lung cancer	rs368493076	3,791 European ancestry cases, 489,012 European ancestry controls, 4,444 East Asian ancestry cases, 174,282 East Asian ancestry controls	NA	11p14.3	11	25215908	LUZP2 - RPL36AP40	ENSG00000187398	ENSG00000240298	rs368493076-AAT	rs368493076	intergenic_variant	NR	5e-09	0.1656	[0.11-0.22] unit increase	Affymetrix, Illumina [25845450] (imputed)	lung carcinoma	Genome-wide genotyping array
2021-12-14	34594039	Sakaue S	2021-09-30	Nat Genet	www.ncbi.nlm.nih.gov/pubmed/34594039	A cross-population atlas of genetic associations for 220 human phenotypes.	Gastric cancer	rs371849903	1,029 European ancestry cases, 475,087 European ancestry controls, 7,921 East Asian ancestry cases, 159,201 East Asian ancestry controls	NA	5q35.1	5	171518679	FGF18 - SMIM23	ENSG00000156427	ENSG00000185662	rs371849903-G	rs371849903	intergenic_variant	NR	1e-08	0.9189	[0.6-1.23] unit increase	Affymetrix, Illumina [25843697] (imputed)	gastric carcinoma	Genome-wide genotyping array
2021-12-14	34594039	Sakaue S	2021-09-30	Nat Genet	www.ncbi.nlm.nih.gov/pubmed/34594039	A cross-population atlas of genetic associations for 220 human phenotypes.	Gastric cancer	rs372173246	7,921 East Asian ancestry cases, 159,201 East Asian ancestry controls	NA	8q24.3	8	142678701	PSCA, JRK			rs372173246-C	rs372173246	intron_variant	0.47347	8e-46	0.243355	[0.21-0.28] unit increase	Illumina [13428249] (imputed)	gastric carcinoma	Genome-wide genotyping array
2021-12-14	34594039	Sakaue S	2021-09-30	Nat Genet	www.ncbi.nlm.nih.gov/pubmed/34594039	A cross-population atlas of genetic associations for 220 human phenotypes.	Breast cancer	rs373491984	17,389 European ancestry cases, 240,341 European ancestry controls, 6,325 East Asian ancestry cases, 73,225 East Asian ancestry controls	NA	16q23.3	16	82143565	MTCYBP28 - MPHOSPH6	ENSG00000260161	ENSG00000135698	rs373491984-G	rs373491984	intergenic_variant	NR	2e-08	0.0989	[0.064-0.134] unit increase	Affymetrix, Illumina [25794640] (imputed)	breast carcinoma	Genome-wide genotyping array
2021-12-14	34594039	Sakaue S	2021-09-30	Nat Genet	www.ncbi.nlm.nih.gov/pubmed/34594039	A cross-population atlas of genetic associations for 220 human phenotypes.	Hepatic cancer	rs3747207	2,122 East Asian ancestry cases, 159,201 East Asian ancestry controls	NA	22q13.31	22	43928975	PNPLA3			rs3747207-A	rs3747207	intron_variant	0.45224	2e-08	0.178059	[0.12-0.24] unit increase	Illumina [13427386] (imputed)	liver neoplasm	Genome-wide genotyping array
2021-12-14	34594039	Sakaue S	2021-09-30	Nat Genet	www.ncbi.nlm.nih.gov/pubmed/34594039	A cross-population atlas of genetic associations for 220 human phenotypes.	Hepatic cancer	rs3747207	379 European ancestry cases, 475,259 European ancestry controls, 2,122 East Asian ancestry cases, 159,201 East Asian ancestry controls	NA	22q13.31	22	43928975	PNPLA3			rs3747207-A	rs3747207	intron_variant	NR	4e-14	0.2256	[0.17-0.28] unit increase	Affymetrix, Illumina [25843189] (imputed)	liver neoplasm	Genome-wide genotyping array
2021-12-14	34594039	Sakaue S	2021-09-30	Nat Genet	www.ncbi.nlm.nih.gov/pubmed/34594039	A cross-population atlas of genetic associations for 220 human phenotypes.	Gastric cancer	rs375852527	7,921 East Asian ancestry cases, 159,201 East Asian ancestry controls	NA	13q31.1	13	81280737	HIGD1AP2 - PTMAP5	ENSG00000237148	ENSG00000214182	rs375852527-C	rs375852527	intron_variant	0.00182359	9e-09	1.28988	[0.85-1.73] unit increase	Illumina [13428249] (imputed)	gastric carcinoma	Genome-wide genotyping array
2021-12-14	34594039	Sakaue S	2021-09-30	Nat Genet	www.ncbi.nlm.nih.gov/pubmed/34594039	A cross-population atlas of genetic associations for 220 human phenotypes.	Gastric cancer	rs375852527	1,029 European ancestry cases, 475,087 European ancestry controls, 7,921 East Asian ancestry cases, 159,201 East Asian ancestry controls	NA	13q31.1	13	81280737	HIGD1AP2 - PTMAP5	ENSG00000237148	ENSG00000214182	rs375852527-C	rs375852527	intron_variant	NR	9e-09	1.2899	[0.85-1.73] unit increase	Affymetrix, Illumina [25843697] (imputed)	gastric carcinoma	Genome-wide genotyping array
2021-12-14	34594039	Sakaue S	2021-09-30	Nat Genet	www.ncbi.nlm.nih.gov/pubmed/34594039	A cross-population atlas of genetic associations for 220 human phenotypes.	Breast cancer	rs377595512	6,325 East Asian ancestry cases, 73,225 East Asian ancestry controls	NA	10q26.13	10	121581496	FGFR2			rs377595512-C	rs377595512	intron_variant	0.509352	8e-22	0.183677	[0.15-0.22] unit decrease	Illumina [13401000] (imputed)	breast carcinoma	Genome-wide genotyping array
2021-12-14	34594039	Sakaue S	2021-09-30	Nat Genet	www.ncbi.nlm.nih.gov/pubmed/34594039	A cross-population atlas of genetic associations for 220 human phenotypes.	Prostate cancer	rs3798550	11,599 European ancestry cases, 199,628 European ancestry controls, 5,672 East Asian ancestry cases, 84,660 East Asian ancestry controls	NA	6p21.31	6	34549452	SPDEF			rs3798550-A	rs3798550	intron_variant	NR	3e-10	0.0912	[0.063-0.12] unit decrease	Affymetrix, Illumina [25775424] (imputed)	prostate carcinoma	Genome-wide genotyping array
2021-12-14	34594039	Sakaue S	2021-09-30	Nat Genet	www.ncbi.nlm.nih.gov/pubmed/34594039	A cross-population atlas of genetic associations for 220 human phenotypes.	Prostate cancer	rs3838485	11,599 European ancestry cases, 199,628 European ancestry controls, 5,672 East Asian ancestry cases, 84,660 East Asian ancestry controls	NA	1q21.3	1	153985725	RAB13			rs3838485-CGG	rs3838485	intron_variant	NR	4e-09	0.075	[0.05-0.1] unit increase	Affymetrix, Illumina [25775424] (imputed)	prostate carcinoma	Genome-wide genotyping array
2021-12-14	34594039	Sakaue S	2021-09-30	Nat Genet	www.ncbi.nlm.nih.gov/pubmed/34594039	A cross-population atlas of genetic associations for 220 human phenotypes.	Breast cancer	rs397692178	17,389 European ancestry cases, 240,341 European ancestry controls, 6,325 East Asian ancestry cases, 73,225 East Asian ancestry controls	NA	9q31.2	9	108131272	CHCHD4P2 - RPL36AP35	ENSG00000237360	ENSG00000231810	rs397692178-CT	rs397692178	intergenic_variant	NR	1e-17	0.0998	[0.077-0.123] unit increase	Affymetrix, Illumina [25794640] (imputed)	breast carcinoma	Genome-wide genotyping array
2021-12-14	34594039	Sakaue S	2021-09-30	Nat Genet	www.ncbi.nlm.nih.gov/pubmed/34594039	A cross-population atlas of genetic associations for 220 human phenotypes.	Skin cancer	rs397706368	25,928 European ancestry cases, 466,275 European ancestry controls, 154 East Asian ancestry cases, 178,572 East Asian ancestry controls	NA	9q31.1	9	104144076	SMC2 - TOPORSLP	ENSG00000136824	ENSG00000242111	rs397706368-CTA	rs397706368	intergenic_variant	NR	7e-10	0.0603	[0.041-0.08] unit increase	Affymetrix, Illumina [25845421] (imputed)	skin neoplasm	Genome-wide genotyping array
2021-12-14	34594039	Sakaue S	2021-09-30	Nat Genet	www.ncbi.nlm.nih.gov/pubmed/34594039	A cross-population atlas of genetic associations for 220 human phenotypes.	Lung cancer	rs4398410	4,444 East Asian ancestry cases, 174,282 East Asian ancestry controls	NA	3q28	3	189626222	TPRG1 - TP63	ENSG00000188001	ENSG00000073282	rs4398410-T	rs4398410	intergenic_variant	0.325924	5e-10	0.144532	[0.099-0.19] unit decrease	Illumina [13429980] (imputed)	lung carcinoma	Genome-wide genotyping array
2021-12-14	34594039	Sakaue S	2021-09-30	Nat Genet	www.ncbi.nlm.nih.gov/pubmed/34594039	A cross-population atlas of genetic associations for 220 human phenotypes.	Breast cancer	rs4442975	17,389 European ancestry cases, 240,341 European ancestry controls, 6,325 East Asian ancestry cases, 73,225 East Asian ancestry controls	NA	2q35	2	217056046	LINC01921 - RN7SKP43	ENSG00000223874	ENSG00000251982	rs4442975-T	rs4442975	intergenic_variant	NR	7e-32	0.1273	[0.11-0.15] unit decrease	Affymetrix, Illumina [25794640] (imputed)	breast carcinoma	Genome-wide genotyping array
2021-12-14	34594039	Sakaue S	2021-09-30	Nat Genet	www.ncbi.nlm.nih.gov/pubmed/34594039	A cross-population atlas of genetic associations for 220 human phenotypes.	Hepatic cancer	rs4526236	2,122 East Asian ancestry cases, 159,201 East Asian ancestry controls	NA	6p21.32	6	32643917	HLA-DQA1, HLA-DQA1, HLA-DQA1, HLA-DQA1, HLA-DQA1			rs4526236-A	rs4526236	non_coding_transcript_exon_variant	0.174389	5e-09	0.248741	[0.17-0.33] unit decrease	Illumina [13427386] (imputed)	liver neoplasm	Genome-wide genotyping array
2021-12-14	34594039	Sakaue S	2021-09-30	Nat Genet	www.ncbi.nlm.nih.gov/pubmed/34594039	A cross-population atlas of genetic associations for 220 human phenotypes.	Colorectal cancer	rs4546885	6,581 European ancestry cases, 463,421 European ancestry controls, 8,305 East Asian ancestry cases, 159,386 East Asian ancestry controls	NA	1q25.3	1	183056420	LAMC1			rs4546885-C	rs4546885	intron_variant	NR	3e-09	0.0728	[0.049-0.097] unit decrease	Affymetrix, Illumina [25843452] (imputed)	colorectal cancer	Genome-wide genotyping array
2021-12-14	34594039	Sakaue S	2021-09-30	Nat Genet	www.ncbi.nlm.nih.gov/pubmed/34594039	A cross-population atlas of genetic associations for 220 human phenotypes.	Prostate cancer	rs461251	11,599 European ancestry cases, 199,628 European ancestry controls, 5,672 East Asian ancestry cases, 84,660 East Asian ancestry controls	NA	17p13.3	17	715922	VPS53, VPS53			rs461251-G	rs461251	intron_variant	NR	6e-10	0.0745	[0.051-0.098] unit increase	Affymetrix, Illumina [25775424] (imputed)	prostate carcinoma	Genome-wide genotyping array
2021-12-14	34594039	Sakaue S	2021-09-30	Nat Genet	www.ncbi.nlm.nih.gov/pubmed/34594039	A cross-population atlas of genetic associations for 220 human phenotypes.	Prostate cancer	rs4646284	11,599 European ancestry cases, 199,628 European ancestry controls, 5,672 East Asian ancestry cases, 84,660 East Asian ancestry controls	NA	6q25.3	6	160160512	SLC22A1 - SLC22A2	ENSG00000175003	ENSG00000112499	rs4646284-TG	rs4646284	regulatory_region_variant	NR	1e-25	0.1396	[0.11-0.17] unit increase	Affymetrix, Illumina [25775424] (imputed)	prostate carcinoma	Genome-wide genotyping array
2021-12-14	34594039	Sakaue S	2021-09-30	Nat Genet	www.ncbi.nlm.nih.gov/pubmed/34594039	A cross-population atlas of genetic associations for 220 human phenotypes.	Esophageal cancer	rs4646776	1,388 East Asian ancestry cases, 159,201 East Asian ancestry controls	NA	12q24.12	12	111792215	ALDH2			rs4646776-C	rs4646776	intron_variant	0.245207	1e-25	0.482056	[0.39-0.57] unit increase	Illumina [13427188] (imputed)	esophageal carcinoma	Genome-wide genotyping array
2021-12-14	34594039	Sakaue S	2021-09-30	Nat Genet	www.ncbi.nlm.nih.gov/pubmed/34594039	A cross-population atlas of genetic associations for 220 human phenotypes.	Esophageal cancer	rs4646776	998 European ancestry cases, 475,308 European ancestry controls, 1,388 East Asian ancestry cases, 159,201 East Asian ancestry controls	NA	12q24.12	12	111792215	ALDH2			rs4646776-C	rs4646776	intron_variant	NR	1e-25	0.4821	[0.39-0.57] unit increase	Affymetrix, Illumina [25843129] (imputed)	esophageal carcinoma	Genome-wide genotyping array
2021-12-14	34594039	Sakaue S	2021-09-30	Nat Genet	www.ncbi.nlm.nih.gov/pubmed/34594039	A cross-population atlas of genetic associations for 220 human phenotypes.	Prostate cancer	rs4672531	5,672 East Asian ancestry cases, 84,660 East Asian ancestry controls	NA	2p15	2	62521234	TMEM17 - RPL21P37	ENSG00000186889	ENSG00000229503	rs4672531-T	rs4672531	TF_binding_site_variant	0.706173	3e-15	0.179749	[0.14-0.22] unit decrease	Illumina [13406905] (imputed)	prostate carcinoma	Genome-wide genotyping array
2021-12-14	34594039	Sakaue S	2021-09-30	Nat Genet	www.ncbi.nlm.nih.gov/pubmed/34594039	A cross-population atlas of genetic associations for 220 human phenotypes.	Breast cancer	rs4784227	6,325 East Asian ancestry cases, 73,225 East Asian ancestry controls	NA	16q12.1	16	52565276	CASC16			rs4784227-T	rs4784227	intron_variant	0.228598	1e-28	0.254514	[0.21-0.3] unit increase	Illumina [13401000] (imputed)	breast carcinoma	Genome-wide genotyping array
2021-12-14	34594039	Sakaue S	2021-09-30	Nat Genet	www.ncbi.nlm.nih.gov/pubmed/34594039	A cross-population atlas of genetic associations for 220 human phenotypes.	Breast cancer	rs4784227	17,389 European ancestry cases, 240,341 European ancestry controls, 6,325 East Asian ancestry cases, 73,225 East Asian ancestry controls	NA	16q12.1	16	52565276	CASC16			rs4784227-T	rs4784227	intron_variant	NR	4e-92	0.2382	[0.22-0.26] unit increase	Affymetrix, Illumina [25794640] (imputed)	breast carcinoma	Genome-wide genotyping array
2021-12-14	34594039	Sakaue S	2021-09-30	Nat Genet	www.ncbi.nlm.nih.gov/pubmed/34594039	A cross-population atlas of genetic associations for 220 human phenotypes.	Skin cancer	rs479777	25,928 European ancestry cases, 466,275 European ancestry controls, 154 East Asian ancestry cases, 178,572 East Asian ancestry controls	NA	11q13.1	11	64340005	PRDX5 - CCDC88B	ENSG00000126432	ENSG00000168071	rs479777-C	rs479777	non_coding_transcript_exon_variant	NR	1e-11	0.0682	[0.049-0.088] unit increase	Affymetrix, Illumina [25845421] (imputed)	skin neoplasm	Genome-wide genotyping array
2021-12-14	34594039	Sakaue S	2021-09-30	Nat Genet	www.ncbi.nlm.nih.gov/pubmed/34594039	A cross-population atlas of genetic associations for 220 human phenotypes.	Prostate cancer	rs4802297	11,599 European ancestry cases, 199,628 European ancestry controls, 5,672 East Asian ancestry cases, 84,660 East Asian ancestry controls	NA	19q13.2	19	38247490	SPINT2			rs4802297-C	rs4802297	intron_variant	NR	3e-22	0.1181	[0.094-0.142] unit decrease	Affymetrix, Illumina [25775424] (imputed)	prostate carcinoma	Genome-wide genotyping array
2021-12-14	34594039	Sakaue S	2021-09-30	Nat Genet	www.ncbi.nlm.nih.gov/pubmed/34594039	A cross-population atlas of genetic associations for 220 human phenotypes.	Colorectal cancer	rs4871788	8,305 East Asian ancestry cases, 159,386 East Asian ancestry controls	NA	8q24.21	8	127409540	CASC8, POU5F1B, PCAT1			rs4871788-A	rs4871788	intron_variant	0.682297	1e-19	0.160262	[0.13-0.19] unit decrease	Illumina [13428297] (imputed)	colorectal cancer	Genome-wide genotyping array
2021-12-14	34594039	Sakaue S	2021-09-30	Nat Genet	www.ncbi.nlm.nih.gov/pubmed/34594039	A cross-population atlas of genetic associations for 220 human phenotypes.	Prostate cancer	rs4872174	5,672 East Asian ancestry cases, 84,660 East Asian ancestry controls	NA	8p21.2	8	23667698	SINHCAFP3 - NKX3-1	ENSG00000253488	ENSG00000167034	rs4872174-T	rs4872174	intergenic_variant	0.634922	4e-36	0.269819	[0.23-0.31] unit decrease	Illumina [13406905] (imputed)	prostate carcinoma	Genome-wide genotyping array
2021-12-14	34594039	Sakaue S	2021-09-30	Nat Genet	www.ncbi.nlm.nih.gov/pubmed/34594039	A cross-population atlas of genetic associations for 220 human phenotypes.	Lung cancer	rs4946256	4,444 East Asian ancestry cases, 174,282 East Asian ancestry controls	NA	6q22.1	6	117460113	DCBLD1			rs4946256-C	rs4946256	intron_variant	0.48073	1e-11	0.148466	[0.11-0.19] unit decrease	Illumina [13429980] (imputed)	lung carcinoma	Genome-wide genotyping array
2021-12-14	34594039	Sakaue S	2021-09-30	Nat Genet	www.ncbi.nlm.nih.gov/pubmed/34594039	A cross-population atlas of genetic associations for 220 human phenotypes.	Prostate cancer	rs4952990	5,672 East Asian ancestry cases, 84,660 East Asian ancestry controls	NA	2p21	2	43443310	THADA			rs4952990-T	rs4952990	intron_variant	0.681731	7e-13	0.161438	[0.12-0.21] unit increase	Illumina [13406905] (imputed)	prostate carcinoma	Genome-wide genotyping array
2021-12-14	34594039	Sakaue S	2021-09-30	Nat Genet	www.ncbi.nlm.nih.gov/pubmed/34594039	A cross-population atlas of genetic associations for 220 human phenotypes.	Prostate cancer	rs4958244	11,599 European ancestry cases, 199,628 European ancestry controls, 5,672 East Asian ancestry cases, 84,660 East Asian ancestry controls	NA	5q31.1	5	134509689	LINC01843 - RN7SL541P	ENSG00000251169	ENSG00000240250	rs4958244-G	rs4958244	regulatory_region_variant	NR	6e-09	0.0807	[0.054-0.108] unit increase	Affymetrix, Illumina [25775424] (imputed)	prostate carcinoma	Genome-wide genotyping array
2021-12-14	34594039	Sakaue S	2021-09-30	Nat Genet	www.ncbi.nlm.nih.gov/pubmed/34594039	A cross-population atlas of genetic associations for 220 human phenotypes.	Prostate cancer	rs4980020	5,672 East Asian ancestry cases, 84,660 East Asian ancestry controls	NA	10q22.3	10	79067875	ZMIZ1-AS1			rs4980020-A	rs4980020	non_coding_transcript_exon_variant	0.366507	2e-10	0.138212	[0.096-0.181] unit increase	Illumina [13406905] (imputed)	prostate carcinoma	Genome-wide genotyping array
2021-12-14	34594039	Sakaue S	2021-09-30	Nat Genet	www.ncbi.nlm.nih.gov/pubmed/34594039	A cross-population atlas of genetic associations for 220 human phenotypes.	Breast cancer	rs4980386	17,389 European ancestry cases, 240,341 European ancestry controls, 6,325 East Asian ancestry cases, 73,225 East Asian ancestry controls	NA	11p15.5	11	1874478	LSP1			rs4980386-A	rs4980386	intron_variant	NR	9e-17	0.0874	[0.067-0.108] unit decrease	Affymetrix, Illumina [25794640] (imputed)	breast carcinoma	Genome-wide genotyping array
2021-12-14	34594039	Sakaue S	2021-09-30	Nat Genet	www.ncbi.nlm.nih.gov/pubmed/34594039	A cross-population atlas of genetic associations for 220 human phenotypes.	Breast cancer	rs515726080	17,389 European ancestry cases, 240,341 European ancestry controls, 6,325 East Asian ancestry cases, 73,225 East Asian ancestry controls	NA	16p12.2	16	23636404	PALB2			rs515726080-G	rs515726080	intron_variant	NR	6e-18	3.6691	[2.84-4.5] unit increase	Affymetrix, Illumina [25794640] (imputed)	breast carcinoma	Genome-wide genotyping array
2021-12-14	34594039	Sakaue S	2021-09-30	Nat Genet	www.ncbi.nlm.nih.gov/pubmed/34594039	A cross-population atlas of genetic associations for 220 human phenotypes.	Pancreatic cancer	rs543259829	499 East Asian ancestry cases, 159,201 East Asian ancestry controls	NA	19q13.43	19	56301984	ZSCAN5A, EDDM13			rs543259829-G	rs543259829	synonymous_variant	0.00101969	3e-08	10.1864	[6.58-13.79] unit increase	Illumina [13427108] (imputed)	pancreatic carcinoma	Genome-wide genotyping array
2021-12-14	34594039	Sakaue S	2021-09-30	Nat Genet	www.ncbi.nlm.nih.gov/pubmed/34594039	A cross-population atlas of genetic associations for 220 human phenotypes.	Breast cancer	rs552647	17,389 European ancestry cases, 240,341 European ancestry controls, 6,325 East Asian ancestry cases, 73,225 East Asian ancestry controls	NA	3p24.1	3	27312225	NEK10			rs552647-A	rs552647	intron_variant	NR	3e-20	0.094	[0.074-0.114] unit increase	Affymetrix, Illumina [25794640] (imputed)	breast carcinoma	Genome-wide genotyping array
2021-12-14	34594039	Sakaue S	2021-09-30	Nat Genet	www.ncbi.nlm.nih.gov/pubmed/34594039	A cross-population atlas of genetic associations for 220 human phenotypes.	Skin cancer	rs55668940	25,928 European ancestry cases, 466,275 European ancestry controls, 154 East Asian ancestry cases, 178,572 East Asian ancestry controls	NA	1q21.3	1	155041950	DCST1			rs55668940-A	rs55668940	intron_variant	NR	9e-11	0.077	[0.054-0.1] unit increase	Affymetrix, Illumina [25845421] (imputed)	skin neoplasm	Genome-wide genotyping array
2021-12-14	34594039	Sakaue S	2021-09-30	Nat Genet	www.ncbi.nlm.nih.gov/pubmed/34594039	A cross-population atlas of genetic associations for 220 human phenotypes.	Skin cancer	rs55775505	25,928 European ancestry cases, 466,275 European ancestry controls, 154 East Asian ancestry cases, 178,572 East Asian ancestry controls	NA	6p22.3	6	22057337	CASC15			rs55775505-T	rs55775505	intron_variant	NR	2e-09	0.0622	[0.042-0.082] unit increase	Affymetrix, Illumina [25845421] (imputed)	skin neoplasm	Genome-wide genotyping array
2021-12-14	34594039	Sakaue S	2021-09-30	Nat Genet	www.ncbi.nlm.nih.gov/pubmed/34594039	A cross-population atlas of genetic associations for 220 human phenotypes.	Breast cancer	rs55788307	6,325 East Asian ancestry cases, 73,225 East Asian ancestry controls	NA	5p12	5	44672840	LINC02224 - RN7SL383P	ENSG00000249203	ENSG00000263556	rs55788307-C	rs55788307	intergenic_variant	0.579554	4e-14	0.147017	[0.11-0.19] unit increase	Illumina [13401000] (imputed)	breast carcinoma	Genome-wide genotyping array
2021-12-14	34594039	Sakaue S	2021-09-30	Nat Genet	www.ncbi.nlm.nih.gov/pubmed/34594039	A cross-population atlas of genetic associations for 220 human phenotypes.	Skin cancer	rs55942834	25,928 European ancestry cases, 466,275 European ancestry controls, 154 East Asian ancestry cases, 178,572 East Asian ancestry controls	NA	8q21.13	8	80498980	ZBTB10			rs55942834-G	rs55942834	intron_variant	NR	6e-12	0.0837	[0.06-0.107] unit decrease	Affymetrix, Illumina [25845421] (imputed)	skin neoplasm	Genome-wide genotyping array
2021-12-14	34594039	Sakaue S	2021-09-30	Nat Genet	www.ncbi.nlm.nih.gov/pubmed/34594039	A cross-population atlas of genetic associations for 220 human phenotypes.	Prostate cancer	rs56002941	11,599 European ancestry cases, 199,628 European ancestry controls, 5,672 East Asian ancestry cases, 84,660 East Asian ancestry controls	NA	10q22.3	10	78492220	LINC00856			rs56002941-G	rs56002941	intron_variant	NR	2e-11	0.1322	[0.094-0.171] unit decrease	Affymetrix, Illumina [25775424] (imputed)	prostate carcinoma	Genome-wide genotyping array
2021-12-14	34594039	Sakaue S	2021-09-30	Nat Genet	www.ncbi.nlm.nih.gov/pubmed/34594039	A cross-population atlas of genetic associations for 220 human phenotypes.	Prostate cancer	rs56222401	11,599 European ancestry cases, 199,628 European ancestry controls, 5,672 East Asian ancestry cases, 84,660 East Asian ancestry controls	NA	12q13.12	12	49278931	TUBA1C - PRPH	ENSG00000167553	ENSG00000135406	rs56222401-G	rs56222401	regulatory_region_variant	NR	2e-10	0.0859	[0.059-0.112] unit increase	Affymetrix, Illumina [25775424] (imputed)	prostate carcinoma	Genome-wide genotyping array
2021-12-14	34594039	Sakaue S	2021-09-30	Nat Genet	www.ncbi.nlm.nih.gov/pubmed/34594039	A cross-population atlas of genetic associations for 220 human phenotypes.	Breast cancer	rs569369507	17,389 European ancestry cases, 240,341 European ancestry controls, 6,325 East Asian ancestry cases, 73,225 East Asian ancestry controls	NA	22q13.2	22	40618081	MRTFA			rs569369507-GT	rs569369507	intron_variant	NR	3e-12	0.1436	[0.1-0.18] unit increase	Affymetrix, Illumina [25794640] (imputed)	breast carcinoma	Genome-wide genotyping array
2021-12-14	34594039	Sakaue S	2021-09-30	Nat Genet	www.ncbi.nlm.nih.gov/pubmed/34594039	A cross-population atlas of genetic associations for 220 human phenotypes.	Colorectal cancer	rs57064586	6,581 European ancestry cases, 463,421 European ancestry controls, 8,305 East Asian ancestry cases, 159,386 East Asian ancestry controls	NA	3q22.2	3	134026952	SLCO2A1			rs57064586-C	rs57064586	intron_variant	NR	3e-10	0.0965	[0.067-0.126] unit decrease	Affymetrix, Illumina [25843452] (imputed)	colorectal cancer	Genome-wide genotyping array
2021-12-14	34594039	Sakaue S	2021-09-30	Nat Genet	www.ncbi.nlm.nih.gov/pubmed/34594039	A cross-population atlas of genetic associations for 220 human phenotypes.	Gastric cancer	rs57067284	1,029 European ancestry cases, 475,087 European ancestry controls, 7,921 East Asian ancestry cases, 159,201 East Asian ancestry controls	NA	5p13.1	5	40734315	TTC33			rs57067284-TGAACAGAC	rs57067284	intron_variant	NR	3e-26	0.177	[0.14-0.21] unit decrease	Affymetrix, Illumina [25843697] (imputed)	gastric carcinoma	Genome-wide genotyping array
2021-12-14	34594039	Sakaue S	2021-09-30	Nat Genet	www.ncbi.nlm.nih.gov/pubmed/34594039	A cross-population atlas of genetic associations for 220 human phenotypes.	Breast cancer	rs57382399	17,389 European ancestry cases, 240,341 European ancestry controls, 6,325 East Asian ancestry cases, 73,225 East Asian ancestry controls	NA	11q24.3	11	129603585	RPS27P20 - LINC01395	ENSG00000240121	ENSG00000281097	rs57382399-TGTGA	rs57382399	intron_variant	NR	6e-12	0.0686	[0.049-0.088] unit increase	Affymetrix, Illumina [25794640] (imputed)	breast carcinoma	Genome-wide genotyping array
2021-12-14	34594039	Sakaue S	2021-09-30	Nat Genet	www.ncbi.nlm.nih.gov/pubmed/34594039	A cross-population atlas of genetic associations for 220 human phenotypes.	Prostate cancer	rs5759167	11,599 European ancestry cases, 199,628 European ancestry controls, 5,672 East Asian ancestry cases, 84,660 East Asian ancestry controls	NA	22q13.2	22	43104206	TTLL1 - BIK	ENSG00000100271	ENSG00000100290	rs5759167-T	rs5759167	TF_binding_site_variant	NR	2e-17	0.1027	[0.079-0.126] unit decrease	Affymetrix, Illumina [25775424] (imputed)	prostate carcinoma	Genome-wide genotyping array
2021-12-14	34594039	Sakaue S	2021-09-30	Nat Genet	www.ncbi.nlm.nih.gov/pubmed/34594039	A cross-population atlas of genetic associations for 220 human phenotypes.	Cervical cancer	rs57746686	967 East Asian ancestry cases, 60,614 East Asian ancestry controls	NA	6p21.32	6	33108371	COL11A2P1 - HLA-DPB2	ENSG00000230816	ENSG00000225132	rs57746686-G	rs57746686	regulatory_region_variant	0.159024	1e-09	0.38955	[0.26-0.52] unit increase	Illumina [13381745] (imputed)	cervical carcinoma	Genome-wide genotyping array
2021-12-14	34594039	Sakaue S	2021-09-30	Nat Genet	www.ncbi.nlm.nih.gov/pubmed/34594039	A cross-population atlas of genetic associations for 220 human phenotypes.	Prostate cancer	rs58235267	11,599 European ancestry cases, 199,628 European ancestry controls, 5,672 East Asian ancestry cases, 84,660 East Asian ancestry controls	NA	2p15	2	63050708	OTX1			rs58235267-G	rs58235267	intron_variant	NR	3e-21	0.1165	[0.092-0.141] unit increase	Affymetrix, Illumina [25775424] (imputed)	prostate carcinoma	Genome-wide genotyping array
2021-12-14	34594039	Sakaue S	2021-09-30	Nat Genet	www.ncbi.nlm.nih.gov/pubmed/34594039	A cross-population atlas of genetic associations for 220 human phenotypes.	Prostate cancer	rs5937025	11,599 European ancestry cases, 199,628 European ancestry controls, 5,672 East Asian ancestry cases, 84,660 East Asian ancestry controls	NA	Xq13.1	X	70922180	TEX11 - SLC7A3	ENSG00000120498	ENSG00000165349	rs5937025-T	rs5937025	regulatory_region_variant	NR	4e-08	0.0466	[0.03-0.063] unit decrease	Affymetrix, Illumina [25775424] (imputed)	prostate carcinoma	Genome-wide genotyping array
2021-12-14	34594039	Sakaue S	2021-09-30	Nat Genet	www.ncbi.nlm.nih.gov/pubmed/34594039	A cross-population atlas of genetic associations for 220 human phenotypes.	Gastric cancer	rs59585832	7,921 East Asian ancestry cases, 159,201 East Asian ancestry controls	NA	5p13.1	5	40743936	TTC33			rs59585832-T	rs59585832	intron_variant	0.586534	1e-25	0.178168	[0.14-0.21] unit decrease	Illumina [13428249] (imputed)	gastric carcinoma	Genome-wide genotyping array
2021-12-14	34594039	Sakaue S	2021-09-30	Nat Genet	www.ncbi.nlm.nih.gov/pubmed/34594039	A cross-population atlas of genetic associations for 220 human phenotypes.	Prostate cancer	rs5987437	11,599 European ancestry cases, 199,628 European ancestry controls, 5,672 East Asian ancestry cases, 84,660 East Asian ancestry controls	NA	Xp11.22	X	51542889	LINC01496 - CENPVL3	ENSG00000234766	ENSG00000224109	rs5987437-T	rs5987437	intergenic_variant	NR	8e-19	0.0855	[0.067-0.104] unit decrease	Affymetrix, Illumina [25775424] (imputed)	prostate carcinoma	Genome-wide genotyping array
2021-12-14	34594039	Sakaue S	2021-09-30	Nat Genet	www.ncbi.nlm.nih.gov/pubmed/34594039	A cross-population atlas of genetic associations for 220 human phenotypes.	Breast cancer	rs59885616	17,389 European ancestry cases, 240,341 European ancestry controls, 6,325 East Asian ancestry cases, 73,225 East Asian ancestry controls	NA	3q25.1	3	150720263	SNRPCP3, ERICH6-AS1			rs59885616-T	rs59885616	non_coding_transcript_exon_variant	NR	4e-14	0.1446	[0.11-0.18] unit decrease	Affymetrix, Illumina [25794640] (imputed)	breast carcinoma	Genome-wide genotyping array
2021-12-14	34594039	Sakaue S	2021-09-30	Nat Genet	www.ncbi.nlm.nih.gov/pubmed/34594039	A cross-population atlas of genetic associations for 220 human phenotypes.	Prostate cancer	rs60086365	11,599 European ancestry cases, 199,628 European ancestry controls, 5,672 East Asian ancestry cases, 84,660 East Asian ancestry controls	NA	3p11.2	3	87142941	LINC00506			rs60086365-A	rs60086365	non_coding_transcript_exon_variant	NR	4e-25	0.1255	[0.1-0.15] unit decrease	Affymetrix, Illumina [25775424] (imputed)	prostate carcinoma	Genome-wide genotyping array
2021-12-14	34594039	Sakaue S	2021-09-30	Nat Genet	www.ncbi.nlm.nih.gov/pubmed/34594039	A cross-population atlas of genetic associations for 220 human phenotypes.	Skin cancer	rs60387933	25,928 European ancestry cases, 466,275 European ancestry controls, 154 East Asian ancestry cases, 178,572 East Asian ancestry controls	NA	1p36.13	1	17426844	RCC2, RCC2			rs60387933-A	rs60387933	intron_variant	NR	8e-34	0.1242	[0.1-0.14] unit increase	Affymetrix, Illumina [25845421] (imputed)	skin neoplasm	Genome-wide genotyping array
2021-12-14	34594039	Sakaue S	2021-09-30	Nat Genet	www.ncbi.nlm.nih.gov/pubmed/34594039	A cross-population atlas of genetic associations for 220 human phenotypes.	Skin cancer	rs6059655	25,928 European ancestry cases, 466,275 European ancestry controls, 154 East Asian ancestry cases, 178,572 East Asian ancestry controls	NA	20q11.22	20	34077942	RALY			rs6059655-G	rs6059655	intron_variant	NR	4e-60	0.2701	[0.24-0.3] unit decrease	Affymetrix, Illumina [25845421] (imputed)	skin neoplasm	Genome-wide genotyping array
2021-12-14	34594039	Sakaue S	2021-09-30	Nat Genet	www.ncbi.nlm.nih.gov/pubmed/34594039	A cross-population atlas of genetic associations for 220 human phenotypes.	Colorectal cancer	rs6066825	6,581 European ancestry cases, 463,421 European ancestry controls, 8,305 East Asian ancestry cases, 159,386 East Asian ancestry controls	NA	20q13.13	20	48723580	PREX1			rs6066825-G	rs6066825	intron_variant	NR	3e-13	0.0943	[0.069-0.12] unit decrease	Affymetrix, Illumina [25843452] (imputed)	colorectal cancer	Genome-wide genotyping array
2021-12-14	34594039	Sakaue S	2021-09-30	Nat Genet	www.ncbi.nlm.nih.gov/pubmed/34594039	A cross-population atlas of genetic associations for 220 human phenotypes.	Colorectal cancer	rs6085661	6,581 European ancestry cases, 463,421 European ancestry controls, 8,305 East Asian ancestry cases, 159,386 East Asian ancestry controls	NA	20p12.3	20	6712481	CASC20 - LINC01713	ENSG00000229876	ENSG00000228482	rs6085661-T	rs6085661	TF_binding_site_variant	NR	5e-11	0.09	[0.063-0.117] unit increase	Affymetrix, Illumina [25843452] (imputed)	colorectal cancer	Genome-wide genotyping array
2021-12-14	34594039	Sakaue S	2021-09-30	Nat Genet	www.ncbi.nlm.nih.gov/pubmed/34594039	A cross-population atlas of genetic associations for 220 human phenotypes.	Colorectal cancer	rs6086194	6,581 European ancestry cases, 463,421 European ancestry controls, 8,305 East Asian ancestry cases, 159,386 East Asian ancestry controls	NA	20p12.3	20	7768744	RN7SL547P - HAO1	ENSG00000240584	ENSG00000101323	rs6086194-C	rs6086194	intergenic_variant	NR	6e-14	0.1035	[0.076-0.131] unit increase	Affymetrix, Illumina [25843452] (imputed)	colorectal cancer	Genome-wide genotyping array
2021-12-14	34594039	Sakaue S	2021-09-30	Nat Genet	www.ncbi.nlm.nih.gov/pubmed/34594039	A cross-population atlas of genetic associations for 220 human phenotypes.	Colorectal cancer	rs6086195	8,305 East Asian ancestry cases, 159,386 East Asian ancestry controls	NA	20p12.3	20	7768820	RN7SL547P - HAO1	ENSG00000240584	ENSG00000101323	rs6086195-G	rs6086195	intergenic_variant	0.321643	4e-10	0.112442	[0.077-0.148] unit increase	Illumina [13428297] (imputed)	colorectal cancer	Genome-wide genotyping array
2021-12-14	34594039	Sakaue S	2021-09-30	Nat Genet	www.ncbi.nlm.nih.gov/pubmed/34594039	A cross-population atlas of genetic associations for 220 human phenotypes.	Prostate cancer	rs61390061	5,672 East Asian ancestry cases, 84,660 East Asian ancestry controls	NA	13q22.1	13	73167240	RNU6-66P - RNU4-10P	ENSG00000200267	ENSG00000201253	rs61390061-T	rs61390061	regulatory_region_variant	0.0392271	4e-13	0.439876	[0.32-0.56] unit increase	Illumina [13406905] (imputed)	prostate carcinoma	Genome-wide genotyping array
2021-12-14	34594039	Sakaue S	2021-09-30	Nat Genet	www.ncbi.nlm.nih.gov/pubmed/34594039	A cross-population atlas of genetic associations for 220 human phenotypes.	Skin cancer	rs61824911	25,928 European ancestry cases, 466,275 European ancestry controls, 154 East Asian ancestry cases, 178,572 East Asian ancestry controls	NA	1q42.13	1	228843990	RHOU - LINC02815	ENSG00000116574	ENSG00000282111	rs61824911-G	rs61824911	intergenic_variant	NR	3e-45	0.164	[0.14-0.19] unit increase	Affymetrix, Illumina [25845421] (imputed)	skin neoplasm	Genome-wide genotyping array
2021-12-14	34594039	Sakaue S	2021-09-30	Nat Genet	www.ncbi.nlm.nih.gov/pubmed/34594039	A cross-population atlas of genetic associations for 220 human phenotypes.	Breast cancer	rs61938093	17,389 European ancestry cases, 240,341 European ancestry controls, 6,325 East Asian ancestry cases, 73,225 East Asian ancestry controls	NA	12q22	12	95632961	PGAM1P5			rs61938093-T	rs61938093	intron_variant	NR	1e-16	0.0904	[0.069-0.112] unit decrease	Affymetrix, Illumina [25794640] (imputed)	breast carcinoma	Genome-wide genotyping array
2021-12-14	34594039	Sakaue S	2021-09-30	Nat Genet	www.ncbi.nlm.nih.gov/pubmed/34594039	A cross-population atlas of genetic associations for 220 human phenotypes.	Skin cancer	rs62202837	25,928 European ancestry cases, 466,275 European ancestry controls, 154 East Asian ancestry cases, 178,572 East Asian ancestry controls	NA	20q13.13	20	50782470	PARD6B - BCAS4	ENSG00000124171	ENSG00000124243	rs62202837-T	rs62202837	intergenic_variant	NR	4e-13	0.0812	[0.059-0.103] unit decrease	Affymetrix, Illumina [25845421] (imputed)	skin neoplasm	Genome-wide genotyping array
2021-12-14	34594039	Sakaue S	2021-09-30	Nat Genet	www.ncbi.nlm.nih.gov/pubmed/34594039	A cross-population atlas of genetic associations for 220 human phenotypes.	Breast cancer	rs62237617	17,389 European ancestry cases, 240,341 European ancestry controls, 6,325 East Asian ancestry cases, 73,225 East Asian ancestry controls	NA	22q12.1	22	28365160	TTC28			rs62237617-T	rs62237617	intron_variant	NR	6e-36	1.3134	[1.11-1.52] unit increase	Affymetrix, Illumina [25794640] (imputed)	breast carcinoma	Genome-wide genotyping array
2021-12-14	34594039	Sakaue S	2021-09-30	Nat Genet	www.ncbi.nlm.nih.gov/pubmed/34594039	A cross-population atlas of genetic associations for 220 human phenotypes.	Prostate cancer	rs62237617	11,599 European ancestry cases, 199,628 European ancestry controls, 5,672 East Asian ancestry cases, 84,660 East Asian ancestry controls	NA	22q12.1	22	28365160	TTC28			rs62237617-T	rs62237617	intron_variant	NR	6e-09	0.711	[0.47-0.95] unit increase	Affymetrix, Illumina [25775424] (imputed)	prostate carcinoma	Genome-wide genotyping array
2021-12-14	34594039	Sakaue S	2021-09-30	Nat Genet	www.ncbi.nlm.nih.gov/pubmed/34594039	A cross-population atlas of genetic associations for 220 human phenotypes.	Skin cancer	rs62276459	25,928 European ancestry cases, 466,275 European ancestry controls, 154 East Asian ancestry cases, 178,572 East Asian ancestry controls	NA	3q12.1	3	98723478	ST3GAL6-AS1			rs62276459-A	rs62276459	intron_variant	NR	4e-08	0.0623	[0.04-0.084] unit decrease	Affymetrix, Illumina [25845421] (imputed)	skin neoplasm	Genome-wide genotyping array
2021-12-14	34594039	Sakaue S	2021-09-30	Nat Genet	www.ncbi.nlm.nih.gov/pubmed/34594039	A cross-population atlas of genetic associations for 220 human phenotypes.	Prostate cancer	rs62451152	5,672 East Asian ancestry cases, 84,660 East Asian ancestry controls	NA	7p15.1	7	27953538	JAZF1			rs62451152-C	rs62451152	intron_variant	0.0416496	1e-08	0.297183	[0.19-0.4] unit increase	Illumina [13406905] (imputed)	prostate carcinoma	Genome-wide genotyping array
2021-12-14	34594039	Sakaue S	2021-09-30	Nat Genet	www.ncbi.nlm.nih.gov/pubmed/34594039	A cross-population atlas of genetic associations for 220 human phenotypes.	Prostate cancer	rs6423444	11,599 European ancestry cases, 199,628 European ancestry controls, 5,672 East Asian ancestry cases, 84,660 East Asian ancestry controls	NA	20q13.33	20	63641058	STMN3			rs6423444-A	rs6423444	3_prime_UTR_variant	NR	3e-15	0.1117	[0.084-0.14] unit decrease	Affymetrix, Illumina [25775424] (imputed)	prostate carcinoma	Genome-wide genotyping array
2021-12-14	34594039	Sakaue S	2021-09-30	Nat Genet	www.ncbi.nlm.nih.gov/pubmed/34594039	A cross-population atlas of genetic associations for 220 human phenotypes.	Skin cancer	rs6444285	25,928 European ancestry cases, 466,275 European ancestry controls, 154 East Asian ancestry cases, 178,572 East Asian ancestry controls	NA	3q28	3	188399998	LPP			rs6444285-T	rs6444285	intron_variant	NR	4e-11	0.0629	[0.044-0.082] unit decrease	Affymetrix, Illumina [25845421] (imputed)	skin neoplasm	Genome-wide genotyping array
2021-12-14	34594039	Sakaue S	2021-09-30	Nat Genet	www.ncbi.nlm.nih.gov/pubmed/34594039	A cross-population atlas of genetic associations for 220 human phenotypes.	Skin cancer	rs6493385	25,928 European ancestry cases, 466,275 European ancestry controls, 154 East Asian ancestry cases, 178,572 East Asian ancestry controls	NA	15q21.2	15	49921493	ATP8B4			rs6493385-T	rs6493385	intron_variant	NR	4e-08	0.0532	[0.034-0.072] unit decrease	Affymetrix, Illumina [25845421] (imputed)	skin neoplasm	Genome-wide genotyping array
2021-12-14	34594039	Sakaue S	2021-09-30	Nat Genet	www.ncbi.nlm.nih.gov/pubmed/34594039	A cross-population atlas of genetic associations for 220 human phenotypes.	Prostate cancer	rs6501436	11,599 European ancestry cases, 199,628 European ancestry controls, 5,672 East Asian ancestry cases, 84,660 East Asian ancestry controls	NA	17q24.3	17	71123149	CASC17			rs6501436-A	rs6501436	intron_variant	NR	1e-18	0.1081	[0.084-0.132] unit decrease	Affymetrix, Illumina [25775424] (imputed)	prostate carcinoma	Genome-wide genotyping array
2021-12-14	34594039	Sakaue S	2021-09-30	Nat Genet	www.ncbi.nlm.nih.gov/pubmed/34594039	A cross-population atlas of genetic associations for 220 human phenotypes.	Breast cancer	rs6557160	6,325 East Asian ancestry cases, 73,225 East Asian ancestry controls	NA	6q25.1	6	151628447	CCDC170 - ESR1	ENSG00000120262	ENSG00000091831	rs6557160-C	rs6557160	regulatory_region_variant	0.243401	6e-17	0.186532	[0.14-0.23] unit increase	Illumina [13401000] (imputed)	breast carcinoma	Genome-wide genotyping array
2021-12-14	34594039	Sakaue S	2021-09-30	Nat Genet	www.ncbi.nlm.nih.gov/pubmed/34594039	A cross-population atlas of genetic associations for 220 human phenotypes.	Prostate cancer	rs67131978	11,599 European ancestry cases, 199,628 European ancestry controls, 5,672 East Asian ancestry cases, 84,660 East Asian ancestry controls	NA	9q31.2	9	107383554	RAD23B - LINC01509	ENSG00000119318	ENSG00000226825	rs67131978-AGCCTC	rs67131978	intergenic_variant	NR	9e-09	0.0828	[0.055-0.111] unit decrease	Affymetrix, Illumina [25775424] (imputed)	prostate carcinoma	Genome-wide genotyping array
2021-12-14	34594039	Sakaue S	2021-09-30	Nat Genet	www.ncbi.nlm.nih.gov/pubmed/34594039	A cross-population atlas of genetic associations for 220 human phenotypes.	Skin cancer	rs6739779	25,928 European ancestry cases, 466,275 European ancestry controls, 154 East Asian ancestry cases, 178,572 East Asian ancestry controls	NA	2p24.3	2	16299921	GACAT3 - CYRIA	ENSG00000236289	ENSG00000197872	rs6739779-T	rs6739779	intron_variant	NR	2e-16	0.1335	[0.1-0.17] unit decrease	Affymetrix, Illumina [25845421] (imputed)	skin neoplasm	Genome-wide genotyping array
2021-12-14	34594039	Sakaue S	2021-09-30	Nat Genet	www.ncbi.nlm.nih.gov/pubmed/34594039	A cross-population atlas of genetic associations for 220 human phenotypes.	Prostate cancer	rs6853490	11,599 European ancestry cases, 199,628 European ancestry controls, 5,672 East Asian ancestry cases, 84,660 East Asian ancestry controls	NA	4q22.3	4	94623567	PDLIM5			rs6853490-G	rs6853490	intron_variant	NR	6e-14	0.09	[0.066-0.114] unit increase	Affymetrix, Illumina [25775424] (imputed)	prostate carcinoma	Genome-wide genotyping array
2021-12-14	34594039	Sakaue S	2021-09-30	Nat Genet	www.ncbi.nlm.nih.gov/pubmed/34594039	A cross-population atlas of genetic associations for 220 human phenotypes.	Lung cancer	rs6881773	3,791 European ancestry cases, 489,012 European ancestry controls, 4,444 East Asian ancestry cases, 174,282 East Asian ancestry controls	NA	5p12	5	45227398	MRPS30 - HCN1	ENSG00000112996	ENSG00000164588	rs6881773-C	rs6881773	intron_variant	NR	1e-08	0.1235	[0.081-0.166] unit decrease	Affymetrix, Illumina [25845450] (imputed)	lung carcinoma	Genome-wide genotyping array
2021-12-14	34594039	Sakaue S	2021-09-30	Nat Genet	www.ncbi.nlm.nih.gov/pubmed/34594039	A cross-population atlas of genetic associations for 220 human phenotypes.	Skin cancer	rs6908626	25,928 European ancestry cases, 466,275 European ancestry controls, 154 East Asian ancestry cases, 178,572 East Asian ancestry controls	NA	6q15	6	90296024	BACH2			rs6908626-T	rs6908626	intron_variant	NR	3e-11	0.0842	[0.059-0.109] unit decrease	Affymetrix, Illumina [25845421] (imputed)	skin neoplasm	Genome-wide genotyping array
2021-12-14	34594039	Sakaue S	2021-09-30	Nat Genet	www.ncbi.nlm.nih.gov/pubmed/34594039	A cross-population atlas of genetic associations for 220 human phenotypes.	Breast cancer	rs6913578	17,389 European ancestry cases, 240,341 European ancestry controls, 6,325 East Asian ancestry cases, 73,225 East Asian ancestry controls	NA	6q25.1	6	151628671	CCDC170 - ESR1	ENSG00000120262	ENSG00000091831	rs6913578-C	rs6913578	regulatory_region_variant	NR	2e-30	0.1267	[0.11-0.15] unit increase	Affymetrix, Illumina [25794640] (imputed)	breast carcinoma	Genome-wide genotyping array
2021-12-14	34594039	Sakaue S	2021-09-30	Nat Genet	www.ncbi.nlm.nih.gov/pubmed/34594039	A cross-population atlas of genetic associations for 220 human phenotypes.	Prostate cancer	rs6932847	11,599 European ancestry cases, 199,628 European ancestry controls, 5,672 East Asian ancestry cases, 84,660 East Asian ancestry controls	NA	6q25.2	6	153127172	RGS17			rs6932847-A	rs6932847	intron_variant	NR	5e-12	0.0865	[0.062-0.111] unit decrease	Affymetrix, Illumina [25775424] (imputed)	prostate carcinoma	Genome-wide genotyping array
2021-12-14	34594039	Sakaue S	2021-09-30	Nat Genet	www.ncbi.nlm.nih.gov/pubmed/34594039	A cross-population atlas of genetic associations for 220 human phenotypes.	Colorectal cancer	rs6983267	6,581 European ancestry cases, 463,421 European ancestry controls, 8,305 East Asian ancestry cases, 159,386 East Asian ancestry controls	NA	8q24.21	8	127401060	POU5F1B, CCAT2, CASC8, PCAT1			rs6983267-T	rs6983267	non_coding_transcript_exon_variant	NR	2e-35	0.1552	[0.13-0.18] unit decrease	Affymetrix, Illumina [25843452] (imputed)	colorectal cancer	Genome-wide genotyping array
2021-12-14	34594039	Sakaue S	2021-09-30	Nat Genet	www.ncbi.nlm.nih.gov/pubmed/34594039	A cross-population atlas of genetic associations for 220 human phenotypes.	Prostate cancer	rs699664	11,599 European ancestry cases, 199,628 European ancestry controls, 5,672 East Asian ancestry cases, 84,660 East Asian ancestry controls	NA	2p11.2	2	85553413	GGCX			rs699664-T	rs699664	missense_variant	NR	6e-09	0.0735	[0.049-0.098] unit decrease	Affymetrix, Illumina [25775424] (imputed)	prostate carcinoma	Genome-wide genotyping array
2021-12-14	34594039	Sakaue S	2021-09-30	Nat Genet	www.ncbi.nlm.nih.gov/pubmed/34594039	A cross-population atlas of genetic associations for 220 human phenotypes.	Breast cancer	rs700635	17,389 European ancestry cases, 240,341 European ancestry controls, 6,325 East Asian ancestry cases, 73,225 East Asian ancestry controls	NA	2q33.1	2	201288502	FLACC1			rs700635-A	rs700635	3_prime_UTR_variant	NR	5e-16	0.088	[0.067-0.109] unit decrease	Affymetrix, Illumina [25794640] (imputed)	breast carcinoma	Genome-wide genotyping array
2021-12-14	34594039	Sakaue S	2021-09-30	Nat Genet	www.ncbi.nlm.nih.gov/pubmed/34594039	A cross-population atlas of genetic associations for 220 human phenotypes.	Colorectal cancer	rs704017	8,305 East Asian ancestry cases, 159,386 East Asian ancestry controls	NA	10q22.3	10	79059375	ZMIZ1-AS1			rs704017-G	rs704017	intron_variant	0.342909	2e-10	0.110226	[0.076-0.144] unit increase	Illumina [13428297] (imputed)	colorectal cancer	Genome-wide genotyping array
2021-12-14	34594039	Sakaue S	2021-09-30	Nat Genet	www.ncbi.nlm.nih.gov/pubmed/34594039	A cross-population atlas of genetic associations for 220 human phenotypes.	Colorectal cancer	rs704017	6,581 European ancestry cases, 463,421 European ancestry controls, 8,305 East Asian ancestry cases, 159,386 East Asian ancestry controls	NA	10q22.3	10	79059375	ZMIZ1-AS1			rs704017-G	rs704017	intron_variant	NR	2e-12	0.0887	[0.064-0.113] unit increase	Affymetrix, Illumina [25843452] (imputed)	colorectal cancer	Genome-wide genotyping array
2021-12-14	34594039	Sakaue S	2021-09-30	Nat Genet	www.ncbi.nlm.nih.gov/pubmed/34594039	A cross-population atlas of genetic associations for 220 human phenotypes.	Prostate cancer	rs7077275	11,599 European ancestry cases, 199,628 European ancestry controls, 5,672 East Asian ancestry cases, 84,660 East Asian ancestry controls	NA	10q26.13	10	125008641	CTBP2			rs7077275-C	rs7077275	intron_variant	NR	2e-08	0.0821	[0.053-0.111] unit increase	Affymetrix, Illumina [25775424] (imputed)	prostate carcinoma	Genome-wide genotyping array
2021-12-14	34594039	Sakaue S	2021-09-30	Nat Genet	www.ncbi.nlm.nih.gov/pubmed/34594039	A cross-population atlas of genetic associations for 220 human phenotypes.	Lung cancer	rs7088860	4,444 East Asian ancestry cases, 174,282 East Asian ancestry controls	NA	10q25.2	10	112727108	VTI1A			rs7088860-G	rs7088860	intron_variant	0.23922	5e-09	0.149573	[0.099-0.2] unit increase	Illumina [13429980] (imputed)	lung carcinoma	Genome-wide genotyping array
2021-12-14	34594039	Sakaue S	2021-09-30	Nat Genet	www.ncbi.nlm.nih.gov/pubmed/34594039	A cross-population atlas of genetic associations for 220 human phenotypes.	Lung cancer	rs7088860	3,791 European ancestry cases, 489,012 European ancestry controls, 4,444 East Asian ancestry cases, 174,282 East Asian ancestry controls	NA	10q25.2	10	112727108	VTI1A			rs7088860-G	rs7088860	intron_variant	NR	5e-09	0.1415	[0.094-0.189] unit increase	Affymetrix, Illumina [25845450] (imputed)	lung carcinoma	Genome-wide genotyping array
2021-12-14	34594039	Sakaue S	2021-09-30	Nat Genet	www.ncbi.nlm.nih.gov/pubmed/34594039	A cross-population atlas of genetic associations for 220 human phenotypes.	Colorectal cancer	rs7130173	6,581 European ancestry cases, 463,421 European ancestry controls, 8,305 East Asian ancestry cases, 159,386 East Asian ancestry controls	NA	11q23.1	11	111283347	C11orf53			rs7130173-C	rs7130173	intron_variant	NR	1e-12	0.0931	[0.067-0.119] unit decrease	Affymetrix, Illumina [25843452] (imputed)	colorectal cancer	Genome-wide genotyping array
2021-12-14	34594039	Sakaue S	2021-09-30	Nat Genet	www.ncbi.nlm.nih.gov/pubmed/34594039	A cross-population atlas of genetic associations for 220 human phenotypes.	Breast cancer	rs7193144	17,389 European ancestry cases, 240,341 European ancestry controls, 6,325 East Asian ancestry cases, 73,225 East Asian ancestry controls	NA	16q12.2	16	53776774	FTO			rs7193144-C	rs7193144	intron_variant	NR	3e-16	0.0864	[0.066-0.107] unit decrease	Affymetrix, Illumina [25794640] (imputed)	breast carcinoma	Genome-wide genotyping array
2021-12-14	34594039	Sakaue S	2021-09-30	Nat Genet	www.ncbi.nlm.nih.gov/pubmed/34594039	A cross-population atlas of genetic associations for 220 human phenotypes.	Prostate cancer	rs72725879	5,672 East Asian ancestry cases, 84,660 East Asian ancestry controls	NA	8q24.21	8	127091724	PCAT1, PRNCR1, CASC19			rs72725879-T	rs72725879	non_coding_transcript_exon_variant	0.614259	1e-115	0.499923	[0.46-0.54] unit increase	Illumina [13406905] (imputed)	prostate carcinoma	Genome-wide genotyping array
2021-12-14	34594039	Sakaue S	2021-09-30	Nat Genet	www.ncbi.nlm.nih.gov/pubmed/34594039	A cross-population atlas of genetic associations for 220 human phenotypes.	Colorectal cancer	rs72777082	6,581 European ancestry cases, 463,421 European ancestry controls, 8,305 East Asian ancestry cases, 159,386 East Asian ancestry controls	NA	10p14	10	8696322	RNA5SP299 - LINC02676	ENSG00000212505	ENSG00000234752	rs72777082-A	rs72777082	intergenic_variant	NR	7e-23	0.1257	[0.1-0.15] unit decrease	Affymetrix, Illumina [25843452] (imputed)	colorectal cancer	Genome-wide genotyping array
2021-12-14	34594039	Sakaue S	2021-09-30	Nat Genet	www.ncbi.nlm.nih.gov/pubmed/34594039	A cross-population atlas of genetic associations for 220 human phenotypes.	Breast cancer	rs7297051	17,389 European ancestry cases, 240,341 European ancestry controls, 6,325 East Asian ancestry cases, 73,225 East Asian ancestry controls	NA	12p11.22	12	28021884	PTHLH - CCDC91	ENSG00000087494	ENSG00000123106	rs7297051-T	rs7297051	TF_binding_site_variant	NR	7e-15	0.0922	[0.069-0.115] unit decrease	Affymetrix, Illumina [25794640] (imputed)	breast carcinoma	Genome-wide genotyping array
2021-12-14	34594039	Sakaue S	2021-09-30	Nat Genet	www.ncbi.nlm.nih.gov/pubmed/34594039	A cross-population atlas of genetic associations for 220 human phenotypes.	Prostate cancer	rs7307567	11,599 European ancestry cases, 199,628 European ancestry controls, 5,672 East Asian ancestry cases, 84,660 East Asian ancestry controls	NA	12p12.3	12	14780588	H2AJ - WBP11	ENSG00000246705	ENSG00000084463	rs7307567-T	rs7307567	intergenic_variant	NR	3e-08	0.1026	[0.066-0.139] unit increase	Affymetrix, Illumina [25775424] (imputed)	prostate carcinoma	Genome-wide genotyping array
2021-12-14	34594039	Sakaue S	2021-09-30	Nat Genet	www.ncbi.nlm.nih.gov/pubmed/34594039	A cross-population atlas of genetic associations for 220 human phenotypes.	Prostate cancer	rs73110464	11,599 European ancestry cases, 199,628 European ancestry controls, 5,672 East Asian ancestry cases, 84,660 East Asian ancestry controls	NA	12q13.13	12	52918828	KRT8			rs73110464-T	rs73110464	intron_variant	NR	1e-17	0.187	[0.14-0.23] unit increase	Affymetrix, Illumina [25775424] (imputed)	prostate carcinoma	Genome-wide genotyping array
2021-12-14	34594039	Sakaue S	2021-09-30	Nat Genet	www.ncbi.nlm.nih.gov/pubmed/34594039	A cross-population atlas of genetic associations for 220 human phenotypes.	Skin cancer	rs73183643	25,928 European ancestry cases, 466,275 European ancestry controls, 154 East Asian ancestry cases, 178,572 East Asian ancestry controls	NA	7q22.1	7	101775373	MYL10 - CUX1	ENSG00000106436	ENSG00000257923	rs73183643-A	rs73183643	intergenic_variant	NR	1e-15	0.0887	[0.067-0.11] unit decrease	Affymetrix, Illumina [25845421] (imputed)	skin neoplasm	Genome-wide genotyping array
2021-12-14	34594039	Sakaue S	2021-09-30	Nat Genet	www.ncbi.nlm.nih.gov/pubmed/34594039	A cross-population atlas of genetic associations for 220 human phenotypes.	Prostate cancer	rs74651796	5,672 East Asian ancestry cases, 84,660 East Asian ancestry controls	NA	3q26.2	3	170411821	SKIL - CLDN11	ENSG00000136603	ENSG00000013297	rs74651796-GT	rs74651796	intron_variant	0.201081	1e-09	0.166366	[0.11-0.22] unit decrease	Illumina [13406905] (imputed)	prostate carcinoma	Genome-wide genotyping array
2021-12-14	34594039	Sakaue S	2021-09-30	Nat Genet	www.ncbi.nlm.nih.gov/pubmed/34594039	A cross-population atlas of genetic associations for 220 human phenotypes.	Skin cancer	rs74653330	25,928 European ancestry cases, 466,275 European ancestry controls, 154 East Asian ancestry cases, 178,572 East Asian ancestry controls	NA	15q13.1	15	27983407	OCA2			rs74653330-T	rs74653330	missense_variant	NR	7e-15	0.6268	[0.47-0.78] unit increase	Affymetrix, Illumina [25845421] (imputed)	skin neoplasm	Genome-wide genotyping array
2021-12-14	34594039	Sakaue S	2021-09-30	Nat Genet	www.ncbi.nlm.nih.gov/pubmed/34594039	A cross-population atlas of genetic associations for 220 human phenotypes.	Prostate cancer	rs7489384	11,599 European ancestry cases, 199,628 European ancestry controls, 5,672 East Asian ancestry cases, 84,660 East Asian ancestry controls	NA	13q22.1	13	73142687	RNU6-66P - RNU4-10P	ENSG00000200267	ENSG00000201253	rs7489384-G	rs7489384	intergenic_variant	NR	5e-16	0.1211	[0.092-0.15] unit decrease	Affymetrix, Illumina [25775424] (imputed)	prostate carcinoma	Genome-wide genotyping array
2021-12-14	34594039	Sakaue S	2021-09-30	Nat Genet	www.ncbi.nlm.nih.gov/pubmed/34594039	A cross-population atlas of genetic associations for 220 human phenotypes.	Prostate cancer	rs7591218	11,599 European ancestry cases, 199,628 European ancestry controls, 5,672 East Asian ancestry cases, 84,660 East Asian ancestry controls	NA	2p21	2	43410859	THADA			rs7591218-G	rs7591218	intron_variant	NR	6e-21	0.1185	[0.094-0.143] unit decrease	Affymetrix, Illumina [25775424] (imputed)	prostate carcinoma	Genome-wide genotyping array
2021-12-14	34594039	Sakaue S	2021-09-30	Nat Genet	www.ncbi.nlm.nih.gov/pubmed/34594039	A cross-population atlas of genetic associations for 220 human phenotypes.	Gastric cancer	rs760077	1,029 European ancestry cases, 475,087 European ancestry controls, 7,921 East Asian ancestry cases, 159,201 East Asian ancestry controls	NA	1q22	1	155208991	THBS3, MTX1			rs760077-T	rs760077	missense_variant	NR	8e-39	0.2809	[0.24-0.32] unit increase	Affymetrix, Illumina [25843697] (imputed)	gastric carcinoma	Genome-wide genotyping array
2021-12-14	34594039	Sakaue S	2021-09-30	Nat Genet	www.ncbi.nlm.nih.gov/pubmed/34594039	A cross-population atlas of genetic associations for 220 human phenotypes.	Gastric cancer	rs760077	7,921 East Asian ancestry cases, 159,201 East Asian ancestry controls	NA	1q22	1	155208991	THBS3, MTX1			rs760077-T	rs760077	missense_variant	0.850186	2e-40	0.326226	[0.28-0.37] unit increase	Illumina [13428249] (imputed)	gastric carcinoma	Genome-wide genotyping array
2021-12-14	34594039	Sakaue S	2021-09-30	Nat Genet	www.ncbi.nlm.nih.gov/pubmed/34594039	A cross-population atlas of genetic associations for 220 human phenotypes.	Lung cancer	rs76241157	3,791 European ancestry cases, 489,012 European ancestry controls, 4,444 East Asian ancestry cases, 174,282 East Asian ancestry controls	NA	6p22.1	6	30423814	MICC - TMPOP1	ENSG00000229651	ENSG00000229068	rs76241157-T	rs76241157	intergenic_variant	NR	1e-08	0.1454	[0.095-0.196] unit increase	Affymetrix, Illumina [25845450] (imputed)	lung carcinoma	Genome-wide genotyping array
2021-12-14	34594039	Sakaue S	2021-09-30	Nat Genet	www.ncbi.nlm.nih.gov/pubmed/34594039	A cross-population atlas of genetic associations for 220 human phenotypes.	Colorectal cancer	rs76409885	6,581 European ancestry cases, 463,421 European ancestry controls, 8,305 East Asian ancestry cases, 159,386 East Asian ancestry controls	NA	17q25.3	17	83107711	METRNL - RPL23AP87	ENSG00000275031	ENSG00000232938	rs76409885-T	rs76409885	intergenic_variant	NR	2e-10	0.0867	[0.06-0.113] unit increase	Affymetrix, Illumina [25843452] (imputed)	colorectal cancer	Genome-wide genotyping array
2021-12-14	34594039	Sakaue S	2021-09-30	Nat Genet	www.ncbi.nlm.nih.gov/pubmed/34594039	A cross-population atlas of genetic associations for 220 human phenotypes.	Prostate cancer	rs7679673	11,599 European ancestry cases, 199,628 European ancestry controls, 5,672 East Asian ancestry cases, 84,660 East Asian ancestry controls	NA	4q24	4	105140377	RNU6-351P - TET2	ENSG00000251906	ENSG00000168769	rs7679673-A	rs7679673	intron_variant	NR	2e-15	0.1018	[0.077-0.127] unit decrease	Affymetrix, Illumina [25775424] (imputed)	prostate carcinoma	Genome-wide genotyping array
2021-12-14	34594039	Sakaue S	2021-09-30	Nat Genet	www.ncbi.nlm.nih.gov/pubmed/34594039	A cross-population atlas of genetic associations for 220 human phenotypes.	Esophageal cancer	rs76954182	998 European ancestry cases, 475,308 European ancestry controls, 1,388 East Asian ancestry cases, 159,201 East Asian ancestry controls	NA	11p15.3	11	13206905	RASSF10 - ARNTL	ENSG00000189431	ENSG00000133794	rs76954182-C	rs76954182	intergenic_variant	NR	3e-08	4.9619	[3.21-6.71] unit increase	Affymetrix, Illumina [25843129] (imputed)	esophageal carcinoma	Genome-wide genotyping array
2021-12-14	34594039	Sakaue S	2021-09-30	Nat Genet	www.ncbi.nlm.nih.gov/pubmed/34594039	A cross-population atlas of genetic associations for 220 human phenotypes.	Breast cancer	rs7697216	17,389 European ancestry cases, 240,341 European ancestry controls, 6,325 East Asian ancestry cases, 73,225 East Asian ancestry controls	NA	4q34.1	4	174906885	ADAM29			rs7697216-C	rs7697216	intron_variant	NR	1e-12	0.1033	[0.075-0.132] unit increase	Affymetrix, Illumina [25794640] (imputed)	breast carcinoma	Genome-wide genotyping array
2021-12-14	34594039	Sakaue S	2021-09-30	Nat Genet	www.ncbi.nlm.nih.gov/pubmed/34594039	A cross-population atlas of genetic associations for 220 human phenotypes.	Skin cancer	rs77100309	25,928 European ancestry cases, 466,275 European ancestry controls, 154 East Asian ancestry cases, 178,572 East Asian ancestry controls	NA	14q24.3	14	75469205	JDP2			rs77100309-A	rs77100309	intron_variant	NR	3e-08	0.103	[0.067-0.139] unit increase	Affymetrix, Illumina [25845421] (imputed)	skin neoplasm	Genome-wide genotyping array
2021-12-14	34594039	Sakaue S	2021-09-30	Nat Genet	www.ncbi.nlm.nih.gov/pubmed/34594039	A cross-population atlas of genetic associations for 220 human phenotypes.	Colorectal cancer	rs7722513	8,305 East Asian ancestry cases, 159,386 East Asian ancestry controls	NA	5q31.1	5	135128376	C5orf66			rs7722513-G	rs7722513	intron_variant	0.72065	3e-17	0.160101	[0.12-0.2] unit decrease	Illumina [13428297] (imputed)	colorectal cancer	Genome-wide genotyping array
2021-12-14	34594039	Sakaue S	2021-09-30	Nat Genet	www.ncbi.nlm.nih.gov/pubmed/34594039	A cross-population atlas of genetic associations for 220 human phenotypes.	Colorectal cancer	rs7722513	6,581 European ancestry cases, 463,421 European ancestry controls, 8,305 East Asian ancestry cases, 159,386 East Asian ancestry controls	NA	5q31.1	5	135128376	C5orf66			rs7722513-G	rs7722513	intron_variant	NR	3e-17	0.1106	[0.085-0.136] unit decrease	Affymetrix, Illumina [25843452] (imputed)	colorectal cancer	Genome-wide genotyping array
2021-12-14	34594039	Sakaue S	2021-09-30	Nat Genet	www.ncbi.nlm.nih.gov/pubmed/34594039	A cross-population atlas of genetic associations for 220 human phenotypes.	Breast cancer	rs7758080	17,389 European ancestry cases, 240,341 European ancestry controls, 6,325 East Asian ancestry cases, 73,225 East Asian ancestry controls	NA	6q25.1	6	149255943	TAB2, TAB2-AS1			rs7758080-G	rs7758080	intron_variant	NR	1e-10	0.0701	[0.049-0.091] unit decrease	Affymetrix, Illumina [25794640] (imputed)	breast carcinoma	Genome-wide genotyping array
2021-12-14	34594039	Sakaue S	2021-09-30	Nat Genet	www.ncbi.nlm.nih.gov/pubmed/34594039	A cross-population atlas of genetic associations for 220 human phenotypes.	Prostate cancer	rs77612511	5,672 East Asian ancestry cases, 84,660 East Asian ancestry controls	NA	10q26.12	10	121076917	WDR11 - RPL19P16	ENSG00000120008	ENSG00000236762	rs77612511-T	rs77612511	regulatory_region_variant	0.14175	2e-09	0.180764	[0.12-0.24] unit decrease	Illumina [13406905] (imputed)	prostate carcinoma	Genome-wide genotyping array
2021-12-14	34594039	Sakaue S	2021-09-30	Nat Genet	www.ncbi.nlm.nih.gov/pubmed/34594039	A cross-population atlas of genetic associations for 220 human phenotypes.	Prostate cancer	rs77612511	11,599 European ancestry cases, 199,628 European ancestry controls, 5,672 East Asian ancestry cases, 84,660 East Asian ancestry controls	NA	10q26.12	10	121076917	WDR11 - RPL19P16	ENSG00000120008	ENSG00000236762	rs77612511-T	rs77612511	regulatory_region_variant	NR	2e-09	0.1803	[0.12-0.24] unit decrease	Affymetrix, Illumina [25775424] (imputed)	prostate carcinoma	Genome-wide genotyping array
2021-12-14	34594039	Sakaue S	2021-09-30	Nat Genet	www.ncbi.nlm.nih.gov/pubmed/34594039	A cross-population atlas of genetic associations for 220 human phenotypes.	Skin cancer	rs78378222	25,928 European ancestry cases, 466,275 European ancestry controls, 154 East Asian ancestry cases, 178,572 East Asian ancestry controls	NA	17p13.1	17	7668434	TP53			rs78378222-G	rs78378222	3_prime_UTR_variant	NR	8e-19	0.3949	[0.31-0.48] unit increase	Affymetrix, Illumina [25845421] (imputed)	skin neoplasm	Genome-wide genotyping array
2021-12-14	34594039	Sakaue S	2021-09-30	Nat Genet	www.ncbi.nlm.nih.gov/pubmed/34594039	A cross-population atlas of genetic associations for 220 human phenotypes.	Prostate cancer	rs78416326	11,599 European ancestry cases, 199,628 European ancestry controls, 5,672 East Asian ancestry cases, 84,660 East Asian ancestry controls	NA	3q26.2	3	170356729	PRKCI - SKIL	ENSG00000163558	ENSG00000136603	rs78416326-C	rs78416326	TF_binding_site_variant	NR	2e-24	0.1545	[0.12-0.18] unit decrease	Affymetrix, Illumina [25775424] (imputed)	prostate carcinoma	Genome-wide genotyping array
2021-12-14	34594039	Sakaue S	2021-09-30	Nat Genet	www.ncbi.nlm.nih.gov/pubmed/34594039	A cross-population atlas of genetic associations for 220 human phenotypes.	Breast cancer	rs78540526	17,389 European ancestry cases, 240,341 European ancestry controls, 6,325 East Asian ancestry cases, 73,225 East Asian ancestry controls	NA	11q13.3	11	69516650	LINC01488 - CCND1	ENSG00000285094	ENSG00000110092	rs78540526-T	rs78540526	regulatory_region_variant	NR	1e-40	0.2991	[0.26-0.34] unit increase	Affymetrix, Illumina [25794640] (imputed)	breast carcinoma	Genome-wide genotyping array
2021-12-14	34594039	Sakaue S	2021-09-30	Nat Genet	www.ncbi.nlm.nih.gov/pubmed/34594039	A cross-population atlas of genetic associations for 220 human phenotypes.	Skin cancer	rs7874604	25,928 European ancestry cases, 466,275 European ancestry controls, 154 East Asian ancestry cases, 178,572 East Asian ancestry controls	NA	9p21.3	9	22054691	CDKN2B-AS1			rs7874604-C	rs7874604	intron_variant	NR	1e-19	0.0896	[0.07-0.109] unit decrease	Affymetrix, Illumina [25845421] (imputed)	skin neoplasm	Genome-wide genotyping array
2021-12-14	34594039	Sakaue S	2021-09-30	Nat Genet	www.ncbi.nlm.nih.gov/pubmed/34594039	A cross-population atlas of genetic associations for 220 human phenotypes.	Lung cancer	rs78860372	4,444 East Asian ancestry cases, 174,282 East Asian ancestry controls	NA	6p22.1	6	30412589	UBQLN1P1 - MICC	ENSG00000236122	ENSG00000229651	rs78860372-T	rs78860372	intergenic_variant	0.236113	5e-09	0.149729	[0.099-0.2] unit increase	Illumina [13429980] (imputed)	lung carcinoma	Genome-wide genotyping array
2021-12-14	34594039	Sakaue S	2021-09-30	Nat Genet	www.ncbi.nlm.nih.gov/pubmed/34594039	A cross-population atlas of genetic associations for 220 human phenotypes.	Colorectal cancer	rs7894531	8,305 East Asian ancestry cases, 159,386 East Asian ancestry controls	NA	10p14	10	8692798	RNA5SP299 - LINC02676	ENSG00000212505	ENSG00000234752	rs7894531-A	rs7894531	intergenic_variant	0.379058	3e-17	0.144659	[0.11-0.18] unit decrease	Illumina [13428297] (imputed)	colorectal cancer	Genome-wide genotyping array
2021-12-14	34594039	Sakaue S	2021-09-30	Nat Genet	www.ncbi.nlm.nih.gov/pubmed/34594039	A cross-population atlas of genetic associations for 220 human phenotypes.	Colorectal cancer	rs79207432	6,581 European ancestry cases, 463,421 European ancestry controls, 8,305 East Asian ancestry cases, 159,386 East Asian ancestry controls	NA	15q13.3	15	32719496	GREM1			rs79207432-C	rs79207432	intron_variant	NR	6e-14	0.1686	[0.12-0.21] unit increase	Affymetrix, Illumina [25843452] (imputed)	colorectal cancer	Genome-wide genotyping array
2021-12-14	34594039	Sakaue S	2021-09-30	Nat Genet	www.ncbi.nlm.nih.gov/pubmed/34594039	A cross-population atlas of genetic associations for 220 human phenotypes.	Colorectal cancer	rs8001158	6,581 European ancestry cases, 463,421 European ancestry controls, 8,305 East Asian ancestry cases, 159,386 East Asian ancestry controls	NA	13q34	13	110423311	COL4A2			rs8001158-G	rs8001158	intron_variant	NR	3e-10	0.1274	[0.088-0.167] unit increase	Affymetrix, Illumina [25843452] (imputed)	colorectal cancer	Genome-wide genotyping array
2021-12-14	34594039	Sakaue S	2021-09-30	Nat Genet	www.ncbi.nlm.nih.gov/pubmed/34594039	A cross-population atlas of genetic associations for 220 human phenotypes.	Prostate cancer	rs80151891	11,599 European ancestry cases, 199,628 European ancestry controls, 5,672 East Asian ancestry cases, 84,660 East Asian ancestry controls	NA	2q37.3	2	237490183	MLPH			rs80151891-T	rs80151891	intron_variant	NR	9e-09	0.1144	[0.075-0.153] unit increase	Affymetrix, Illumina [25775424] (imputed)	prostate carcinoma	Genome-wide genotyping array
2021-12-14	34594039	Sakaue S	2021-09-30	Nat Genet	www.ncbi.nlm.nih.gov/pubmed/34594039	A cross-population atlas of genetic associations for 220 human phenotypes.	Colorectal cancer	rs80207046	8,305 East Asian ancestry cases, 159,386 East Asian ancestry controls	NA	10q25.2	10	112546682	VTI1A			rs80207046-T	rs80207046	intron_variant	0.250103	5e-11	0.129032	[0.09-0.168] unit increase	Illumina [13428297] (imputed)	colorectal cancer	Genome-wide genotyping array
2021-12-14	34594039	Sakaue S	2021-09-30	Nat Genet	www.ncbi.nlm.nih.gov/pubmed/34594039	A cross-population atlas of genetic associations for 220 human phenotypes.	Colorectal cancer	rs8022952	6,581 European ancestry cases, 463,421 European ancestry controls, 8,305 East Asian ancestry cases, 159,386 East Asian ancestry controls	NA	14q22.1	14	50927762	PYGL			rs8022952-T	rs8022952	intron_variant	NR	1e-09	0.0798	[0.054-0.106] unit increase	Affymetrix, Illumina [25843452] (imputed)	colorectal cancer	Genome-wide genotyping array
2021-12-14	34594039	Sakaue S	2021-09-30	Nat Genet	www.ncbi.nlm.nih.gov/pubmed/34594039	A cross-population atlas of genetic associations for 220 human phenotypes.	Prostate cancer	rs8064454	5,672 East Asian ancestry cases, 84,660 East Asian ancestry controls	NA	17q12	17	37741595	HNF1B, HNF1B			rs8064454-C	rs8064454	intron_variant	0.670182	7e-48	0.328478	[0.28-0.37] unit increase	Illumina [13406905] (imputed)	prostate carcinoma	Genome-wide genotyping array
2021-12-14	34594039	Sakaue S	2021-09-30	Nat Genet	www.ncbi.nlm.nih.gov/pubmed/34594039	A cross-population atlas of genetic associations for 220 human phenotypes.	Hepatic cancer	rs8105790	2,122 East Asian ancestry cases, 159,201 East Asian ancestry controls	NA	19q13.2	19	39241861	IFNL3P1 - IFNL3	ENSG00000268510	ENSG00000197110	rs8105790-C	rs8105790	intergenic_variant	0.0995208	3e-12	0.383738	[0.28-0.49] unit increase	Illumina [13427386] (imputed)	liver neoplasm	Genome-wide genotyping array
2021-12-14	34594039	Sakaue S	2021-09-30	Nat Genet	www.ncbi.nlm.nih.gov/pubmed/34594039	A cross-population atlas of genetic associations for 220 human phenotypes.	Thyroid cancer	rs925489	1,054 European ancestry cases, 490,920 European ancestry controls, 361 East Asian ancestry cases, 178,362 East Asian ancestry controls	NA	9q22.33	9	97784318	PTCSC2			rs925489-T	rs925489	intron_variant	NR	9e-35	0.5586	[0.47-0.65] unit decrease	Affymetrix, Illumina [25845394] (imputed)	thyroid carcinoma	Genome-wide genotyping array
2021-12-14	34594039	Sakaue S	2021-09-30	Nat Genet	www.ncbi.nlm.nih.gov/pubmed/34594039	A cross-population atlas of genetic associations for 220 human phenotypes.	Prostate cancer	rs9263523	11,599 European ancestry cases, 199,628 European ancestry controls, 5,672 East Asian ancestry cases, 84,660 East Asian ancestry controls	NA	6p21.33	6	31099487	RNU6-1133P - C6orf15	ENSG00000222895	ENSG00000229432	rs9263523-T	rs9263523	intergenic_variant	NR	1e-10	0.0949	[0.066-0.124] unit decrease	Affymetrix, Illumina [25775424] (imputed)	prostate carcinoma	Genome-wide genotyping array
2021-12-14	34594039	Sakaue S	2021-09-30	Nat Genet	www.ncbi.nlm.nih.gov/pubmed/34594039	A cross-population atlas of genetic associations for 220 human phenotypes.	Skin cancer	rs9275642	25,928 European ancestry cases, 466,275 European ancestry controls, 154 East Asian ancestry cases, 178,572 East Asian ancestry controls	NA	6p21.32	6	32717158	MTCO3P1 - HLA-DQB3	ENSG00000228845	ENSG00000224197	rs9275642-T	rs9275642	intergenic_variant	NR	4e-21	0.1097	[0.087-0.132] unit decrease	Affymetrix, Illumina [25845421] (imputed)	skin neoplasm	Genome-wide genotyping array
2021-12-14	34594039	Sakaue S	2021-09-30	Nat Genet	www.ncbi.nlm.nih.gov/pubmed/34594039	A cross-population atlas of genetic associations for 220 human phenotypes.	Prostate cancer	rs9306895	11,599 European ancestry cases, 199,628 European ancestry controls, 5,672 East Asian ancestry cases, 84,660 East Asian ancestry controls	NA	2p24.1	2	20678393	GDF7			rs9306895-C	rs9306895	3_prime_UTR_variant	NR	4e-14	0.0918	[0.068-0.116] unit increase	Affymetrix, Illumina [25775424] (imputed)	prostate carcinoma	Genome-wide genotyping array
2021-12-14	34594039	Sakaue S	2021-09-30	Nat Genet	www.ncbi.nlm.nih.gov/pubmed/34594039	A cross-population atlas of genetic associations for 220 human phenotypes.	Prostate cancer	rs930947	11,599 European ancestry cases, 199,628 European ancestry controls, 5,672 East Asian ancestry cases, 84,660 East Asian ancestry controls	NA	1q32.1	1	204572069	RNA5SP74 - LRRN2	ENSG00000200408	ENSG00000170382	rs930947-A	rs930947	regulatory_region_variant	NR	3e-09	0.0942	[0.063-0.125] unit increase	Affymetrix, Illumina [25775424] (imputed)	prostate carcinoma	Genome-wide genotyping array
2021-12-14	34594039	Sakaue S	2021-09-30	Nat Genet	www.ncbi.nlm.nih.gov/pubmed/34594039	A cross-population atlas of genetic associations for 220 human phenotypes.	Prostate cancer	rs9310048	5,672 East Asian ancestry cases, 84,660 East Asian ancestry controls	NA	3p11.2	3	87103531	LINC00506			rs9310048-C	rs9310048	intron_variant	0.221135	2e-15	0.198155	[0.15-0.25] unit increase	Illumina [13406905] (imputed)	prostate carcinoma	Genome-wide genotyping array
2021-12-14	34594039	Sakaue S	2021-09-30	Nat Genet	www.ncbi.nlm.nih.gov/pubmed/34594039	A cross-population atlas of genetic associations for 220 human phenotypes.	Prostate cancer	rs9358412	11,599 European ancestry cases, 199,628 European ancestry controls, 5,672 East Asian ancestry cases, 84,660 East Asian ancestry controls	NA	6p22.3	6	21322231	CDKAL1 - LINC00581	ENSG00000145996	ENSG00000280989	rs9358412-A	rs9358412	intergenic_variant	NR	3e-10	0.0908	[0.063-0.119] unit decrease	Affymetrix, Illumina [25775424] (imputed)	prostate carcinoma	Genome-wide genotyping array
2021-12-14	34594039	Sakaue S	2021-09-30	Nat Genet	www.ncbi.nlm.nih.gov/pubmed/34594039	A cross-population atlas of genetic associations for 220 human phenotypes.	Gastric cancer	rs9368777	7,921 East Asian ancestry cases, 159,201 East Asian ancestry controls	NA	6p21.31	6	33820860	MLN - LINC01016	ENSG00000096395	ENSG00000249346	rs9368777-C	rs9368777	regulatory_region_variant	0.893005	9e-11	0.17554	[0.12-0.23] unit increase	Illumina [13428249] (imputed)	gastric carcinoma	Genome-wide genotyping array
2021-12-14	34594039	Sakaue S	2021-09-30	Nat Genet	www.ncbi.nlm.nih.gov/pubmed/34594039	A cross-population atlas of genetic associations for 220 human phenotypes.	Prostate cancer	rs9381080	11,599 European ancestry cases, 199,628 European ancestry controls, 5,672 East Asian ancestry cases, 84,660 East Asian ancestry controls	NA	6p21.1	6	41559960	FOXP4			rs9381080-C	rs9381080	intron_variant	NR	5e-21	0.1195	[0.095-0.144] unit increase	Affymetrix, Illumina [25775424] (imputed)	prostate carcinoma	Genome-wide genotyping array
2021-12-14	34594039	Sakaue S	2021-09-30	Nat Genet	www.ncbi.nlm.nih.gov/pubmed/34594039	A cross-population atlas of genetic associations for 220 human phenotypes.	Thyroid cancer	rs9642727	1,054 European ancestry cases, 490,920 European ancestry controls, 361 East Asian ancestry cases, 178,362 East Asian ancestry controls	NA	8p12	8	32556514	NRG1			rs9642727-C	rs9642727	intron_variant	NR	3e-09	0.2352	[0.16-0.31] unit increase	Affymetrix, Illumina [25845394] (imputed)	thyroid carcinoma	Genome-wide genotyping array
2021-12-14	34594039	Sakaue S	2021-09-30	Nat Genet	www.ncbi.nlm.nih.gov/pubmed/34594039	A cross-population atlas of genetic associations for 220 human phenotypes.	Prostate cancer	rs9827928	11,599 European ancestry cases, 199,628 European ancestry controls, 5,672 East Asian ancestry cases, 84,660 East Asian ancestry controls	NA	3q13.2	3	113585934	SIDT1			rs9827928-G	rs9827928	intron_variant	NR	7e-13	0.0922	[0.067-0.117] unit decrease	Affymetrix, Illumina [25775424] (imputed)	prostate carcinoma	Genome-wide genotyping array
2021-12-14	34594039	Sakaue S	2021-09-30	Nat Genet	www.ncbi.nlm.nih.gov/pubmed/34594039	A cross-population atlas of genetic associations for 220 human phenotypes.	Breast cancer	rs9967727	17,389 European ancestry cases, 240,341 European ancestry controls, 6,325 East Asian ancestry cases, 73,225 East Asian ancestry controls	NA	2q34	2	212672736	ERBB4 - LINC01878	ENSG00000178568	ENSG00000234308	rs9967727-G	rs9967727	intron_variant	NR	4e-08	0.0613	[0.039-0.083] unit increase	Affymetrix, Illumina [25794640] (imputed)	breast carcinoma	Genome-wide genotyping array
2021-12-01	34737426	Jiang L	2021-11-04	Nat Genet	www.ncbi.nlm.nih.gov/pubmed/34737426	A generalized linear mixed model association tool for biobank-scale data.	Illnesses of father: Lung cancer (UKB data field 20107_3)	rs11571833	37,124 European ancestry cases, 359,064 European ancestry controls	NA	13q13.1	13	32398489	BRCA2			rs11571833-T	rs11571833	stop_gained	0.009072	8e-12	0.29	[0.21-0.37] unit increase	NR [11842647] (imputed)	family history of lung cancer	Genome-wide genotyping array
2021-12-01	34737426	Jiang L	2021-11-04	Nat Genet	www.ncbi.nlm.nih.gov/pubmed/34737426	A generalized linear mixed model association tool for biobank-scale data.	Cancer code, self-reported: prostate cancer (UKB data field 20001_1044)	rs138213197	3,221 European ancestry cases, 205,547 European ancestry controls	NA	17q21.32	17	48728343	HOXB13			rs138213197-T	rs138213197	missense_variant	0.001661	6e-23	4	[3.21-4.79] unit increase	NR [11842647] (imputed)	prostate carcinoma	Genome-wide genotyping array
2021-12-01	34737426	Jiang L	2021-11-04	Nat Genet	www.ncbi.nlm.nih.gov/pubmed/34737426	A generalized linear mixed model association tool for biobank-scale data.	Cancer of prostate (PheCode 185)	rs138213197	5,796 European ancestry cases, 203,012 European ancestry controls	NA	17q21.32	17	48728343	HOXB13			rs138213197-T	rs138213197	missense_variant	0.001648	3e-19	2.5	[1.95-3.05] unit increase	NR [11842647] (imputed)	prostate carcinoma	Genome-wide genotyping array
2021-12-01	34737426	Jiang L	2021-11-04	Nat Genet	www.ncbi.nlm.nih.gov/pubmed/34737426	A generalized linear mixed model association tool for biobank-scale data.	ICD10 C61: Malignant neoplasm of prostate	rs138213197	7,769 European ancestry cases, 201,039 European ancestry controls	NA	17q21.32	17	48728343	HOXB13			rs138213197-T	rs138213197	missense_variant	0.001589	2e-29	2.76	[2.28-3.24] unit increase	NR [11842647] (imputed)	prostate cancer	Genome-wide genotyping array
2021-12-01	34737426	Jiang L	2021-11-04	Nat Genet	www.ncbi.nlm.nih.gov/pubmed/34737426	A generalized linear mixed model association tool for biobank-scale data.	Illnesses of father: Prostate cancer (UKB data field 20107_13)	rs138213197	30,487 European ancestry cases, 363,771 European ancestry controls	NA	17q21.32	17	48728343	HOXB13			rs138213197-T	rs138213197	missense_variant	0.001682	3e-09	0.64	[0.43-0.85] unit increase	NR [11842647] (imputed)	prostate cancer, family history	Genome-wide genotyping array
2021-12-01	34737426	Jiang L	2021-11-04	Nat Genet	www.ncbi.nlm.nih.gov/pubmed/34737426	A generalized linear mixed model association tool for biobank-scale data.	Cancer code, self-reported: breast cancer (UKB data field 20001_1002)	rs182431363	10,152 European ancestry cases, 446,124 European ancestry controls	NA	5p12	5	44917420	MRPS30 - HCN1	ENSG00000112996	ENSG00000164588	rs182431363-C	rs182431363	intergenic_variant	0.003063	4e-10	0.9	[0.62-1.18] unit increase	NR [11842647] (imputed)	breast carcinoma	Genome-wide genotyping array
2021-12-01	34737426	Jiang L	2021-11-04	Nat Genet	www.ncbi.nlm.nih.gov/pubmed/34737426	A generalized linear mixed model association tool for biobank-scale data.	Cancer code, self-reported: prostate cancer (UKB data field 20001_1044)	rs188140481	3,221 European ancestry cases, 205,547 European ancestry controls	NA	8q24.21	8	127179427	PCAT1, CASC19			rs188140481-A	rs188140481	non_coding_transcript_exon_variant	0.005168	2e-15	1.63	[1.23-2.03] unit increase	NR [11842647] (imputed)	prostate carcinoma	Genome-wide genotyping array
2021-12-01	34737426	Jiang L	2021-11-04	Nat Genet	www.ncbi.nlm.nih.gov/pubmed/34737426	A generalized linear mixed model association tool for biobank-scale data.	Cancer of prostate (PheCode 185)	rs188140481	5,796 European ancestry cases, 203,012 European ancestry controls	NA	8q24.21	8	127179427	PCAT1, CASC19			rs188140481-A	rs188140481	non_coding_transcript_exon_variant	0.005057	5e-27	1.66	[1.36-1.96] unit increase	NR [11842647] (imputed)	prostate carcinoma	Genome-wide genotyping array
2021-12-01	34737426	Jiang L	2021-11-04	Nat Genet	www.ncbi.nlm.nih.gov/pubmed/34737426	A generalized linear mixed model association tool for biobank-scale data.	ICD10 C61: Malignant neoplasm of prostate	rs188140481	7,769 European ancestry cases, 201,039 European ancestry controls	NA	8q24.21	8	127179427	PCAT1, CASC19			rs188140481-A	rs188140481	non_coding_transcript_exon_variant	0.004982	3e-34	1.63	[1.37-1.89] unit increase	NR [11842647] (imputed)	prostate cancer	Genome-wide genotyping array
2021-12-01	34737426	Jiang L	2021-11-04	Nat Genet	www.ncbi.nlm.nih.gov/pubmed/34737426	A generalized linear mixed model association tool for biobank-scale data.	Illnesses of father: Prostate cancer (UKB data field 20107_13)	rs188140481	30,487 European ancestry cases, 363,771 European ancestry controls	NA	8q24.21	8	127179427	PCAT1, CASC19			rs188140481-A	rs188140481	non_coding_transcript_exon_variant	0.005207	8e-25	0.64	[0.52-0.76] unit increase	NR [11842647] (imputed)	prostate cancer, family history	Genome-wide genotyping array
2021-12-01	34737426	Jiang L	2021-11-04	Nat Genet	www.ncbi.nlm.nih.gov/pubmed/34737426	A generalized linear mixed model association tool for biobank-scale data.	Malignant neoplasm of female breast (PheCode 174.11)	rs62235681	10,971 European ancestry cases, 445,377 European ancestry controls	NA	22q12.1	22	28684743	TTC28 - CHEK2	ENSG00000100154	ENSG00000183765	rs62235681-G	rs62235681	intergenic_variant	0.005956	2e-14	0.74	[0.55-0.93] unit increase	NR [11842647] (imputed)	breast neoplasm	Genome-wide genotyping array
2021-12-01	34737426	Jiang L	2021-11-04	Nat Genet	www.ncbi.nlm.nih.gov/pubmed/34737426	A generalized linear mixed model association tool for biobank-scale data.	Behaviour of cancer tumour: malignant, primary site (UKB data field 40012_3)	rs62237617	60,858 European ancestry cases, 395,490 European ancestry controls	NA	22q12.1	22	28365160	TTC28			rs62237617-T	rs62237617	intron_variant	0.001764	2e-12	0.53	[0.38-0.68] unit increase	NR [11842647] (imputed)	obsolete_cancer	Genome-wide genotyping array
2021-12-01	34737426	Jiang L	2021-11-04	Nat Genet	www.ncbi.nlm.nih.gov/pubmed/34737426	A generalized linear mixed model association tool for biobank-scale data.	Cancer (UKB data field 2453)	rs62237617	35,762 European ancestry cases, 418,974 European ancestry controls	NA	22q12.1	22	28365160	TTC28			rs62237617-T	rs62237617	intron_variant	0.001788	9e-13	0.69	[0.5-0.88] unit increase	NR [11842647] (imputed)	obsolete_cancer	Genome-wide genotyping array
2021-12-01	34737426	Jiang L	2021-11-04	Nat Genet	www.ncbi.nlm.nih.gov/pubmed/34737426	A generalized linear mixed model association tool for biobank-scale data.	Cancer code, self-reported: breast cancer (UKB data field 20001_1002)	rs62237617	10,152 European ancestry cases, 446,124 European ancestry controls	NA	22q12.1	22	28365160	TTC28			rs62237617-T	rs62237617	intron_variant	0.001824	1e-16	1.62	[1.24-2] unit increase	NR [11842647] (imputed)	breast carcinoma	Genome-wide genotyping array
2021-12-01	34737426	Jiang L	2021-11-04	Nat Genet	www.ncbi.nlm.nih.gov/pubmed/34737426	A generalized linear mixed model association tool for biobank-scale data.	ICD10 C50.9: Malignant neoplasm of breast of unspecified site	rs62237617	6,087 European ancestry cases, 450,261 European ancestry controls	NA	22q12.1	22	28365160	TTC28			rs62237617-T	rs62237617	intron_variant	0.00185	1e-10	1.59	[1.1-2.08] unit increase	NR [11842647] (imputed)	breast neoplasm	Genome-wide genotyping array
2021-12-01	34737426	Jiang L	2021-11-04	Nat Genet	www.ncbi.nlm.nih.gov/pubmed/34737426	A generalized linear mixed model association tool for biobank-scale data.	Illnesses of mother: Breast cancer (UKB data field 20110_5)	rs62237617	34,581 European ancestry cases, 382,951 European ancestry controls	NA	22q12.1	22	28365160	TTC28			rs62237617-T	rs62237617	intron_variant	0.001819	2e-10	0.62	[0.43-0.81] unit increase	NR [11842647] (imputed)	family history of breast cancer	Genome-wide genotyping array
2008-06-16	17618284	Tomlinson I	2007-07-08	Nat Genet	www.ncbi.nlm.nih.gov/pubmed/17618284	A genome-wide association scan of tag SNPs identifies a susceptibility variant for colorectal cancer at 8q24.21.	Colorectal cancer	rs6983267	930 European ancestry cases, 960 European ancestry controls	7,334 European ancestry cases, 5,246 European ancestry controls	8q24.21	8	127401060	POU5F1B, CCAT2, CASC8, PCAT1			rs6983267-G	rs6983267	non_coding_transcript_exon_variant	0.49	1e-14	1.27	[1.16-1.39]	Illumina [547647]	colorectal cancer	Genome-wide genotyping array
2012-04-28	22452962	Kim HC	2012-03-27	Breast Cancer Res	www.ncbi.nlm.nih.gov/pubmed/22452962	A genome-wide association study identifies a breast cancer risk variant in ERBB4 at 2q34: results from the Seoul Breast Cancer Study.	Breast cancer	rs13393577	2,273 Korean ancestry cases, 2,052 Korean ancestry controls	4,049 Korean ancestry cases, 3,845 Korean ancestry controls	2q34	2	212432139	ERBB4			rs13393577-T	rs13393577	intron_variant	0.051	9e-14	1.53	[1.37-1.70]	Affymetrix [555525]	breast carcinoma	Genome-wide genotyping array
2009-09-04	19648919	Song H	2009-08-02	Nat Genet	www.ncbi.nlm.nih.gov/pubmed/19648919	A genome-wide association study identifies a new ovarian cancer susceptibility locus on 9p22.2.	Ovarian cancer	rs3814113	1,817 European ancestry cases, 2,353 European ancestry controls	6,944 European ancestry cases, 9,477 European ancestry controls	9p22.2	9	16915023	BNC2 - RN7SL720P	ENSG00000173068	ENSG00000241152	rs3814113-T	rs3814113	intergenic_variant	0.68	5e-19	1.22	[1.16-1.27]	Illumina [up to 2000000] (imputed)	ovarian carcinoma	Genome-wide genotyping array
2008-06-16	17529973	Hunter DJ	2007-05-27	Nat Genet	www.ncbi.nlm.nih.gov/pubmed/17529973	A genome-wide association study identifies alleles in FGFR2 associated with risk of sporadic postmenopausal breast cancer.	Breast cancer	rs1219648	1,145 European ancestry cases, 1,142 European ancestry controls	874 European ancestry cases, 1,478 European ancestry controls, 302 cases, 594 controls	10q26.13	10	121586676	FGFR2			rs1219648-G	rs1219648	intron_variant	0.4	1e-10	1.2	[1.07-1.42]	Illumina [528173]	breast carcinoma	Genome-wide genotyping array
2008-06-16	18372905	Tomlinson IP	2008-03-30	Nat Genet	www.ncbi.nlm.nih.gov/pubmed/18372905	A genome-wide association study identifies colorectal cancer susceptibility loci on chromosomes 10p14 and 8q23.3.	Colorectal cancer	rs10795668	922 European ancestry cases, 927 European ancestry controls	17,089 European ancestry cases, 16,862 European ancestry controls, 783 cases, 664 controls	10p14	10	8659256	RNA5SP299 - NA	ENSG00000212505		rs10795668-A	rs10795668	intergenic_variant	0.67	3e-13	1.12	[1.10-1.16]	Illumina [547647]	colorectal cancer	Genome-wide genotyping array
2008-06-16	18372905	Tomlinson IP	2008-03-30	Nat Genet	www.ncbi.nlm.nih.gov/pubmed/18372905	A genome-wide association study identifies colorectal cancer susceptibility loci on chromosomes 10p14 and 8q23.3.	Colorectal cancer	rs16892766	922 European ancestry cases, 927 European ancestry controls	17,089 European ancestry cases, 16,862 European ancestry controls, 783 cases, 664 controls	8q23.3	8	116618444	NA - EIF3H		ENSG00000147677	rs16892766-A	rs16892766	intergenic_variant	0.07	3e-18	1.27	[1.20-1.34]	Illumina [547647]	colorectal cancer	Genome-wide genotyping array
2008-06-16	18372905	Tomlinson IP	2008-03-30	Nat Genet	www.ncbi.nlm.nih.gov/pubmed/18372905	A genome-wide association study identifies colorectal cancer susceptibility loci on chromosomes 10p14 and 8q23.3.	Colorectal cancer	rs6983267	922 European ancestry cases, 927 European ancestry controls	17,089 European ancestry cases, 16,862 European ancestry controls, 783 cases, 664 controls	8q24.21	8	127401060	POU5F1B, CCAT2, CASC8, PCAT1			rs6983267-?	rs6983267	non_coding_transcript_exon_variant	0.48	7e-11	1.24	[1.17-1.33]	Illumina [547647]	colorectal cancer	Genome-wide genotyping array
2011-12-02	22037551	Shi Y	2011-10-30	Nat Genet	www.ncbi.nlm.nih.gov/pubmed/22037551	A genome-wide association study identifies new susceptibility loci for non-cardia gastric cancer at 3q13.31 and 5p13.1.	Gastric cancer	rs13361707	1,006 Han Chinese ancestry cases, 2,273 Han Chinese ancestry controls	3,288 Han Chinese ancestry cases, 3,609 Han Chinese ancestry controls	5p13.1	5	40791782	PRKAA1			rs13361707-?	rs13361707	intron_variant	NR	8e-29	1.41	[1.32-1.49]	Affymetrix [555896]	gastric carcinoma	Genome-wide genotyping array
2011-12-02	22037551	Shi Y	2011-10-30	Nat Genet	www.ncbi.nlm.nih.gov/pubmed/22037551	A genome-wide association study identifies new susceptibility loci for non-cardia gastric cancer at 3q13.31 and 5p13.1.	Gastric cancer	rs9841504	1,006 Han Chinese ancestry cases, 2,273 Han Chinese ancestry controls	3,288 Han Chinese ancestry cases, 3,609 Han Chinese ancestry controls	3q13.31	3	114643917	ZBTB20			rs9841504-?	rs9841504	intron_variant	NR	2e-09	1.32	[1.20-1.45]	Affymetrix [555896]	gastric carcinoma	Genome-wide genotyping array
2010-02-28	20101243	Petersen GM	2010-01-24	Nat Genet	www.ncbi.nlm.nih.gov/pubmed/20101243	A genome-wide association study identifies pancreatic cancer susceptibility loci on chromosomes 13q22.1, 1q32.1 and 5p15.33.	Pancreatic cancer	rs3790844	3,851 European, Chinese and other ancestry cases, 3,934 European, Chinese and other ancestry controls	NA	1q32.1	1	200038304	NR5A2			rs3790844-T	rs3790844	intron_variant	0.76	2e-10	1.3	[1.19-1.41]	Illumina [551766]	pancreatic carcinoma	Genome-wide genotyping array
2010-02-28	20101243	Petersen GM	2010-01-24	Nat Genet	www.ncbi.nlm.nih.gov/pubmed/20101243	A genome-wide association study identifies pancreatic cancer susceptibility loci on chromosomes 13q22.1, 1q32.1 and 5p15.33.	Pancreatic cancer	rs9543325	3,851 European, Chinese and other ancestry cases, 3,934 European, Chinese and other ancestry controls	NA	13q22.1	13	73342491	RNY1P8 - MARK2P12	ENSG00000206697	ENSG00000229708	rs9543325-C	rs9543325	regulatory_region_variant	0.37	3e-11	1.26	[1.18-1.35]	Illumina [551766]	pancreatic carcinoma	Genome-wide genotyping array
2019-03-28	30738427	Penney ME	2019-02-09	BMC Cancer	www.ncbi.nlm.nih.gov/pubmed/30738427	A genome-wide association study identifies single nucleotide polymorphisms associated with time-to-metastasis in colorectal cancer.	Metastasis in stage I-III microsatellite instability low/stable colorectal cancer (time to event)	rs1023741	379 European ancestry cases	NA	10q24.1	10	96663139	PIK3AP1			rs1023741-C	rs1023741	intron_variant	NR	4e-08	18.64	[6.57-52.84]	Illumina [810622]	metastasis measurement, disease progression measurement	Genome-wide genotyping array
2019-03-28	30738427	Penney ME	2019-02-09	BMC Cancer	www.ncbi.nlm.nih.gov/pubmed/30738427	A genome-wide association study identifies single nucleotide polymorphisms associated with time-to-metastasis in colorectal cancer.	Metastasis in stage I-III microsatellite instability low/stable colorectal cancer (time to event)	rs10920654	379 European ancestry cases	NA	1q31.1	1	190162620	BRINP3			rs10920654-T	rs10920654	intron_variant	NR	3e-08	76.85	[16.51-357.84]	Illumina [810622]	metastasis measurement, disease progression measurement	Genome-wide genotyping array
2019-03-28	30738427	Penney ME	2019-02-09	BMC Cancer	www.ncbi.nlm.nih.gov/pubmed/30738427	A genome-wide association study identifies single nucleotide polymorphisms associated with time-to-metastasis in colorectal cancer.	Metastasis in stage I-III microsatellite instability low/stable colorectal cancer (time to event)	rs1145724	379 European ancestry cases	NA	6q15	6	90477791	NA - MAP3K7		ENSG00000135341	rs1145724-G	rs1145724	regulatory_region_variant	NR	2e-08	30.76	[9.27-102.03]	Illumina [810622]	metastasis measurement, disease progression measurement	Genome-wide genotyping array
2019-03-28	30738427	Penney ME	2019-02-09	BMC Cancer	www.ncbi.nlm.nih.gov/pubmed/30738427	A genome-wide association study identifies single nucleotide polymorphisms associated with time-to-metastasis in colorectal cancer.	Metastasis in stage I-III microsatellite instability low/stable colorectal cancer (time to event)	rs11692570	379 European ancestry cases	NA	2p25.2	2	6637860	MIR7515HG			rs11692570-T	rs11692570	non_coding_transcript_exon_variant	NR	8e-09	34.43	[10.35-114.58]	Illumina [810622]	metastasis measurement, disease progression measurement	Genome-wide genotyping array
2019-03-28	30738427	Penney ME	2019-02-09	BMC Cancer	www.ncbi.nlm.nih.gov/pubmed/30738427	A genome-wide association study identifies single nucleotide polymorphisms associated with time-to-metastasis in colorectal cancer.	Metastasis in stage I-III microsatellite instability low/stable colorectal cancer (time to event)	rs11918092	379 European ancestry cases	NA	3q22.2	3	134794514	RNA5SP141 - EPHB1	ENSG00000201413	ENSG00000154928	rs11918092-C	rs11918092	intron_variant	NR	5e-09	216.98	[35.64-1321.13]	Illumina [810622]	metastasis measurement, disease progression measurement	Genome-wide genotyping array
2019-03-28	30738427	Penney ME	2019-02-09	BMC Cancer	www.ncbi.nlm.nih.gov/pubmed/30738427	A genome-wide association study identifies single nucleotide polymorphisms associated with time-to-metastasis in colorectal cancer.	Metastasis in stage I-III microsatellite instability low/stable colorectal cancer (time to event)	rs12949587	379 European ancestry cases	NA	17q25.3	17	79365094	RBFOX3			rs12949587-?	rs12949587	intron_variant	NR	1e-08	7.92	[3.88-16.16]	Illumina [810622]	metastasis measurement, disease progression measurement	Genome-wide genotyping array
2019-03-28	30738427	Penney ME	2019-02-09	BMC Cancer	www.ncbi.nlm.nih.gov/pubmed/30738427	A genome-wide association study identifies single nucleotide polymorphisms associated with time-to-metastasis in colorectal cancer.	Metastasis in stage I-III microsatellite instability low/stable colorectal cancer (time to event)	rs13402783	379 European ancestry cases	NA	2p11.2	2	85787998	ATOH8			rs13402783-G	rs13402783	3_prime_UTR_variant	NR	7e-09	20.91	[7.47-58.50]	Illumina [810622]	metastasis measurement, disease progression measurement	Genome-wide genotyping array
2019-03-28	30738427	Penney ME	2019-02-09	BMC Cancer	www.ncbi.nlm.nih.gov/pubmed/30738427	A genome-wide association study identifies single nucleotide polymorphisms associated with time-to-metastasis in colorectal cancer.	Metastasis in stage I-III microsatellite instability low/stable colorectal cancer (time to event)	rs1372330	379 European ancestry cases	NA	9q33.1	9	116757309	ASTN2			rs1372330-A	rs1372330	intron_variant	NR	2e-08	36.51	[10.47-127.34]	Illumina [810622]	metastasis measurement, disease progression measurement	Genome-wide genotyping array
2019-03-28	30738427	Penney ME	2019-02-09	BMC Cancer	www.ncbi.nlm.nih.gov/pubmed/30738427	A genome-wide association study identifies single nucleotide polymorphisms associated with time-to-metastasis in colorectal cancer.	Metastasis in stage I-III microsatellite instability low/stable colorectal cancer (time to event)	rs1426107	379 European ancestry cases	NA	4p15.33	4	14294676				rs1426107-A	rs1426107	regulatory_region_variant	NR	4e-08	28.08	[8.53-92.45]	Illumina [810622]	metastasis measurement, disease progression measurement	Genome-wide genotyping array
2019-03-28	30738427	Penney ME	2019-02-09	BMC Cancer	www.ncbi.nlm.nih.gov/pubmed/30738427	A genome-wide association study identifies single nucleotide polymorphisms associated with time-to-metastasis in colorectal cancer.	Metastasis in stage I-III microsatellite instability low/stable colorectal cancer (time to event)	rs17082301	379 European ancestry cases	NA	4q12	4	53026989	SCFD2			rs17082301-A	rs17082301	intron_variant	NR	3e-08	129.98	[23.29-725.52]	Illumina [810622]	metastasis measurement, disease progression measurement	Genome-wide genotyping array
2019-03-28	30738427	Penney ME	2019-02-09	BMC Cancer	www.ncbi.nlm.nih.gov/pubmed/30738427	A genome-wide association study identifies single nucleotide polymorphisms associated with time-to-metastasis in colorectal cancer.	Metastasis in stage I-III microsatellite instability low/stable colorectal cancer (time to event)	rs17201864	379 European ancestry cases	NA	15q26.1	15	88877743	HAPLN3			rs17201864-T	rs17201864	3_prime_UTR_variant	NR	2e-08	19.06	[6.86-52.98]	Illumina [810622]	metastasis measurement, disease progression measurement	Genome-wide genotyping array
2019-03-28	30738427	Penney ME	2019-02-09	BMC Cancer	www.ncbi.nlm.nih.gov/pubmed/30738427	A genome-wide association study identifies single nucleotide polymorphisms associated with time-to-metastasis in colorectal cancer.	Metastasis in stage I-III microsatellite instability low/stable colorectal cancer (time to event)	rs2327990	379 European ancestry cases	NA	20p12.1	20	16208618	NA - PPIAP17		ENSG00000225622	rs2327990-T	rs2327990	intron_variant	NR	3e-10	21.97	[8.42-57.33]	Illumina [810622]	metastasis measurement, disease progression measurement	Genome-wide genotyping array
2019-03-28	30738427	Penney ME	2019-02-09	BMC Cancer	www.ncbi.nlm.nih.gov/pubmed/30738427	A genome-wide association study identifies single nucleotide polymorphisms associated with time-to-metastasis in colorectal cancer.	Metastasis in stage I-III microsatellite instability low/stable colorectal cancer (time to event)	rs2366964	379 European ancestry cases	NA	3p14.2	3	59944946	FHIT			rs2366964-C	rs2366964	intron_variant	NR	5e-09	41.19	[11.81-143.66]	Illumina [810622]	metastasis measurement, disease progression measurement	Genome-wide genotyping array
2019-03-28	30738427	Penney ME	2019-02-09	BMC Cancer	www.ncbi.nlm.nih.gov/pubmed/30738427	A genome-wide association study identifies single nucleotide polymorphisms associated with time-to-metastasis in colorectal cancer.	Metastasis in stage I-III microsatellite instability low/stable colorectal cancer (time to event)	rs3815652	379 European ancestry cases	NA	7p14.3	7	33873792	BBS9			rs3815652-T	rs3815652	intron_variant	NR	2e-08	20.75	[7.20-59.80]	Illumina [810622]	metastasis measurement, disease progression measurement	Genome-wide genotyping array
2019-03-28	30738427	Penney ME	2019-02-09	BMC Cancer	www.ncbi.nlm.nih.gov/pubmed/30738427	A genome-wide association study identifies single nucleotide polymorphisms associated with time-to-metastasis in colorectal cancer.	Metastasis in stage I-III microsatellite instability low/stable colorectal cancer (time to event)	rs4754687	379 European ancestry cases	NA	11q22.1	11	100559322	NA - RN7SL222P		ENSG00000242165	rs4754687-A	rs4754687	intergenic_variant	NR	3e-08	13.33	[5.34-33.28]	Illumina [810622]	metastasis measurement, disease progression measurement	Genome-wide genotyping array
2019-03-28	30738427	Penney ME	2019-02-09	BMC Cancer	www.ncbi.nlm.nih.gov/pubmed/30738427	A genome-wide association study identifies single nucleotide polymorphisms associated with time-to-metastasis in colorectal cancer.	Metastasis in stage I-III microsatellite instability low/stable colorectal cancer (time to event)	rs5749032	379 European ancestry cases	NA	22q11.1	22	17313079	CECR3 - CECR9	ENSG00000241832	ENSG00000231004	rs5749032-G	rs5749032	intergenic_variant	NR	8e-09	9.55	[4.44-20.55]	Illumina [810622]	metastasis measurement, disease progression measurement	Genome-wide genotyping array
2019-03-28	30738427	Penney ME	2019-02-09	BMC Cancer	www.ncbi.nlm.nih.gov/pubmed/30738427	A genome-wide association study identifies single nucleotide polymorphisms associated with time-to-metastasis in colorectal cancer.	Metastasis in stage I-III microsatellite instability low/stable colorectal cancer (time to event)	rs6110524	379 European ancestry cases	NA	20p12.1	20	15130492	MACROD2			rs6110524-?	rs6110524	intron_variant	NR	2e-08	7.56	[3.75-15.27]	Illumina [810622]	metastasis measurement, disease progression measurement	Genome-wide genotyping array
2019-03-28	30738427	Penney ME	2019-02-09	BMC Cancer	www.ncbi.nlm.nih.gov/pubmed/30738427	A genome-wide association study identifies single nucleotide polymorphisms associated with time-to-metastasis in colorectal cancer.	Metastasis in stage I-III microsatellite instability low/stable colorectal cancer (time to event)	rs7153665	379 European ancestry cases	NA	14q32.2	14	100264583	YY1			rs7153665-A	rs7153665	intron_variant	NR	3e-08	13.39	[5.37-33.44]	Illumina [810622]	metastasis measurement, disease progression measurement	Genome-wide genotyping array
2019-03-28	30738427	Penney ME	2019-02-09	BMC Cancer	www.ncbi.nlm.nih.gov/pubmed/30738427	A genome-wide association study identifies single nucleotide polymorphisms associated with time-to-metastasis in colorectal cancer.	Metastasis in stage I-III microsatellite instability low/stable colorectal cancer (time to event)	rs756055	379 European ancestry cases	NA	14q32.2	14	100224841	DEGS2 - YY1	ENSG00000168350	ENSG00000100811	rs756055-C	rs756055	intron_variant	NR	3e-08	13.39	[5.37-33.43]	Illumina [810622]	metastasis measurement, disease progression measurement	Genome-wide genotyping array
2019-03-28	30738427	Penney ME	2019-02-09	BMC Cancer	www.ncbi.nlm.nih.gov/pubmed/30738427	A genome-wide association study identifies single nucleotide polymorphisms associated with time-to-metastasis in colorectal cancer.	Metastasis in stage I-III microsatellite instability low/stable colorectal cancer (time to event)	rs7582977	379 European ancestry cases	NA	2q31.1	2	174340785	SP9 - CIR1	ENSG00000217236	ENSG00000138433	rs7582977-C	rs7582977	regulatory_region_variant	NR	6e-09	134.32	[25.76-700.33]	Illumina [810622]	metastasis measurement, disease progression measurement	Genome-wide genotyping array
2019-03-28	30738427	Penney ME	2019-02-09	BMC Cancer	www.ncbi.nlm.nih.gov/pubmed/30738427	A genome-wide association study identifies single nucleotide polymorphisms associated with time-to-metastasis in colorectal cancer.	Metastasis in stage I-III microsatellite instability low/stable colorectal cancer (time to event)	rs9285673	379 European ancestry cases	NA	5q32	5	148793365	NA - ADRB2		ENSG00000169252	rs9285673-C	rs9285673	regulatory_region_variant	NR	2e-08	36.7	[10.53-127.95]	Illumina [810622]	metastasis measurement, disease progression measurement	Genome-wide genotyping array
2019-03-28	30738427	Penney ME	2019-02-09	BMC Cancer	www.ncbi.nlm.nih.gov/pubmed/30738427	A genome-wide association study identifies single nucleotide polymorphisms associated with time-to-metastasis in colorectal cancer.	Metastasis in stage I-III microsatellite instability low/stable colorectal cancer (time to event)	rs9534678	379 European ancestry cases	NA	13q14.2	13	47544647	RN7SL700P - NA	ENSG00000244521		rs9534678-A	rs9534678	intergenic_variant	NR	6e-09	133.6	[25.62-696.59]	Illumina [810622]	metastasis measurement, disease progression measurement	Genome-wide genotyping array
2010-10-12	20852632	Goode EL	2010-09-19	Nat Genet	www.ncbi.nlm.nih.gov/pubmed/20852632	A genome-wide association study identifies susceptibility loci for ovarian cancer at 2q31 and 8q24.	Ovarian cancer	rs10088218	1,768 European ancestry cases, 2,354 European ancestry controls	8,709 European ancestry cases, 51,764 European ancestry controls	8q24.21	8	128531703	LINC00824			rs10088218-G	rs10088218	intron_variant	NR	3e-09	1.19	[1.12-1.25]	Illumina [2056878] (imputed)	ovarian carcinoma	Genome-wide genotyping array
2010-10-12	20852632	Goode EL	2010-09-19	Nat Genet	www.ncbi.nlm.nih.gov/pubmed/20852632	A genome-wide association study identifies susceptibility loci for ovarian cancer at 2q31 and 8q24.	Ovarian cancer	rs2072590	1,768 European ancestry cases, 2,354 European ancestry controls	8,709 European ancestry cases, 51,764 European ancestry controls	2q31.1	2	176177905	HAGLR, HAGLROS			rs2072590-T	rs2072590	non_coding_transcript_exon_variant	NR	5e-14	1.16	[1.12-1.21]	Illumina [2056878] (imputed)	ovarian carcinoma	Genome-wide genotyping array
2012-07-13	22544364	Turnbull C	2012-04-29	Nat Genet	www.ncbi.nlm.nih.gov/pubmed/22544364	A genome-wide association study identifies susceptibility loci for Wilms tumor.	Wilms tumor	rs1027643	757 European ancestry cases, 1,879 European ancestry controls	1,488 European ancestry cases, 3,851 European ancestry controls	5q14.3	5	92558085				rs1027643-T	rs1027643	intron_variant	0.05	5e-10	1.43	[1.18-1.73]	Illumina [599255]	Nephroblastoma	Genome-wide genotyping array
2012-07-13	22544364	Turnbull C	2012-04-29	Nat Genet	www.ncbi.nlm.nih.gov/pubmed/22544364	A genome-wide association study identifies susceptibility loci for Wilms tumor.	Wilms tumor	rs2283873	757 European ancestry cases, 1,879 European ancestry controls	1,488 European ancestry cases, 3,851 European ancestry controls	22q12.2	22	30617309	TCN2			rs2283873-A	rs2283873	intron_variant	0.02	5e-12	2.05	[1.57-2.69]	Illumina [599255]	Nephroblastoma	Genome-wide genotyping array
2012-07-13	22544364	Turnbull C	2012-04-29	Nat Genet	www.ncbi.nlm.nih.gov/pubmed/22544364	A genome-wide association study identifies susceptibility loci for Wilms tumor.	Wilms tumor	rs3755132	757 European ancestry cases, 1,879 European ancestry controls	1,488 European ancestry cases, 3,851 European ancestry controls	2p24.3	2	15589696	NBAS - DDX1	ENSG00000151779	ENSG00000079785	rs3755132-G	rs3755132	intergenic_variant	0.14	1e-14	1.45	[1.29-1.64]	Illumina [599255]	Nephroblastoma	Genome-wide genotyping array
2012-07-13	22544364	Turnbull C	2012-04-29	Nat Genet	www.ncbi.nlm.nih.gov/pubmed/22544364	A genome-wide association study identifies susceptibility loci for Wilms tumor.	Wilms tumor	rs5955543	757 European ancestry cases, 1,879 European ancestry controls	1,488 European ancestry cases, 3,851 European ancestry controls	Xp22.13	X	17680277	NHS			rs5955543-G	rs5955543	intron_variant	0.01	1e-09	2.64	[1.74-4.01]	Illumina [599255]	Nephroblastoma	Genome-wide genotyping array
2012-07-13	22544364	Turnbull C	2012-04-29	Nat Genet	www.ncbi.nlm.nih.gov/pubmed/22544364	A genome-wide association study identifies susceptibility loci for Wilms tumor.	Wilms tumor	rs790356	757 European ancestry cases, 1,879 European ancestry controls	1,488 European ancestry cases, 3,851 European ancestry controls	11q14.1	11	83909744	DLG2			rs790356-G	rs790356	intron_variant	0.5	4e-15	1.28	[1.17-1.39]	Illumina [599255]	Nephroblastoma	Genome-wide genotyping array
2012-07-13	22544364	Turnbull C	2012-04-29	Nat Genet	www.ncbi.nlm.nih.gov/pubmed/22544364	A genome-wide association study identifies susceptibility loci for Wilms tumor.	Wilms tumor	rs807624	757 European ancestry cases, 1,879 European ancestry controls	1,488 European ancestry cases, 3,851 European ancestry controls	2p24.3	2	15642347	DDX1 - LINC01804	ENSG00000079785	ENSG00000231031	rs807624-A	rs807624	regulatory_region_variant	0.35	1e-14	1.33	[1.22-1.45]	Illumina [599255]	Nephroblastoma	Genome-wide genotyping array
2013-12-12	23817570	Shi Y	2013-06-30	Nat Genet	www.ncbi.nlm.nih.gov/pubmed/23817570	A genome-wide association study identifies two new cervical cancer susceptibility loci at 4q12 and 17q12.	Cervical cancer	rs13117307	Up to 1,364 Han Chinese ancestry cases, up to 3,028 Han Chinese ancestry controls	4,167 Han Chinese ancestry cases, 7,196 Han Chinese ancestry controls	4q12	4	55885574	EXOC1			rs13117307-T	rs13117307	intron_variant	0.1	3e-10	1.28	[1.19-1.38]	Affymetrix [563339]	cervical carcinoma	Genome-wide genotyping array
2013-12-12	23817570	Shi Y	2013-06-30	Nat Genet	www.ncbi.nlm.nih.gov/pubmed/23817570	A genome-wide association study identifies two new cervical cancer susceptibility loci at 4q12 and 17q12.	Cervical cancer	rs4282438	Up to 1,364 Han Chinese ancestry cases, up to 3,028 Han Chinese ancestry controls	4,167 Han Chinese ancestry cases, 7,196 Han Chinese ancestry controls	6p21.32	6	33104395	COL11A2P1, COL11A2P1, COL11A2P1, COL11A2P1, COL11A2P1, COL11A2P1, COL11A2P1, COL11A2P1			rs4282438-?	rs4282438	intron_variant	0.56	5e-27	1.35	[1.27-1.41]	Affymetrix [563339]	cervical carcinoma	Genome-wide genotyping array
2013-12-12	23817570	Shi Y	2013-06-30	Nat Genet	www.ncbi.nlm.nih.gov/pubmed/23817570	A genome-wide association study identifies two new cervical cancer susceptibility loci at 4q12 and 17q12.	Cervical cancer	rs8067378	Up to 1,364 Han Chinese ancestry cases, up to 3,028 Han Chinese ancestry controls	4,167 Han Chinese ancestry cases, 7,196 Han Chinese ancestry controls	17q21.1	17	39895095	ZPBP2 - GSDMB	ENSG00000186075	ENSG00000073605	rs8067378-G	rs8067378	regulatory_region_variant	0.22	9e-10	1.19	[1.13-1.26]	Affymetrix [563339]	cervical carcinoma	Genome-wide genotyping array
2013-12-12	23817570	Shi Y	2013-06-30	Nat Genet	www.ncbi.nlm.nih.gov/pubmed/23817570	A genome-wide association study identifies two new cervical cancer susceptibility loci at 4q12 and 17q12.	Cervical cancer	rs9277952	Up to 1,364 Han Chinese ancestry cases, up to 3,028 Han Chinese ancestry controls	4,167 Han Chinese ancestry cases, 7,196 Han Chinese ancestry controls	6p21.32	6	33236497	ZNF70P1 - HTATSF1P1	ENSG00000230949	ENSG00000224052	rs9277952-?	rs9277952	intergenic_variant	0.53	2e-09	1.18	[1.12-1.23]	Affymetrix [563339]	cervical carcinoma	Genome-wide genotyping array
2011-08-03	21725308	Hu Z	2011-07-03	Nat Genet	www.ncbi.nlm.nih.gov/pubmed/21725308	A genome-wide association study identifies two new lung cancer susceptibility loci at 13q12.12 and 22q12.2 in Han Chinese.	Lung cancer	rs2736100	2,331 Han Chinese ancestry cases, 3,077 Han Chinese ancestry controls	6,313 Han Chinese ancestry cases, 6,409 Han Chinese ancestry controls	5p15.33	5	1286401	TERT			rs2736100-C	rs2736100	3_prime_UTR_variant	0.41	1e-27	1.27	[1.22-1.33]	Affymetrix [906703]	lung carcinoma	Genome-wide genotyping array
2011-08-03	21725308	Hu Z	2011-07-03	Nat Genet	www.ncbi.nlm.nih.gov/pubmed/21725308	A genome-wide association study identifies two new lung cancer susceptibility loci at 13q12.12 and 22q12.2 in Han Chinese.	Lung cancer	rs36600	2,331 Han Chinese ancestry cases, 3,077 Han Chinese ancestry controls	6,313 Han Chinese ancestry cases, 6,409 Han Chinese ancestry controls	22q12.2	22	29941597	MTMR3			rs36600-A	rs36600	intron_variant	0.09	6e-13	1.29	[1.20-1.38]	Affymetrix [906703]	lung carcinoma	Genome-wide genotyping array
2011-08-03	21725308	Hu Z	2011-07-03	Nat Genet	www.ncbi.nlm.nih.gov/pubmed/21725308	A genome-wide association study identifies two new lung cancer susceptibility loci at 13q12.12 and 22q12.2 in Han Chinese.	Lung cancer	rs4488809	2,331 Han Chinese ancestry cases, 3,077 Han Chinese ancestry controls	6,313 Han Chinese ancestry cases, 6,409 Han Chinese ancestry controls	3q28	3	189638472	TP63			rs4488809-C	rs4488809	intron_variant	0.47	7e-26	1.26	[1.21-1.32]	Affymetrix [906703]	lung carcinoma	Genome-wide genotyping array
2011-08-03	21725308	Hu Z	2011-07-03	Nat Genet	www.ncbi.nlm.nih.gov/pubmed/21725308	A genome-wide association study identifies two new lung cancer susceptibility loci at 13q12.12 and 22q12.2 in Han Chinese.	Lung cancer	rs753955	2,331 Han Chinese ancestry cases, 3,077 Han Chinese ancestry controls	6,313 Han Chinese ancestry cases, 6,409 Han Chinese ancestry controls	13q12.12	13	23719720	TNFRSF19 - MIPEP	ENSG00000127863	ENSG00000027001	rs753955-G	rs753955	regulatory_region_variant	0.29	2e-12	1.18	[1.13-1.24]	Affymetrix [906703]	lung carcinoma	Genome-wide genotyping array
2020-07-22	32276964	Shete S	2020-04-10	Cancer Res	www.ncbi.nlm.nih.gov/pubmed/32276964	A genome-wide association study identifies two novel susceptible regions for squamous cell carcinoma of the head and neck.	Oral cavity cancer	rs10462706	631 European ancestry cases, 4,493 European ancestry controls	2,568 European ancestry cases, 3,232 European ancestry controls	5p15.33	5	1343679	CLPTM1L			rs10462706-C	rs10462706	intron_variant	0.84	8e-11	1.36986	[1.25-1.52]	Illumina [7858089] (imputed)	oral cavity cancer	Genome-wide genotyping array
2020-07-22	32276964	Shete S	2020-04-10	Cancer Res	www.ncbi.nlm.nih.gov/pubmed/32276964	A genome-wide association study identifies two novel susceptible regions for squamous cell carcinoma of the head and neck.	Oral cavity cancer	rs1049055	631 European ancestry cases, 4,493 European ancestry controls	2,568 European ancestry cases, 3,232 European ancestry controls	6p21.32	6	32666610	HLA-DQB1, HLA-DQB1, HLA-DQB1, HLA-DQB1, HLA-DQB1, HLA-DQB1			rs1049055-T	rs1049055	5_prime_UTR_variant	0.78	3e-09	1.28205	[1.18-1.39]	Illumina [7858089] (imputed)	oral cavity cancer	Genome-wide genotyping array
2020-07-22	32276964	Shete S	2020-04-10	Cancer Res	www.ncbi.nlm.nih.gov/pubmed/32276964	A genome-wide association study identifies two novel susceptible regions for squamous cell carcinoma of the head and neck.	Oropharynx cancer	rs13211972	1,144 European ancestry cases, 4,493 European ancestry controls	2,328 European ancestry cases, 3,232 European ancestry controls	6p21.33	6	30991224	MUC21 - MUC22	ENSG00000231350	ENSG00000261272	rs13211972-A	rs13211972	intergenic_variant	0.05	1e-10	1.55	[1.36-1.77]	Illumina [7858089] (imputed)	oropharynx cancer	Genome-wide genotyping array
2020-07-22	32276964	Shete S	2020-04-10	Cancer Res	www.ncbi.nlm.nih.gov/pubmed/32276964	A genome-wide association study identifies two novel susceptible regions for squamous cell carcinoma of the head and neck.	Hypopharyngeal or laryngeal cancer	rs142021700	394 European ancestry cases, 4,493 European ancestry controls	295 European ancestry cases, 3,232 European ancestry controls	18q22.2	18	70034347	RTTN			rs142021700-C	rs142021700	intron_variant	0.01	3e-09	3.95	[2.51-6.21]	Illumina [7858089] (imputed)	laryngeal squamous cell carcinoma, hypopharynx cancer	Genome-wide genotyping array
2020-07-22	32276964	Shete S	2020-04-10	Cancer Res	www.ncbi.nlm.nih.gov/pubmed/32276964	A genome-wide association study identifies two novel susceptible regions for squamous cell carcinoma of the head and neck.	Oropharynx cancer	rs34518860	1,144 European ancestry cases, 4,493 European ancestry controls	2,328 European ancestry cases, 3,232 European ancestry controls	6p21.32	6	32626326	HLA-DRB1 - HLA-DQA1	ENSG00000206240	ENSG00000196735	rs34518860-G	rs34518860	intergenic_variant	0.89	3e-17	1.63934	[1.47-1.85]	Illumina [7858089] (imputed)	oropharynx cancer	Genome-wide genotyping array
2020-07-22	32276964	Shete S	2020-04-10	Cancer Res	www.ncbi.nlm.nih.gov/pubmed/32276964	A genome-wide association study identifies two novel susceptible regions for squamous cell carcinoma of the head and neck.	Oropharynx cancer	rs4318431	1,144 European ancestry cases, 4,493 European ancestry controls	2,328 European ancestry cases, 3,232 European ancestry controls	2p23.1	2	30875199	CAPN13 - GALNT14	ENSG00000162949	ENSG00000158089	rs4318431-T	rs4318431	intergenic_variant	0.08	3e-09	1.39	[1.25-1.55]	Illumina [7858089] (imputed)	oropharynx cancer	Genome-wide genotyping array
2011-09-17	21824976	Garcia-Closas M	2011-08-08	Hum Mol Genet	www.ncbi.nlm.nih.gov/pubmed/21824976	A genome-wide association study of bladder cancer identifies a new susceptibility locus within SLC14A1, a urea transporter gene on chromosome 18q12.3.	Bladder cancer	rs7238033	4,501 European ancestry cases, 6,076 European ancestry controls	1,382 European ancestry cases, 2,201 European ancestry controls	18q12.3	18	45737001	SLC14A1			rs7238033-?	rs7238033	intron_variant		9e-09	1.2	[1.13-1.28]	Illumina [555912]	urinary bladder carcinoma	Genome-wide genotyping array
2014-10-17	24493630	Ahsan H	2014-02-03	Cancer Epidemiol Biomarkers Prev	www.ncbi.nlm.nih.gov/pubmed/24493630	A genome-wide association study of early-onset breast cancer identifies PFKM as a novel breast cancer gene and supports a common genetic spectrum for breast cancer at any age.	Breast cancer (early onset)	rs1017226	3,523 European ancestry young female cases, 2,702 European ancestry young female controls	3,470 European ancestry young female cases, 5,475 European ancestry young female controls	5q11.2	5	56857565	MAP3K1			rs1017226-?	rs1017226	intron_variant	0.08	6e-11	1.33	[1.22-1.45]	Illumina [1265548] (imputed)	breast carcinoma	Genome-wide genotyping array
2014-10-17	24493630	Ahsan H	2014-02-03	Cancer Epidemiol Biomarkers Prev	www.ncbi.nlm.nih.gov/pubmed/24493630	A genome-wide association study of early-onset breast cancer identifies PFKM as a novel breast cancer gene and supports a common genetic spectrum for breast cancer at any age.	Breast cancer (early onset)	rs12655019	3,523 European ancestry young female cases, 2,702 European ancestry young female controls	3,470 European ancestry young female cases, 5,475 European ancestry young female controls	5q11.2	5	56899963	MAP3K1 - SETD9	ENSG00000095015	ENSG00000155542	rs12655019-?	rs12655019	intergenic_variant	0.1	3e-10	1.27	[1.18-1.37]	Illumina [1265548] (imputed)	breast carcinoma	Genome-wide genotyping array
2014-10-17	24493630	Ahsan H	2014-02-03	Cancer Epidemiol Biomarkers Prev	www.ncbi.nlm.nih.gov/pubmed/24493630	A genome-wide association study of early-onset breast cancer identifies PFKM as a novel breast cancer gene and supports a common genetic spectrum for breast cancer at any age.	Breast cancer (early onset)	rs16886034	3,523 European ancestry young female cases, 2,702 European ancestry young female controls	3,470 European ancestry young female cases, 5,475 European ancestry young female controls	5q11.2	5	56688029	C5orf67 - NA	ENSG00000225940		rs16886034-?	rs16886034	intergenic_variant	0.08	2e-09	1.36	[1.23-1.51]	Illumina [1265548] (imputed)	breast carcinoma	Genome-wide genotyping array
2014-10-17	24493630	Ahsan H	2014-02-03	Cancer Epidemiol Biomarkers Prev	www.ncbi.nlm.nih.gov/pubmed/24493630	A genome-wide association study of early-onset breast cancer identifies PFKM as a novel breast cancer gene and supports a common genetic spectrum for breast cancer at any age.	Breast cancer (early onset)	rs16886113	3,523 European ancestry young female cases, 2,702 European ancestry young female controls	3,470 European ancestry young female cases, 5,475 European ancestry young female controls	5q11.2	5	56699208	C5orf67 - NA	ENSG00000225940		rs16886113-?	rs16886113	intergenic_variant	0.08	4e-11	1.35	[1.23-1.47]	Illumina [1265548] (imputed)	breast carcinoma	Genome-wide genotyping array
2014-10-17	24493630	Ahsan H	2014-02-03	Cancer Epidemiol Biomarkers Prev	www.ncbi.nlm.nih.gov/pubmed/24493630	A genome-wide association study of early-onset breast cancer identifies PFKM as a novel breast cancer gene and supports a common genetic spectrum for breast cancer at any age.	Breast cancer (early onset)	rs16886181	3,523 European ancestry young female cases, 2,702 European ancestry young female controls	3,470 European ancestry young female cases, 5,475 European ancestry young female controls	5q11.2	5	56733416	NA - MAP3K1		ENSG00000095015	rs16886181-?	rs16886181	intergenic_variant	0.18	9e-14	1.26	[1.18-1.34]	Illumina [1265548] (imputed)	breast carcinoma	Genome-wide genotyping array
2014-10-17	24493630	Ahsan H	2014-02-03	Cancer Epidemiol Biomarkers Prev	www.ncbi.nlm.nih.gov/pubmed/24493630	A genome-wide association study of early-onset breast cancer identifies PFKM as a novel breast cancer gene and supports a common genetic spectrum for breast cancer at any age.	Breast cancer (early onset)	rs16886364	3,523 European ancestry young female cases, 2,702 European ancestry young female controls	3,470 European ancestry young female cases, 5,475 European ancestry young female controls	5q11.2	5	56826517	MAP3K1			rs16886364-?	rs16886364	intron_variant	0.07	5e-12	1.36	[1.25-1.48]	Illumina [1265548] (imputed)	breast carcinoma	Genome-wide genotyping array
2014-10-17	24493630	Ahsan H	2014-02-03	Cancer Epidemiol Biomarkers Prev	www.ncbi.nlm.nih.gov/pubmed/24493630	A genome-wide association study of early-onset breast cancer identifies PFKM as a novel breast cancer gene and supports a common genetic spectrum for breast cancer at any age.	Breast cancer (early onset)	rs16886397	3,523 European ancestry young female cases, 2,702 European ancestry young female controls	3,470 European ancestry young female cases, 5,475 European ancestry young female controls	5q11.2	5	56838449	MAP3K1			rs16886397-?	rs16886397	intron_variant	0.07	4e-12	1.36	[1.25-1.49]	Illumina [1265548] (imputed)	breast carcinoma	Genome-wide genotyping array
2014-10-17	24493630	Ahsan H	2014-02-03	Cancer Epidemiol Biomarkers Prev	www.ncbi.nlm.nih.gov/pubmed/24493630	A genome-wide association study of early-onset breast cancer identifies PFKM as a novel breast cancer gene and supports a common genetic spectrum for breast cancer at any age.	Breast cancer (early onset)	rs16886448	3,523 European ancestry young female cases, 2,702 European ancestry young female controls	3,470 European ancestry young female cases, 5,475 European ancestry young female controls	5q11.2	5	56874986	MAP3K1			rs16886448-?	rs16886448	intron_variant	0.07	2e-12	1.37	[1.25-1.49]	Illumina [1265548] (imputed)	breast carcinoma	Genome-wide genotyping array
2014-10-17	24493630	Ahsan H	2014-02-03	Cancer Epidemiol Biomarkers Prev	www.ncbi.nlm.nih.gov/pubmed/24493630	A genome-wide association study of early-onset breast cancer identifies PFKM as a novel breast cancer gene and supports a common genetic spectrum for breast cancer at any age.	Breast cancer (early onset)	rs2229882	3,523 European ancestry young female cases, 2,702 European ancestry young female controls	3,470 European ancestry young female cases, 5,475 European ancestry young female controls	5q11.2	5	56872885	MAP3K1			rs2229882-?	rs2229882	synonymous_variant	0.06	1e-14	1.45	[1.32-1.60]	Illumina [1265548] (imputed)	breast carcinoma	Genome-wide genotyping array
2014-10-17	24493630	Ahsan H	2014-02-03	Cancer Epidemiol Biomarkers Prev	www.ncbi.nlm.nih.gov/pubmed/24493630	A genome-wide association study of early-onset breast cancer identifies PFKM as a novel breast cancer gene and supports a common genetic spectrum for breast cancer at any age.	Breast cancer (early onset)	rs2392780	3,523 European ancestry young female cases, 2,702 European ancestry young female controls	3,470 European ancestry young female cases, 5,475 European ancestry young female controls	8q24.21	8	127375779	POU5F1B, CASC8, PCAT1			rs2392780-?	rs2392780	intron_variant	0.6	1e-08	1.15	[1.10-1.20]	Illumina [1265548] (imputed)	breast carcinoma	Genome-wide genotyping array
2014-10-17	24493630	Ahsan H	2014-02-03	Cancer Epidemiol Biomarkers Prev	www.ncbi.nlm.nih.gov/pubmed/24493630	A genome-wide association study of early-onset breast cancer identifies PFKM as a novel breast cancer gene and supports a common genetic spectrum for breast cancer at any age.	Breast cancer (early onset)	rs2912774	3,523 European ancestry young female cases, 2,702 European ancestry young female controls	3,470 European ancestry young female cases, 5,475 European ancestry young female controls	10q26.13	10	121589148	FGFR2			rs2912774-?	rs2912774	intron_variant	0.44	3e-27	1.29	[1.23-1.35]	Illumina [1265548] (imputed)	breast carcinoma	Genome-wide genotyping array
2014-10-17	24493630	Ahsan H	2014-02-03	Cancer Epidemiol Biomarkers Prev	www.ncbi.nlm.nih.gov/pubmed/24493630	A genome-wide association study of early-onset breast cancer identifies PFKM as a novel breast cancer gene and supports a common genetic spectrum for breast cancer at any age.	Breast cancer (early onset)	rs3822625	3,523 European ancestry young female cases, 2,702 European ancestry young female controls	3,470 European ancestry young female cases, 5,475 European ancestry young female controls	5q11.2	5	56882284	MAP3K1			rs3822625-?	rs3822625	synonymous_variant	0.07	5e-12	1.36	[1.24-1.48]	Illumina [1265548] (imputed)	breast carcinoma	Genome-wide genotyping array
2014-10-17	24493630	Ahsan H	2014-02-03	Cancer Epidemiol Biomarkers Prev	www.ncbi.nlm.nih.gov/pubmed/24493630	A genome-wide association study of early-onset breast cancer identifies PFKM as a novel breast cancer gene and supports a common genetic spectrum for breast cancer at any age.	Breast cancer (early onset)	rs4784223	3,523 European ancestry young female cases, 2,702 European ancestry young female controls	3,470 European ancestry young female cases, 5,475 European ancestry young female controls	16q12.1	16	52541995	TOX3			rs4784223-?	rs4784223	intron_variant	0.29	6e-21	1.27	[1.21-1.34]	Illumina [1265548] (imputed)	breast carcinoma	Genome-wide genotyping array
2014-10-17	24493630	Ahsan H	2014-02-03	Cancer Epidemiol Biomarkers Prev	www.ncbi.nlm.nih.gov/pubmed/24493630	A genome-wide association study of early-onset breast cancer identifies PFKM as a novel breast cancer gene and supports a common genetic spectrum for breast cancer at any age.	Breast cancer (early onset)	rs537626	3,523 European ancestry young female cases, 2,702 European ancestry young female controls	3,470 European ancestry young female cases, 5,475 European ancestry young female controls	11q13.3	11	69492927	LINC01488			rs537626-?	rs537626	non_coding_transcript_exon_variant	0.18	2e-15	1.29	[1.21-1.37]	Illumina [1265548] (imputed)	breast carcinoma	Genome-wide genotyping array
2014-10-17	24493630	Ahsan H	2014-02-03	Cancer Epidemiol Biomarkers Prev	www.ncbi.nlm.nih.gov/pubmed/24493630	A genome-wide association study of early-onset breast cancer identifies PFKM as a novel breast cancer gene and supports a common genetic spectrum for breast cancer at any age.	Breast cancer (early onset)	rs614367	3,523 European ancestry young female cases, 2,702 European ancestry young female controls	3,470 European ancestry young female cases, 5,475 European ancestry young female controls	11q13.3	11	69513996	LINC01488 - CCND1	ENSG00000285094	ENSG00000110092	rs614367-?	rs614367	intergenic_variant	0.16	1e-08	1.34	[NR]	Illumina [1265548] (imputed)	breast carcinoma	Genome-wide genotyping array
2014-10-17	24493630	Ahsan H	2014-02-03	Cancer Epidemiol Biomarkers Prev	www.ncbi.nlm.nih.gov/pubmed/24493630	A genome-wide association study of early-onset breast cancer identifies PFKM as a novel breast cancer gene and supports a common genetic spectrum for breast cancer at any age.	Breast cancer (early onset)	rs653465	3,523 European ancestry young female cases, 2,702 European ancestry young female controls	3,470 European ancestry young female cases, 5,475 European ancestry young female controls	3p24.1	3	27302153	NEK10			rs653465-?	rs653465	intron_variant	0.54	5e-12	1.18	[1.12-1.23]	Illumina [1265548] (imputed)	breast carcinoma	Genome-wide genotyping array
2014-10-17	24493630	Ahsan H	2014-02-03	Cancer Epidemiol Biomarkers Prev	www.ncbi.nlm.nih.gov/pubmed/24493630	A genome-wide association study of early-onset breast cancer identifies PFKM as a novel breast cancer gene and supports a common genetic spectrum for breast cancer at any age.	Breast cancer (early onset)	rs7726354	3,523 European ancestry young female cases, 2,702 European ancestry young female controls	3,470 European ancestry young female cases, 5,475 European ancestry young female controls	5q11.2	5	56960656	MIER3			rs7726354-?	rs7726354	intron_variant	0.06	7e-11	1.37	[1.24-1.50]	Illumina [1265548] (imputed)	breast carcinoma	Genome-wide genotyping array
2014-10-17	24493630	Ahsan H	2014-02-03	Cancer Epidemiol Biomarkers Prev	www.ncbi.nlm.nih.gov/pubmed/24493630	A genome-wide association study of early-onset breast cancer identifies PFKM as a novel breast cancer gene and supports a common genetic spectrum for breast cancer at any age.	Breast cancer (early onset)	rs889312	3,523 European ancestry young female cases, 2,702 European ancestry young female controls	3,470 European ancestry young female cases, 5,475 European ancestry young female controls	5q11.2	5	56736057	NA - MAP3K1		ENSG00000095015	rs889312-?	rs889312	intergenic_variant	0.29	1e-08	1.29	[NR]	Illumina [1265548] (imputed)	breast carcinoma	Genome-wide genotyping array
2019-07-26	31226226	Du Z	2019-06-21	Int J Cancer	www.ncbi.nlm.nih.gov/pubmed/31226226	A Genome-wide Association Study of Prostate Cancer in Latinos.	Prostate cancer	rs10993994	2,714 Hispanic or Latin American cases, 5,239 Hispanic or Latin American controls	NA	10q11.22	10	46046326	MSMB			rs10993994-T	rs10993994	5_prime_UTR_variant	0.39	1e-10	1.29	[1.19-1.39]	Affymetrix, Illumina [10330976] (imputed)	prostate carcinoma	Genome-wide genotyping array
2019-07-26	31226226	Du Z	2019-06-21	Int J Cancer	www.ncbi.nlm.nih.gov/pubmed/31226226	A Genome-wide Association Study of Prostate Cancer in Latinos.	Prostate cancer	rs7843031	2,714 Hispanic or Latin American cases, 5,239 Hispanic or Latin American controls	NA	8q24.21	8	127521228	CASC8 - NA	ENSG00000246228		rs7843031-T	rs7843031	intergenic_variant	0.09	5e-10	1.53	[1.34-1.74]	Affymetrix, Illumina [10330976] (imputed)	prostate carcinoma	Genome-wide genotyping array
2009-06-14	19483681	Rapley EA	2009-05-31	Nat Genet	www.ncbi.nlm.nih.gov/pubmed/19483681	A genome-wide association study of testicular germ cell tumor.	Testicular germ cell tumor	rs210138	730 cases, 1,435 controls	571 cases, 1,806 controls	6p21.31	6	33574761	GGNBP1, BAK1			rs210138-G	rs210138	intron_variant	0.2	1e-13	1.5	[1.28-1.75]	Illumina [307666]	testicular carcinoma	Genome-wide genotyping array
2009-06-14	19483681	Rapley EA	2009-05-31	Nat Genet	www.ncbi.nlm.nih.gov/pubmed/19483681	A genome-wide association study of testicular germ cell tumor.	Testicular germ cell tumor	rs4624820	730 cases, 1,435 controls	571 cases, 1,806 controls	5q31.3	5	142302223	NA - SPRY4		ENSG00000187678	rs4624820-A	rs4624820	intergenic_variant	0.54	3e-13	1.37	[1.19-1.58]	Illumina [307666]	testicular carcinoma	Genome-wide genotyping array
2009-06-14	19483681	Rapley EA	2009-05-31	Nat Genet	www.ncbi.nlm.nih.gov/pubmed/19483681	A genome-wide association study of testicular germ cell tumor.	Testicular germ cell tumor	rs995030	730 cases, 1,435 controls	571 cases, 1,806 controls	12q21.32	12	88496894	KITLG			rs1508595-G	rs995030	3_prime_UTR_variant	0.83	3e-30	2.69	[2.10-3.44]	Illumina [307666]	testicular carcinoma	Genome-wide genotyping array
2009-06-14	19483681	Rapley EA	2009-05-31	Nat Genet	www.ncbi.nlm.nih.gov/pubmed/19483681	A genome-wide association study of testicular germ cell tumor.	Testicular germ cell tumor	rs995030	730 cases, 1,435 controls	571 cases, 1,806 controls	12q21.32	12	88496894	KITLG			rs995030-G	rs995030	3_prime_UTR_variant	0.8	1e-31	2.55	[2.05-3.19]	Illumina [307666]	testicular carcinoma	Genome-wide genotyping array
2011-04-13	21437268	McKay JD	2011-03-17	PLoS Genet	www.ncbi.nlm.nih.gov/pubmed/21437268	A genome-wide association study of upper aerodigestive tract cancers conducted within the INHANCE consortium.	Oral cavity and pharyngeal cancer	rs1229984	2,091 European ancestry cases, 8,334 European ancestry controls	6,574 European ancestry cases, 7,892 European ancestry controls	4q23	4	99318162	ADH1B			rs1229984-T	rs1229984	missense_variant	0.94	1e-20	1.56	[1.41-1.69]	Illumina [294620]	upper aerodigestive tract neoplasm	Genome-wide genotyping array
2011-04-13	21437268	McKay JD	2011-03-17	PLoS Genet	www.ncbi.nlm.nih.gov/pubmed/21437268	A genome-wide association study of upper aerodigestive tract cancers conducted within the INHANCE consortium.	Oral cavity and pharyngeal cancer	rs1494961	2,091 European ancestry cases, 8,334 European ancestry controls	6,574 European ancestry cases, 7,892 European ancestry controls	4q21.23	4	83453327	HELQ			rs1494961-C	rs1494961	missense_variant	0.49	1e-08	1.12	[1.08-1.17]	Illumina [294620]	upper aerodigestive tract neoplasm	Genome-wide genotyping array
2011-04-13	21437268	McKay JD	2011-03-17	PLoS Genet	www.ncbi.nlm.nih.gov/pubmed/21437268	A genome-wide association study of upper aerodigestive tract cancers conducted within the INHANCE consortium.	Oral cavity and pharyngeal cancer	rs4767364	2,091 European ancestry cases, 8,334 European ancestry controls	6,574 European ancestry cases, 7,892 European ancestry controls	12q24.13	12	112083644	NAA25			rs4767364-A	rs4767364	intron_variant	0.29	2e-08	1.13	[1.08-1.18]	Illumina [294620]	upper aerodigestive tract neoplasm	Genome-wide genotyping array
2011-04-13	21437268	McKay JD	2011-03-17	PLoS Genet	www.ncbi.nlm.nih.gov/pubmed/21437268	A genome-wide association study of upper aerodigestive tract cancers conducted within the INHANCE consortium.	Oral cavity and pharyngeal cancer	rs971074	2,091 European ancestry cases, 8,334 European ancestry controls	6,574 European ancestry cases, 7,892 European ancestry controls	4q23	4	99420704	ADH7			rs971074-G	rs971074	synonymous_variant	NR	9e-17	1.33	[1.25-1.43]	Illumina [294620]	upper aerodigestive tract neoplasm	Genome-wide genotyping array
2010-10-15	20876614	Yoon KA	2010-09-28	Hum Mol Genet	www.ncbi.nlm.nih.gov/pubmed/20876614	A genome-wide association study reveals susceptibility variants for non-small cell lung cancer in the Korean population.	Non-small cell lung cancer	rs2131877	621 Korean ancestry cases, 1,541 Korean ancestry controls	804 Korean ancestry cases, 1,470 Korean ancestry controls	3q29	3	195137645	XXYLT1			rs2131877-G	rs2131877	intron_variant	0.44	2e-08	1.3	[1.19-1.42]	Affymetrix [246758]	non-small cell lung carcinoma	Genome-wide genotyping array
2008-06-16	17934461	Broderick P	2007-10-14	Nat Genet	www.ncbi.nlm.nih.gov/pubmed/17934461	A genome-wide association study shows that common alleles of SMAD7 influence colorectal cancer risk.	Colorectal cancer	rs4939827	930 European ancestry cases, 960 European ancestry controls	7,473 European ancestry cases, 5,984 European ancestry controls	18q21.1	18	48927093	SMAD7			rs4939827-T	rs4939827	intron_variant	0.52	1e-12	1.16	[1.09-1.27]	Illumina [547647]	colorectal cancer	Genome-wide genotyping array
2017-06-06	28195142	Gudmundsson J	2017-02-14	Nat Commun	www.ncbi.nlm.nih.gov/pubmed/28195142	A genome-wide association study yields five novel thyroid cancer risk loci.	Thyroid cancer	rs116909374	2,637 European ancestry cases, 364 non-array typed, familial imputed Icelandic ancestry cases, 134,811 European ancestry controls, 152,739 non-array typed, familial imputed Icelandic ancestry controls.	NA	14q13.3	14	36269155	RN7SKP21 - MBIP	ENSG00000252312	ENSG00000151332	rs116909374-T	rs116909374	regulatory_region_variant	0.034	1e-16	1.81	1.57-2.08	Illumina [7100000] (imputed)	thyroid carcinoma	Genome-wide genotyping array
2017-06-06	28195142	Gudmundsson J	2017-02-14	Nat Commun	www.ncbi.nlm.nih.gov/pubmed/28195142	A genome-wide association study yields five novel thyroid cancer risk loci.	Thyroid cancer	rs11693806	2,637 European ancestry cases, 364 non-array typed, familial imputed Icelandic ancestry cases, 134,811 European ancestry controls, 152,739 non-array typed, familial imputed Icelandic ancestry controls.	NA	2q35	2	217427435	DIRC3			rs11693806-C	rs11693806	non_coding_transcript_exon_variant	0.319	2e-24	1.43	1.33-1.54	Illumina [7100000] (imputed)	thyroid carcinoma	Genome-wide genotyping array
2017-06-06	28195142	Gudmundsson J	2017-02-14	Nat Commun	www.ncbi.nlm.nih.gov/pubmed/28195142	A genome-wide association study yields five novel thyroid cancer risk loci.	Thyroid cancer	rs12129938	2,637 European ancestry cases, 364 non-array typed, familial imputed Icelandic ancestry cases, 134,811 European ancestry controls, 152,739 non-array typed, familial imputed Icelandic ancestry controls.	NA	1q42.2	1	233276815	PCNX2			rs12129938-A	rs12129938	intron_variant	0.795	4e-11	1.32	1.20-1.43	Illumina [7100000] (imputed)	thyroid carcinoma	Genome-wide genotyping array
2017-06-06	28195142	Gudmundsson J	2017-02-14	Nat Commun	www.ncbi.nlm.nih.gov/pubmed/28195142	A genome-wide association study yields five novel thyroid cancer risk loci.	Thyroid cancer	rs1588635	2,637 European ancestry cases, 364 non-array typed, familial imputed Icelandic ancestry cases, 134,811 European ancestry controls, 152,739 non-array typed, familial imputed Icelandic ancestry controls.	NA	9q22.33	9	97775520	PTCSC2			rs1588635-A	rs1588635	intron_variant	0.396	2e-58	1.69	1.59-1.82	Illumina [7100000] (imputed)	thyroid carcinoma	Genome-wide genotyping array
2017-06-06	28195142	Gudmundsson J	2017-02-14	Nat Commun	www.ncbi.nlm.nih.gov/pubmed/28195142	A genome-wide association study yields five novel thyroid cancer risk loci.	Thyroid cancer	rs2289261	2,637 European ancestry cases, 364 non-array typed, familial imputed Icelandic ancestry cases, 134,811 European ancestry controls, 152,739 non-array typed, familial imputed Icelandic ancestry controls.	NA	15q22.33	15	67165147	SMAD3			rs2289261-C	rs2289261	intron_variant	0.683	3e-09	1.23	1.15-1.32	Illumina [7100000] (imputed)	thyroid carcinoma	Genome-wide genotyping array
2017-06-06	28195142	Gudmundsson J	2017-02-14	Nat Commun	www.ncbi.nlm.nih.gov/pubmed/28195142	A genome-wide association study yields five novel thyroid cancer risk loci.	Thyroid cancer	rs2466076	2,637 European ancestry cases, 364 non-array typed, familial imputed Icelandic ancestry cases, 134,811 European ancestry controls, 152,739 non-array typed, familial imputed Icelandic ancestry controls.	NA	8p12	8	32575278	NRG1			rs2466076-G	rs2466076	intron_variant	0.484	2e-17	1.32	1.23-1.41	Illumina [7100000] (imputed)	thyroid carcinoma	Genome-wide genotyping array
2017-06-06	28195142	Gudmundsson J	2017-02-14	Nat Commun	www.ncbi.nlm.nih.gov/pubmed/28195142	A genome-wide association study yields five novel thyroid cancer risk loci.	Thyroid cancer	rs368187	2,637 European ancestry cases, 364 non-array typed, familial imputed Icelandic ancestry cases, 134,811 European ancestry controls, 152,739 non-array typed, familial imputed Icelandic ancestry controls.	NA	14q13.2	14	36063370	ILF2P2 - LINC00609	ENSG00000257720	ENSG00000257585	rs368187-G	rs368187	non_coding_transcript_exon_variant	0.581	5e-23	1.39	1.30-1.47	Illumina [7100000] (imputed)	thyroid carcinoma	Genome-wide genotyping array
2017-06-06	28195142	Gudmundsson J	2017-02-14	Nat Commun	www.ncbi.nlm.nih.gov/pubmed/28195142	A genome-wide association study yields five novel thyroid cancer risk loci.	Thyroid cancer	rs56062135	2,637 European ancestry cases, 364 non-array typed, familial imputed Icelandic ancestry cases, 134,811 European ancestry controls, 152,739 non-array typed, familial imputed Icelandic ancestry controls.	NA	15q22.33	15	67163292	SMAD3			rs56062135-T	rs56062135	intron_variant	0.253	5e-09	1.24	1.16.1.34	Illumina [7100000] (imputed)	thyroid carcinoma	Genome-wide genotyping array
2017-06-06	28195142	Gudmundsson J	2017-02-14	Nat Commun	www.ncbi.nlm.nih.gov/pubmed/28195142	A genome-wide association study yields five novel thyroid cancer risk loci.	Thyroid cancer	rs6793295	2,637 European ancestry cases, 364 non-array typed, familial imputed Icelandic ancestry cases, 134,811 European ancestry controls, 152,739 non-array typed, familial imputed Icelandic ancestry controls.	NA	3q26.2	3	169800667	LRRC34			rs6793295-T	rs6793295	missense_variant	0.759	3e-08	1.23	1.15-1.33	Illumina [7100000] (imputed)	thyroid carcinoma	Genome-wide genotyping array
2017-06-06	28195142	Gudmundsson J	2017-02-14	Nat Commun	www.ncbi.nlm.nih.gov/pubmed/28195142	A genome-wide association study yields five novel thyroid cancer risk loci.	Thyroid cancer	rs73227498	2,637 European ancestry cases, 364 non-array typed, familial imputed Icelandic ancestry cases, 134,811 European ancestry controls, 152,739 non-array typed, familial imputed Icelandic ancestry controls.	NA	5q22.1	5	112150207	EPB41L4A			rs73227498-A	rs73227498	intron_variant	0.872	3e-10	1.37	1.23-1.49	Illumina [7100000] (imputed)	thyroid carcinoma	Genome-wide genotyping array
2017-06-06	28195142	Gudmundsson J	2017-02-14	Nat Commun	www.ncbi.nlm.nih.gov/pubmed/28195142	A genome-wide association study yields five novel thyroid cancer risk loci.	Thyroid cancer	rs7902587	2,637 European ancestry cases, 364 non-array typed, familial imputed Icelandic ancestry cases, 134,811 European ancestry controls, 152,739 non-array typed, familial imputed Icelandic ancestry controls.	NA	10q24.33	10	103934543	STN1 - SLK	ENSG00000107960	ENSG00000065613	rs7902587-T	rs7902587	intergenic_variant	0.109	5e-11	1.41	1.27-1.56	Illumina [7100000] (imputed)	thyroid carcinoma	Genome-wide genotyping array
2018-12-11	30281874	Tanikawa C	2018-10-03	Cancer Sci	www.ncbi.nlm.nih.gov/pubmed/30281874	A GWAS identifies gastric cancer susceptibility loci at 12q24.11-12 and 20q11.21.	Gastric cancer	rs1057941	6,171 Japanese ancestry cases, 27,178 Japanese ancestry controls	5,336 Japanese ancestry cases, 11,726 Japanese ancestry controls	1q22	1	155216951	GBAP1			rs1057941-A	rs1057941	non_coding_transcript_exon_variant	NR	2e-33	1.33156		Illumina [6573681] (imputed)	gastric carcinoma	Genome-wide genotyping array
2018-12-11	30281874	Tanikawa C	2018-10-03	Cancer Sci	www.ncbi.nlm.nih.gov/pubmed/30281874	A GWAS identifies gastric cancer susceptibility loci at 12q24.11-12 and 20q11.21.	Gastric cancer	rs13361707	6,171 Japanese ancestry cases, 27,178 Japanese ancestry controls	5,336 Japanese ancestry cases, 11,726 Japanese ancestry controls	5p13.1	5	40791782	PRKAA1			rs13361707-C	rs13361707	intron_variant	NR	1e-21	1.18		Illumina [6573681] (imputed)	gastric carcinoma	Genome-wide genotyping array
2018-12-11	30281874	Tanikawa C	2018-10-03	Cancer Sci	www.ncbi.nlm.nih.gov/pubmed/30281874	A GWAS identifies gastric cancer susceptibility loci at 12q24.11-12 and 20q11.21.	Gastric cancer	rs2294008	6,171 Japanese ancestry cases, 27,178 Japanese ancestry controls	5,336 Japanese ancestry cases, 11,726 Japanese ancestry controls	8q24.3	8	142680513	PSCA, JRK			rs2294008-T	rs2294008	5_prime_UTR_variant	NR	1e-44	1.31406		Illumina [6573681] (imputed)	gastric carcinoma	Genome-wide genotyping array
2018-12-11	30281874	Tanikawa C	2018-10-03	Cancer Sci	www.ncbi.nlm.nih.gov/pubmed/30281874	A GWAS identifies gastric cancer susceptibility loci at 12q24.11-12 and 20q11.21.	Gastric cancer	rs2376549	6,171 Japanese ancestry cases, 27,178 Japanese ancestry controls	5,336 Japanese ancestry cases, 11,726 Japanese ancestry controls	20q11.21	20	31411284	DEFB121			rs2376549-C	rs2376549	intron_variant	NR	8e-10	1.109		Illumina [6573681] (imputed)	gastric carcinoma	Genome-wide genotyping array
2018-12-11	30281874	Tanikawa C	2018-10-03	Cancer Sci	www.ncbi.nlm.nih.gov/pubmed/30281874	A GWAS identifies gastric cancer susceptibility loci at 12q24.11-12 and 20q11.21.	Gastric cancer	rs6490061	6,171 Japanese ancestry cases, 27,178 Japanese ancestry controls	5,336 Japanese ancestry cases, 11,726 Japanese ancestry controls	12q24.12	12	111335541	CUX2			rs6490061-C	rs6490061	intron_variant	NR	3e-08	1.10497		Illumina [6573681] (imputed)	gastric carcinoma	Genome-wide genotyping array
2018-12-11	30281874	Tanikawa C	2018-10-03	Cancer Sci	www.ncbi.nlm.nih.gov/pubmed/30281874	A GWAS identifies gastric cancer susceptibility loci at 12q24.11-12 and 20q11.21.	Gastric cancer	rs7849280	6,171 Japanese ancestry cases, 27,178 Japanese ancestry controls	5,336 Japanese ancestry cases, 11,726 Japanese ancestry controls	9q34.2	9	133251249	ABO, ABO			rs7849280-G	rs7849280	non_coding_transcript_exon_variant	NR	3e-13	1.148		Illumina [6573681] (imputed)	gastric carcinoma	Genome-wide genotyping array
2016-07-15	26034056	Hoffmann TJ	2015-06-01	Cancer Discov	www.ncbi.nlm.nih.gov/pubmed/26034056	A large multiethnic genome-wide association study of prostate cancer identifies novel risk variants and substantial ethnic differences.	Prostate cancer	rs10086908	6,406 European ancestry cases, 601 African American cases, 288 East Asian ancestry cases, 488 Latino cases30,866 European ancestry controls, 1,650 African American controls, 2,938 East Asian ancestry controls, 3,141 Latino controls	4,599 European ancestry cases, 2,265 African American cases, 2,940 European ancestry controls, 2,414 African American controls	8q24.21	8	126999692	PCAT1			rs10086908-T	rs10086908	intron_variant	0.71	2e-10	1.17	[1.12-1.23]	Affymetrix [up to 19977088] (imputed)	prostate carcinoma	Genome-wide genotyping array
2016-07-15	26034056	Hoffmann TJ	2015-06-01	Cancer Discov	www.ncbi.nlm.nih.gov/pubmed/26034056	A large multiethnic genome-wide association study of prostate cancer identifies novel risk variants and substantial ethnic differences.	Prostate cancer	rs10086908	6,406 European ancestry cases, 601 African American cases, 288 East Asian ancestry cases, 488 Latino cases30,866 European ancestry controls, 1,650 African American controls, 2,938 East Asian ancestry controls, 3,141 Latino controls	4,599 European ancestry cases, 2,265 African American cases, 2,940 European ancestry controls, 2,414 African American controls	8q24.21	8	126999692	PCAT1			rs10086908-T	rs10086908	intron_variant	0.71	2e-12	1.17	[1.12-1.22]	Affymetrix [up to 19977088] (imputed)	prostate carcinoma	Genome-wide genotyping array
2016-07-15	26034056	Hoffmann TJ	2015-06-01	Cancer Discov	www.ncbi.nlm.nih.gov/pubmed/26034056	A large multiethnic genome-wide association study of prostate cancer identifies novel risk variants and substantial ethnic differences.	Prostate cancer	rs1016343	6,406 European ancestry cases, 601 African American cases, 288 East Asian ancestry cases, 488 Latino cases30,866 European ancestry controls, 1,650 African American controls, 2,938 East Asian ancestry controls, 3,141 Latino controls	4,599 European ancestry cases, 2,265 African American cases, 2,940 European ancestry controls, 2,414 African American controls	8q24.21	8	127081052	PRNCR1, PCAT1, CASC19			rs1016343-T	rs1016343	non_coding_transcript_exon_variant	0.21	6e-21	1.25	[1.19-1.30]	Affymetrix [up to 19977088] (imputed)	prostate carcinoma	Genome-wide genotyping array
2016-07-15	26034056	Hoffmann TJ	2015-06-01	Cancer Discov	www.ncbi.nlm.nih.gov/pubmed/26034056	A large multiethnic genome-wide association study of prostate cancer identifies novel risk variants and substantial ethnic differences.	Prostate cancer	rs1016343	6,406 European ancestry cases, 601 African American cases, 288 East Asian ancestry cases, 488 Latino cases30,866 European ancestry controls, 1,650 African American controls, 2,938 East Asian ancestry controls, 3,141 Latino controls	4,599 European ancestry cases, 2,265 African American cases, 2,940 European ancestry controls, 2,414 African American controls	8q24.21	8	127081052	PRNCR1, PCAT1, CASC19			rs1016343-T	rs1016343	non_coding_transcript_exon_variant	0.21	5e-21	1.28	[1.21-1.34]	Affymetrix [up to 19977088] (imputed)	prostate carcinoma	Genome-wide genotyping array
2016-07-15	26034056	Hoffmann TJ	2015-06-01	Cancer Discov	www.ncbi.nlm.nih.gov/pubmed/26034056	A large multiethnic genome-wide association study of prostate cancer identifies novel risk variants and substantial ethnic differences.	Prostate cancer	rs10187424	6,406 European ancestry cases, 601 African American cases, 288 East Asian ancestry cases, 488 Latino cases30,866 European ancestry controls, 1,650 African American controls, 2,938 East Asian ancestry controls, 3,141 Latino controls	4,599 European ancestry cases, 2,265 African American cases, 2,940 European ancestry controls, 2,414 African American controls	2p11.2	2	85567174	VAMP8			rs10187424-A	rs10187424	intron_variant	0.58	3e-09	1.13	[1.08-1.17]	Affymetrix [up to 19977088] (imputed)	prostate carcinoma	Genome-wide genotyping array
2016-07-15	26034056	Hoffmann TJ	2015-06-01	Cancer Discov	www.ncbi.nlm.nih.gov/pubmed/26034056	A large multiethnic genome-wide association study of prostate cancer identifies novel risk variants and substantial ethnic differences.	Prostate cancer	rs10486567	6,406 European ancestry cases, 601 African American cases, 288 East Asian ancestry cases, 488 Latino cases30,866 European ancestry controls, 1,650 African American controls, 2,938 East Asian ancestry controls, 3,141 Latino controls	4,599 European ancestry cases, 2,265 African American cases, 2,940 European ancestry controls, 2,414 African American controls	7p15.1	7	27936944	JAZF1			rs10486567-G	rs10486567	intron_variant	0.77	3e-09	1.17	[1.11-1.23]	Affymetrix [up to 19977088] (imputed)	prostate carcinoma	Genome-wide genotyping array
2016-07-15	26034056	Hoffmann TJ	2015-06-01	Cancer Discov	www.ncbi.nlm.nih.gov/pubmed/26034056	A large multiethnic genome-wide association study of prostate cancer identifies novel risk variants and substantial ethnic differences.	Prostate cancer	rs10486567	6,406 European ancestry cases, 601 African American cases, 288 East Asian ancestry cases, 488 Latino cases30,866 European ancestry controls, 1,650 African American controls, 2,938 East Asian ancestry controls, 3,141 Latino controls	4,599 European ancestry cases, 2,265 African American cases, 2,940 European ancestry controls, 2,414 African American controls	7p15.1	7	27936944	JAZF1			rs10486567-G	rs10486567	intron_variant	0.77	3e-11	1.17	[1.12-1.22]	Affymetrix [up to 19977088] (imputed)	prostate carcinoma	Genome-wide genotyping array
2016-07-15	26034056	Hoffmann TJ	2015-06-01	Cancer Discov	www.ncbi.nlm.nih.gov/pubmed/26034056	A large multiethnic genome-wide association study of prostate cancer identifies novel risk variants and substantial ethnic differences.	Prostate cancer	rs10896449	6,406 European ancestry cases, 601 African American cases, 288 East Asian ancestry cases, 488 Latino cases30,866 European ancestry controls, 1,650 African American controls, 2,938 East Asian ancestry controls, 3,141 Latino controls	4,599 European ancestry cases, 2,265 African American cases, 2,940 European ancestry controls, 2,414 African American controls	11q13.3	11	69227200	SMIM38 - MYEOV	ENSG00000284713	ENSG00000172927	rs10896449-G	rs10896449	intergenic_variant	0.52	8e-18	1.21	[1.16-1.26]	Affymetrix [up to 19977088] (imputed)	prostate carcinoma	Genome-wide genotyping array
2016-07-15	26034056	Hoffmann TJ	2015-06-01	Cancer Discov	www.ncbi.nlm.nih.gov/pubmed/26034056	A large multiethnic genome-wide association study of prostate cancer identifies novel risk variants and substantial ethnic differences.	Prostate cancer	rs10896449	6,406 European ancestry cases, 601 African American cases, 288 East Asian ancestry cases, 488 Latino cases30,866 European ancestry controls, 1,650 African American controls, 2,938 East Asian ancestry controls, 3,141 Latino controls	4,599 European ancestry cases, 2,265 African American cases, 2,940 European ancestry controls, 2,414 African American controls	11q13.3	11	69227200	SMIM38 - MYEOV	ENSG00000284713	ENSG00000172927	rs10896449-G	rs10896449	intergenic_variant	0.52	5e-19	1.2	[1.15-1.24]	Affymetrix [up to 19977088] (imputed)	prostate carcinoma	Genome-wide genotyping array
2016-07-15	26034056	Hoffmann TJ	2015-06-01	Cancer Discov	www.ncbi.nlm.nih.gov/pubmed/26034056	A large multiethnic genome-wide association study of prostate cancer identifies novel risk variants and substantial ethnic differences.	Prostate cancer	rs10993994	6,406 European ancestry cases, 601 African American cases, 288 East Asian ancestry cases, 488 Latino cases30,866 European ancestry controls, 1,650 African American controls, 2,938 East Asian ancestry controls, 3,141 Latino controls	4,599 European ancestry cases, 2,265 African American cases, 2,940 European ancestry controls, 2,414 African American controls	10q11.22	10	46046326	MSMB			rs10993994-T	rs10993994	5_prime_UTR_variant	0.4	3e-18	1.21	[1.16-1.26]	Affymetrix [up to 19977088] (imputed)	prostate carcinoma	Genome-wide genotyping array
2016-07-15	26034056	Hoffmann TJ	2015-06-01	Cancer Discov	www.ncbi.nlm.nih.gov/pubmed/26034056	A large multiethnic genome-wide association study of prostate cancer identifies novel risk variants and substantial ethnic differences.	Prostate cancer	rs10993994	6,406 European ancestry cases, 601 African American cases, 288 East Asian ancestry cases, 488 Latino cases30,866 European ancestry controls, 1,650 African American controls, 2,938 East Asian ancestry controls, 3,141 Latino controls	4,599 European ancestry cases, 2,265 African American cases, 2,940 European ancestry controls, 2,414 African American controls	10q11.22	10	46046326	MSMB			rs10993994-T	rs10993994	5_prime_UTR_variant	0.401	7e-21	1.21	[1.16-1.25]	Affymetrix [up to 19977088] (imputed)	prostate carcinoma	Genome-wide genotyping array
2016-07-15	26034056	Hoffmann TJ	2015-06-01	Cancer Discov	www.ncbi.nlm.nih.gov/pubmed/26034056	A large multiethnic genome-wide association study of prostate cancer identifies novel risk variants and substantial ethnic differences.	Prostate cancer	rs11263763	6,406 European ancestry cases, 601 African American cases, 288 East Asian ancestry cases, 488 Latino cases30,866 European ancestry controls, 1,650 African American controls, 2,938 East Asian ancestry controls, 3,141 Latino controls	4,599 European ancestry cases, 2,265 African American cases, 2,940 European ancestry controls, 2,414 African American controls	17q12	17	37743574	HNF1B, HNF1B			rs11263763-A	rs11263763	intron_variant	0.519	5e-24	1.22	[1.18-1.28]	Affymetrix [up to 19977088] (imputed)	prostate carcinoma	Genome-wide genotyping array
2016-07-15	26034056	Hoffmann TJ	2015-06-01	Cancer Discov	www.ncbi.nlm.nih.gov/pubmed/26034056	A large multiethnic genome-wide association study of prostate cancer identifies novel risk variants and substantial ethnic differences.	Prostate cancer	rs116041037	6,406 European ancestry cases, 601 African American cases, 288 East Asian ancestry cases, 488 Latino cases30,866 European ancestry controls, 1,650 African American controls, 2,938 East Asian ancestry controls, 3,141 Latino controls	4,599 European ancestry cases, 2,265 African American cases, 2,940 European ancestry controls, 2,414 African American controls	8q24.21	8	127119564	CASC19, PCAT1			rs116041037-A	rs116041037	intron_variant	0.0001	6e-10	2.67	[1.96-3.64]	Affymetrix [up to 19977088] (imputed)	prostate carcinoma	Genome-wide genotyping array
2016-07-15	26034056	Hoffmann TJ	2015-06-01	Cancer Discov	www.ncbi.nlm.nih.gov/pubmed/26034056	A large multiethnic genome-wide association study of prostate cancer identifies novel risk variants and substantial ethnic differences.	Prostate cancer	rs11986220	6,406 European ancestry cases, 601 African American cases, 288 East Asian ancestry cases, 488 Latino cases30,866 European ancestry controls, 1,650 African American controls, 2,938 East Asian ancestry controls, 3,141 Latino controls	4,599 European ancestry cases, 2,265 African American cases, 2,940 European ancestry controls, 2,414 African American controls	8q24.21	8	127519444	CASC8 - CASC11	ENSG00000246228	ENSG00000249375	rs11986220-A	rs11986220	intergenic_variant	0.099	2e-40	1.56	[1.46-1.67]	Affymetrix [up to 19977088] (imputed)	prostate carcinoma	Genome-wide genotyping array
2016-07-15	26034056	Hoffmann TJ	2015-06-01	Cancer Discov	www.ncbi.nlm.nih.gov/pubmed/26034056	A large multiethnic genome-wide association study of prostate cancer identifies novel risk variants and substantial ethnic differences.	Prostate cancer	rs11986220	6,406 European ancestry cases, 601 African American cases, 288 East Asian ancestry cases, 488 Latino cases30,866 European ancestry controls, 1,650 African American controls, 2,938 East Asian ancestry controls, 3,141 Latino controls	4,599 European ancestry cases, 2,265 African American cases, 2,940 European ancestry controls, 2,414 African American controls	8q24.21	8	127519444	CASC8 - CASC11	ENSG00000246228	ENSG00000249375	rs11986220-A	rs11986220	intergenic_variant	0.099	4e-45	1.54	[1.45-1.63]	Affymetrix [up to 19977088] (imputed)	prostate carcinoma	Genome-wide genotyping array
2016-07-15	26034056	Hoffmann TJ	2015-06-01	Cancer Discov	www.ncbi.nlm.nih.gov/pubmed/26034056	A large multiethnic genome-wide association study of prostate cancer identifies novel risk variants and substantial ethnic differences.	Prostate cancer	rs142463603	6,406 European ancestry cases, 601 African American cases, 288 East Asian ancestry cases, 488 Latino cases30,866 European ancestry controls, 1,650 African American controls, 2,938 East Asian ancestry controls, 3,141 Latino controls	4,599 European ancestry cases, 2,265 African American cases, 2,940 European ancestry controls, 2,414 African American controls	8p21.2	8	23649749	SINHCAFP3 - NKX3-1	ENSG00000253488	ENSG00000167034	rs142463603-A	rs142463603	intergenic_variant	0.417	4e-16	1.18	[1.13-1.22]	Affymetrix [up to 19977088] (imputed)	prostate carcinoma	Genome-wide genotyping array
2016-07-15	26034056	Hoffmann TJ	2015-06-01	Cancer Discov	www.ncbi.nlm.nih.gov/pubmed/26034056	A large multiethnic genome-wide association study of prostate cancer identifies novel risk variants and substantial ethnic differences.	Prostate cancer	rs1512268	6,406 European ancestry cases, 601 African American cases, 288 East Asian ancestry cases, 488 Latino cases30,866 European ancestry controls, 1,650 African American controls, 2,938 East Asian ancestry controls, 3,141 Latino controls	4,599 European ancestry cases, 2,265 African American cases, 2,940 European ancestry controls, 2,414 African American controls	8p21.2	8	23668950	SINHCAFP3 - NKX3-1	ENSG00000253488	ENSG00000167034	rs1512268-A	rs1512268	intergenic_variant	0.43	2e-12	1.17	[1.12-1.22]	Affymetrix [up to 19977088] (imputed)	prostate carcinoma	Genome-wide genotyping array
2016-07-15	26034056	Hoffmann TJ	2015-06-01	Cancer Discov	www.ncbi.nlm.nih.gov/pubmed/26034056	A large multiethnic genome-wide association study of prostate cancer identifies novel risk variants and substantial ethnic differences.	Prostate cancer	rs1512268	6,406 European ancestry cases, 601 African American cases, 288 East Asian ancestry cases, 488 Latino cases30,866 European ancestry controls, 1,650 African American controls, 2,938 East Asian ancestry controls, 3,141 Latino controls	4,599 European ancestry cases, 2,265 African American cases, 2,940 European ancestry controls, 2,414 African American controls	8p21.2	8	23668950	SINHCAFP3 - NKX3-1	ENSG00000253488	ENSG00000167034	rs1512268-A	rs1512268	intergenic_variant	0.43	4e-15	1.17	[1.12-1.22]	Affymetrix [up to 19977088] (imputed)	prostate carcinoma	Genome-wide genotyping array
2016-07-15	26034056	Hoffmann TJ	2015-06-01	Cancer Discov	www.ncbi.nlm.nih.gov/pubmed/26034056	A large multiethnic genome-wide association study of prostate cancer identifies novel risk variants and substantial ethnic differences.	Prostate cancer	rs16902104	6,406 European ancestry cases, 601 African American cases, 288 East Asian ancestry cases, 488 Latino cases30,866 European ancestry controls, 1,650 African American controls, 2,938 East Asian ancestry controls, 3,141 Latino controls	4,599 European ancestry cases, 2,265 African American cases, 2,940 European ancestry controls, 2,414 African American controls	8q24.21	8	127328663	CASC8, POU5F1B, PCAT1			rs16902104-T	rs16902104	intron_variant	0.14	1e-09	1.18	[1.12-1.25]	Affymetrix [up to 19977088] (imputed)	prostate carcinoma	Genome-wide genotyping array
2016-07-15	26034056	Hoffmann TJ	2015-06-01	Cancer Discov	www.ncbi.nlm.nih.gov/pubmed/26034056	A large multiethnic genome-wide association study of prostate cancer identifies novel risk variants and substantial ethnic differences.	Prostate cancer	rs16902104	6,406 European ancestry cases, 601 African American cases, 288 East Asian ancestry cases, 488 Latino cases30,866 European ancestry controls, 1,650 African American controls, 2,938 East Asian ancestry controls, 3,141 Latino controls	4,599 European ancestry cases, 2,265 African American cases, 2,940 European ancestry controls, 2,414 African American controls	8q24.21	8	127328663	CASC8, POU5F1B, PCAT1			rs16902104-T	rs16902104	intron_variant	0.14	5e-10	1.21	[1.14-1.28]	Affymetrix [up to 19977088] (imputed)	prostate carcinoma	Genome-wide genotyping array
2016-07-15	26034056	Hoffmann TJ	2015-06-01	Cancer Discov	www.ncbi.nlm.nih.gov/pubmed/26034056	A large multiethnic genome-wide association study of prostate cancer identifies novel risk variants and substantial ethnic differences.	Prostate cancer	rs1859962	6,406 European ancestry cases, 601 African American cases, 288 East Asian ancestry cases, 488 Latino cases30,866 European ancestry controls, 1,650 African American controls, 2,938 East Asian ancestry controls, 3,141 Latino controls	4,599 European ancestry cases, 2,265 African American cases, 2,940 European ancestry controls, 2,414 African American controls	17q24.3	17	71112612	CASC17			rs1859962-G	rs1859962	intron_variant	0.48	8e-09	1.13	[1.09-1.18]	Affymetrix [up to 19977088] (imputed)	prostate carcinoma	Genome-wide genotyping array
2016-07-15	26034056	Hoffmann TJ	2015-06-01	Cancer Discov	www.ncbi.nlm.nih.gov/pubmed/26034056	A large multiethnic genome-wide association study of prostate cancer identifies novel risk variants and substantial ethnic differences.	Prostate cancer	rs1859962	6,406 European ancestry cases, 601 African American cases, 288 East Asian ancestry cases, 488 Latino cases30,866 European ancestry controls, 1,650 African American controls, 2,938 East Asian ancestry controls, 3,141 Latino controls	4,599 European ancestry cases, 2,265 African American cases, 2,940 European ancestry controls, 2,414 African American controls	17q24.3	17	71112612	CASC17			rs1859962-G	rs1859962	intron_variant	0.48	2e-09	1.13	[1.08-1.17]	Affymetrix [up to 19977088] (imputed)	prostate carcinoma	Genome-wide genotyping array
2016-07-15	26034056	Hoffmann TJ	2015-06-01	Cancer Discov	www.ncbi.nlm.nih.gov/pubmed/26034056	A large multiethnic genome-wide association study of prostate cancer identifies novel risk variants and substantial ethnic differences.	Prostate cancer	rs2659124	6,406 European ancestry cases, 601 African American cases, 288 East Asian ancestry cases, 488 Latino cases30,866 European ancestry controls, 1,650 African American controls, 2,938 East Asian ancestry controls, 3,141 Latino controls	4,599 European ancestry cases, 2,265 African American cases, 2,940 European ancestry controls, 2,414 African American controls	19q13.33	19	50851341	KLK15 - KLK3	ENSG00000174562	ENSG00000142515	rs2659124-T	rs2659124	intergenic_variant	0.854	1e-13	1.18	[1.13-1.24]	Affymetrix [up to 19977088] (imputed)	prostate carcinoma	Genome-wide genotyping array
2016-07-15	26034056	Hoffmann TJ	2015-06-01	Cancer Discov	www.ncbi.nlm.nih.gov/pubmed/26034056	A large multiethnic genome-wide association study of prostate cancer identifies novel risk variants and substantial ethnic differences.	Prostate cancer	rs2735839	6,406 European ancestry cases, 601 African American cases, 288 East Asian ancestry cases, 488 Latino cases30,866 European ancestry controls, 1,650 African American controls, 2,938 East Asian ancestry controls, 3,141 Latino controls	4,599 European ancestry cases, 2,265 African American cases, 2,940 European ancestry controls, 2,414 African American controls	19q13.33	19	50861367	KLK3 - KLK2	ENSG00000142515	ENSG00000167751	rs2735839-G	rs2735839	intergenic_variant	0.85	2e-08	1.2	[1.13-1.28]	Affymetrix [up to 19977088] (imputed)	prostate carcinoma	Genome-wide genotyping array
2016-07-15	26034056	Hoffmann TJ	2015-06-01	Cancer Discov	www.ncbi.nlm.nih.gov/pubmed/26034056	A large multiethnic genome-wide association study of prostate cancer identifies novel risk variants and substantial ethnic differences.	Prostate cancer	rs2735839	6,406 European ancestry cases, 601 African American cases, 288 East Asian ancestry cases, 488 Latino cases30,866 European ancestry controls, 1,650 African American controls, 2,938 East Asian ancestry controls, 3,141 Latino controls	4,599 European ancestry cases, 2,265 African American cases, 2,940 European ancestry controls, 2,414 African American controls	19q13.33	19	50861367	KLK3 - KLK2	ENSG00000142515	ENSG00000167751	rs2735839-G	rs2735839	intergenic_variant	0.85	6e-09	1.17	[1.11-1.24]	Affymetrix [up to 19977088] (imputed)	prostate carcinoma	Genome-wide genotyping array
2016-07-15	26034056	Hoffmann TJ	2015-06-01	Cancer Discov	www.ncbi.nlm.nih.gov/pubmed/26034056	A large multiethnic genome-wide association study of prostate cancer identifies novel risk variants and substantial ethnic differences.	Prostate cancer	rs3731827	6,406 European ancestry cases, 601 African American cases, 288 East Asian ancestry cases, 488 Latino cases30,866 European ancestry controls, 1,650 African American controls, 2,938 East Asian ancestry controls, 3,141 Latino controls	4,599 European ancestry cases, 2,265 African American cases, 2,940 European ancestry controls, 2,414 African American controls	2p11.2	2	85578945	VAMP8			rs3731827-T	rs3731827	intron_variant	0.584	1e-09	1.13	[1.09-1.18]	Affymetrix [up to 19977088] (imputed)	prostate carcinoma	Genome-wide genotyping array
2016-07-15	26034056	Hoffmann TJ	2015-06-01	Cancer Discov	www.ncbi.nlm.nih.gov/pubmed/26034056	A large multiethnic genome-wide association study of prostate cancer identifies novel risk variants and substantial ethnic differences.	Prostate cancer	rs376592364	6,406 European ancestry cases, 601 African American cases, 288 East Asian ancestry cases, 488 Latino cases30,866 European ancestry controls, 1,650 African American controls, 2,938 East Asian ancestry controls, 3,141 Latino controls	4,599 European ancestry cases, 2,265 African American cases, 2,940 European ancestry controls, 2,414 African American controls	11q13.3	11	69244226	SMIM38 - MYEOV	ENSG00000284713	ENSG00000172927	rs376592364-T	rs376592364	intergenic_variant	0.52	6e-20	1.2	[1.16-1.25]	Affymetrix [up to 19977088] (imputed)	prostate carcinoma	Genome-wide genotyping array
2016-07-15	26034056	Hoffmann TJ	2015-06-01	Cancer Discov	www.ncbi.nlm.nih.gov/pubmed/26034056	A large multiethnic genome-wide association study of prostate cancer identifies novel risk variants and substantial ethnic differences.	Prostate cancer	rs4646284	6,406 European ancestry cases, 601 African American cases, 288 East Asian ancestry cases, 488 Latino cases30,866 European ancestry controls, 1,650 African American controls, 2,938 East Asian ancestry controls, 3,141 Latino controls	4,599 European ancestry cases, 2,265 African American cases, 2,940 European ancestry controls, 2,414 African American controls	6q25.3	6	160160512	SLC22A1 - SLC22A2	ENSG00000175003	ENSG00000112499	rs4646284-TG	rs4646284	regulatory_region_variant	0.298	1e-19	1.18	[1.14-1.22]	Affymetrix [up to 19977088] (imputed)	prostate carcinoma	Genome-wide genotyping array
2016-07-15	26034056	Hoffmann TJ	2015-06-01	Cancer Discov	www.ncbi.nlm.nih.gov/pubmed/26034056	A large multiethnic genome-wide association study of prostate cancer identifies novel risk variants and substantial ethnic differences.	Prostate cancer	rs5759167	6,406 European ancestry cases, 601 African American cases, 288 East Asian ancestry cases, 488 Latino cases30,866 European ancestry controls, 1,650 African American controls, 2,938 East Asian ancestry controls, 3,141 Latino controls	4,599 European ancestry cases, 2,265 African American cases, 2,940 European ancestry controls, 2,414 African American controls	22q13.2	22	43104206	TTLL1 - BIK	ENSG00000100271	ENSG00000100290	rs5759167-G	rs5759167	TF_binding_site_variant	0.51	5e-09	1.14	[1.09-1.19]	Affymetrix [up to 19977088] (imputed)	prostate carcinoma	Genome-wide genotyping array
2016-07-15	26034056	Hoffmann TJ	2015-06-01	Cancer Discov	www.ncbi.nlm.nih.gov/pubmed/26034056	A large multiethnic genome-wide association study of prostate cancer identifies novel risk variants and substantial ethnic differences.	Prostate cancer	rs5759167	6,406 European ancestry cases, 601 African American cases, 288 East Asian ancestry cases, 488 Latino cases30,866 European ancestry controls, 1,650 African American controls, 2,938 East Asian ancestry controls, 3,141 Latino controls	4,599 European ancestry cases, 2,265 African American cases, 2,940 European ancestry controls, 2,414 African American controls	22q13.2	22	43104206	TTLL1 - BIK	ENSG00000100271	ENSG00000100290	rs5759167-G	rs5759167	TF_binding_site_variant	0.505	2e-09	1.13	[1.09-1.18]	Affymetrix [up to 19977088] (imputed)	prostate carcinoma	Genome-wide genotyping array
2016-07-15	26034056	Hoffmann TJ	2015-06-01	Cancer Discov	www.ncbi.nlm.nih.gov/pubmed/26034056	A large multiethnic genome-wide association study of prostate cancer identifies novel risk variants and substantial ethnic differences.	Prostate cancer	rs6983267	6,406 European ancestry cases, 601 African American cases, 288 East Asian ancestry cases, 488 Latino cases30,866 European ancestry controls, 1,650 African American controls, 2,938 East Asian ancestry controls, 3,141 Latino controls	4,599 European ancestry cases, 2,265 African American cases, 2,940 European ancestry controls, 2,414 African American controls	8q24.21	8	127401060	POU5F1B, CCAT2, CASC8, PCAT1			rs6983267-G	rs6983267	non_coding_transcript_exon_variant	0.51	3e-24	1.25	[1.20-1.31]	Affymetrix [up to 19977088] (imputed)	prostate carcinoma	Genome-wide genotyping array
2016-07-15	26034056	Hoffmann TJ	2015-06-01	Cancer Discov	www.ncbi.nlm.nih.gov/pubmed/26034056	A large multiethnic genome-wide association study of prostate cancer identifies novel risk variants and substantial ethnic differences.	Prostate cancer	rs6983267	6,406 European ancestry cases, 601 African American cases, 288 East Asian ancestry cases, 488 Latino cases30,866 European ancestry controls, 1,650 African American controls, 2,938 East Asian ancestry controls, 3,141 Latino controls	4,599 European ancestry cases, 2,265 African American cases, 2,940 European ancestry controls, 2,414 African American controls	8q24.21	8	127401060	POU5F1B, CCAT2, CASC8, PCAT1			rs6983267-G	rs6983267	non_coding_transcript_exon_variant	0.51	3e-27	1.25	[1.20-1.30]	Affymetrix [up to 19977088] (imputed)	prostate carcinoma	Genome-wide genotyping array
2016-07-15	26034056	Hoffmann TJ	2015-06-01	Cancer Discov	www.ncbi.nlm.nih.gov/pubmed/26034056	A large multiethnic genome-wide association study of prostate cancer identifies novel risk variants and substantial ethnic differences.	Prostate cancer	rs6983561	6,406 European ancestry cases, 601 African American cases, 288 East Asian ancestry cases, 488 Latino cases30,866 European ancestry controls, 1,650 African American controls, 2,938 East Asian ancestry controls, 3,141 Latino controls	4,599 European ancestry cases, 2,265 African American cases, 2,940 European ancestry controls, 2,414 African American controls	8q24.21	8	127094635	CASC19, PCAT1			rs6983561-C	rs6983561	intron_variant	0.035	5e-19	1.61	[1.45-1.78]	Affymetrix [up to 19977088] (imputed)	prostate carcinoma	Genome-wide genotyping array
2016-07-15	26034056	Hoffmann TJ	2015-06-01	Cancer Discov	www.ncbi.nlm.nih.gov/pubmed/26034056	A large multiethnic genome-wide association study of prostate cancer identifies novel risk variants and substantial ethnic differences.	Prostate cancer	rs6983561	6,406 European ancestry cases, 601 African American cases, 288 East Asian ancestry cases, 488 Latino cases30,866 European ancestry controls, 1,650 African American controls, 2,938 East Asian ancestry controls, 3,141 Latino controls	4,599 European ancestry cases, 2,265 African American cases, 2,940 European ancestry controls, 2,414 African American controls	8q24.21	8	127094635	CASC19, PCAT1			rs6983561-C	rs6983561	intron_variant	0.035	6e-22	1.45	[1.34-1.56]	Affymetrix [up to 19977088] (imputed)	prostate carcinoma	Genome-wide genotyping array
2016-07-15	26034056	Hoffmann TJ	2015-06-01	Cancer Discov	www.ncbi.nlm.nih.gov/pubmed/26034056	A large multiethnic genome-wide association study of prostate cancer identifies novel risk variants and substantial ethnic differences.	Prostate cancer	rs72725879	6,406 European ancestry cases, 601 African American cases, 288 East Asian ancestry cases, 488 Latino cases30,866 European ancestry controls, 1,650 African American controls, 2,938 East Asian ancestry controls, 3,141 Latino controls	4,599 European ancestry cases, 2,265 African American cases, 2,940 European ancestry controls, 2,414 African American controls	8q24.21	8	127091724	PCAT1, PRNCR1, CASC19			rs72725879-T	rs72725879	non_coding_transcript_exon_variant	0.667	3e-08	1.92	[1.54-2.44]	Affymetrix [up to 19977088] (imputed)	prostate carcinoma	Genome-wide genotyping array
2016-07-15	26034056	Hoffmann TJ	2015-06-01	Cancer Discov	www.ncbi.nlm.nih.gov/pubmed/26034056	A large multiethnic genome-wide association study of prostate cancer identifies novel risk variants and substantial ethnic differences.	Prostate cancer	rs7501939	6,406 European ancestry cases, 601 African American cases, 288 East Asian ancestry cases, 488 Latino cases30,866 European ancestry controls, 1,650 African American controls, 2,938 East Asian ancestry controls, 3,141 Latino controls	4,599 European ancestry cases, 2,265 African American cases, 2,940 European ancestry controls, 2,414 African American controls	17q12	17	37741165	HNF1B, HNF1B			rs7501939-C	rs7501939	intron_variant	0.6	1e-14	1.19	[1.14-1.24]	Affymetrix [up to 19977088] (imputed)	prostate carcinoma	Genome-wide genotyping array
2016-07-15	26034056	Hoffmann TJ	2015-06-01	Cancer Discov	www.ncbi.nlm.nih.gov/pubmed/26034056	A large multiethnic genome-wide association study of prostate cancer identifies novel risk variants and substantial ethnic differences.	Prostate cancer	rs7501939	6,406 European ancestry cases, 601 African American cases, 288 East Asian ancestry cases, 488 Latino cases30,866 European ancestry controls, 1,650 African American controls, 2,938 East Asian ancestry controls, 3,141 Latino controls	4,599 European ancestry cases, 2,265 African American cases, 2,940 European ancestry controls, 2,414 African American controls	17q12	17	37741165	HNF1B, HNF1B			rs7501939-C	rs7501939	intron_variant	0.6	4e-15	1.17	[1.13-1.22]	Affymetrix [up to 19977088] (imputed)	prostate carcinoma	Genome-wide genotyping array
2016-07-15	26034056	Hoffmann TJ	2015-06-01	Cancer Discov	www.ncbi.nlm.nih.gov/pubmed/26034056	A large multiethnic genome-wide association study of prostate cancer identifies novel risk variants and substantial ethnic differences.	Prostate cancer	rs77541621	6,406 European ancestry cases, 601 African American cases, 288 East Asian ancestry cases, 488 Latino cases30,866 European ancestry controls, 1,650 African American controls, 2,938 East Asian ancestry controls, 3,141 Latino controls	4,599 European ancestry cases, 2,265 African American cases, 2,940 European ancestry controls, 2,414 African American controls	8q24.21	8	127064901	PCAT1			rs77541621-A	rs77541621	non_coding_transcript_exon_variant	0.022	2e-26	2.04082	[1.79-2.33]	Affymetrix [up to 19977088] (imputed)	prostate carcinoma	Genome-wide genotyping array
2016-07-15	26034056	Hoffmann TJ	2015-06-01	Cancer Discov	www.ncbi.nlm.nih.gov/pubmed/26034056	A large multiethnic genome-wide association study of prostate cancer identifies novel risk variants and substantial ethnic differences.	Prostate cancer	rs7808935	6,406 European ancestry cases, 601 African American cases, 288 East Asian ancestry cases, 488 Latino cases30,866 European ancestry controls, 1,650 African American controls, 2,938 East Asian ancestry controls, 3,141 Latino controls	4,599 European ancestry cases, 2,265 African American cases, 2,940 European ancestry controls, 2,414 African American controls	7p15.1	7	27937744	JAZF1			rs7808935-T	rs7808935	intron_variant	0.766	3e-11	1.17	[1.12-1.22]	Affymetrix [up to 19977088] (imputed)	prostate carcinoma	Genome-wide genotyping array
2016-07-15	26034056	Hoffmann TJ	2015-06-01	Cancer Discov	www.ncbi.nlm.nih.gov/pubmed/26034056	A large multiethnic genome-wide association study of prostate cancer identifies novel risk variants and substantial ethnic differences.	Prostate cancer	rs8071558	6,406 European ancestry cases, 601 African American cases, 288 East Asian ancestry cases, 488 Latino cases30,866 European ancestry controls, 1,650 African American controls, 2,938 East Asian ancestry controls, 3,141 Latino controls	4,599 European ancestry cases, 2,265 African American cases, 2,940 European ancestry controls, 2,414 African American controls	17q24.3	17	71111532	CASC17			rs8071558-C	rs8071558	intron_variant	0.483	7e-11	1.14	[1.09-1.18]	Affymetrix [up to 19977088] (imputed)	prostate carcinoma	Genome-wide genotyping array
2016-07-15	26034056	Hoffmann TJ	2015-06-01	Cancer Discov	www.ncbi.nlm.nih.gov/pubmed/26034056	A large multiethnic genome-wide association study of prostate cancer identifies novel risk variants and substantial ethnic differences.	Prostate cancer	rs9364554	6,406 European ancestry cases, 601 African American cases, 288 East Asian ancestry cases, 488 Latino cases30,866 European ancestry controls, 1,650 African American controls, 2,938 East Asian ancestry controls, 3,141 Latino controls	4,599 European ancestry cases, 2,265 African American cases, 2,940 European ancestry controls, 2,414 African American controls	6q25.3	6	160412632	SLC22A3			rs9364554-T	rs9364554	intron_variant	0.279	6e-12	1.14	[1.10-1.18]	Affymetrix [up to 19977088] (imputed)	prostate carcinoma	Genome-wide genotyping array
2021-06-23	33293427	Emami NC	2020-12-08	Cancer Res	www.ncbi.nlm.nih.gov/pubmed/33293427	A large-scale association study detects novel rare variants, risk genes, functional elements, and polygenic architecture of prostate cancer susceptibility.	Prostate cancer	rs1016343	14,113 European ancestry cases, 194,140 European ancestry controls	NA	8q24.21	8	127081052	PRNCR1, PCAT1, CASC19			rs1016343-T	rs1016343	non_coding_transcript_exon_variant	NR	4e-41	1.25	NR	Affymetrix [at least 232408] (imputed)	prostate carcinoma	Genome-wide genotyping array
2021-06-23	33293427	Emami NC	2020-12-08	Cancer Res	www.ncbi.nlm.nih.gov/pubmed/33293427	A large-scale association study detects novel rare variants, risk genes, functional elements, and polygenic architecture of prostate cancer susceptibility.	Prostate cancer	rs10187424	14,113 European ancestry cases, 194,140 European ancestry controls	NA	2p11.2	2	85567174	VAMP8			rs10187424-A	rs10187424	intron_variant	NR	2e-09	1.09	NR	Affymetrix [at least 232408] (imputed)	prostate carcinoma	Genome-wide genotyping array
2021-06-23	33293427	Emami NC	2020-12-08	Cancer Res	www.ncbi.nlm.nih.gov/pubmed/33293427	A large-scale association study detects novel rare variants, risk genes, functional elements, and polygenic architecture of prostate cancer susceptibility.	Prostate cancer	rs10486567	14,113 European ancestry cases, 194,140 European ancestry controls	NA	7p15.1	7	27936944	JAZF1			rs10486567-G	rs10486567	intron_variant	NR	2e-19	1.17	NR	Affymetrix [at least 232408] (imputed)	prostate carcinoma	Genome-wide genotyping array
2021-06-23	33293427	Emami NC	2020-12-08	Cancer Res	www.ncbi.nlm.nih.gov/pubmed/33293427	A large-scale association study detects novel rare variants, risk genes, functional elements, and polygenic architecture of prostate cancer susceptibility.	Prostate cancer	rs10875943	14,113 European ancestry cases, 194,140 European ancestry controls	NA	12q13.12	12	49282227	TUBA1C - TROAP-AS1	ENSG00000167553	ENSG00000258334	rs10875943-C	rs10875943	intergenic_variant	NR	8e-10	1.1	NR	Affymetrix [at least 232408] (imputed)	prostate carcinoma	Genome-wide genotyping array
2021-06-23	33293427	Emami NC	2020-12-08	Cancer Res	www.ncbi.nlm.nih.gov/pubmed/33293427	A large-scale association study detects novel rare variants, risk genes, functional elements, and polygenic architecture of prostate cancer susceptibility.	Prostate cancer	rs10896449	14,113 European ancestry cases, 194,140 European ancestry controls	NA	11q13.3	11	69227200	SMIM38 - MYEOV	ENSG00000284713	ENSG00000172927	rs10896449-G	rs10896449	intergenic_variant	NR	4e-33	1.19	NR	Affymetrix [at least 232408] (imputed)	prostate carcinoma	Genome-wide genotyping array
2021-06-23	33293427	Emami NC	2020-12-08	Cancer Res	www.ncbi.nlm.nih.gov/pubmed/33293427	A large-scale association study detects novel rare variants, risk genes, functional elements, and polygenic architecture of prostate cancer susceptibility.	Prostate cancer	rs10993994	14,113 European ancestry cases, 194,140 European ancestry controls	NA	10q11.22	10	46046326	MSMB			rs10993994-T	rs10993994	5_prime_UTR_variant	NR	2e-52	1.24	NR	Affymetrix [at least 232408] (imputed)	prostate carcinoma	Genome-wide genotyping array
2021-06-23	33293427	Emami NC	2020-12-08	Cancer Res	www.ncbi.nlm.nih.gov/pubmed/33293427	A large-scale association study detects novel rare variants, risk genes, functional elements, and polygenic architecture of prostate cancer susceptibility.	Prostate cancer	rs12500426	14,113 European ancestry cases, 194,140 European ancestry controls	NA	4q22.3	4	94593458	PDLIM5			rs12500426-A	rs12500426	intron_variant	NR	6e-09	1.09	NR	Affymetrix [at least 232408] (imputed)	prostate carcinoma	Genome-wide genotyping array
2021-06-23	33293427	Emami NC	2020-12-08	Cancer Res	www.ncbi.nlm.nih.gov/pubmed/33293427	A large-scale association study detects novel rare variants, risk genes, functional elements, and polygenic architecture of prostate cancer susceptibility.	Prostate cancer	rs12621278	14,113 European ancestry cases, 194,140 European ancestry controls	NA	2q31.1	2	172446825	ITGA6			rs12621278-A	rs12621278	intron_variant	NR	2e-14	1.28	NR	Affymetrix [at least 232408] (imputed)	prostate carcinoma	Genome-wide genotyping array
2021-06-23	33293427	Emami NC	2020-12-08	Cancer Res	www.ncbi.nlm.nih.gov/pubmed/33293427	A large-scale association study detects novel rare variants, risk genes, functional elements, and polygenic architecture of prostate cancer susceptibility.	Prostate cancer	rs12653946	14,113 European ancestry cases, 194,140 European ancestry controls	NA	5p15.33	5	1895715	CTD-2194D22.4			rs12653946-T	rs12653946	intron_variant	NR	6e-11	1.1	NR	Affymetrix [at least 232408] (imputed)	prostate carcinoma	Genome-wide genotyping array
2021-06-23	33293427	Emami NC	2020-12-08	Cancer Res	www.ncbi.nlm.nih.gov/pubmed/33293427	A large-scale association study detects novel rare variants, risk genes, functional elements, and polygenic architecture of prostate cancer susceptibility.	Prostate cancer	rs138213197	14,113 European ancestry cases, 194,140 European ancestry controls	NA	17q21.32	17	48728343	HOXB13			rs138213197-T	rs138213197	missense_variant	NR	3e-43	4.46	NR	Affymetrix [at least 232408] (imputed)	prostate carcinoma	Genome-wide genotyping array
2021-06-23	33293427	Emami NC	2020-12-08	Cancer Res	www.ncbi.nlm.nih.gov/pubmed/33293427	A large-scale association study detects novel rare variants, risk genes, functional elements, and polygenic architecture of prostate cancer susceptibility.	Prostate cancer	rs1465618	14,113 European ancestry cases, 194,140 European ancestry controls	NA	2p21	2	43326810	THADA			rs1465618-A	rs1465618	intron_variant	NR	6e-09	1.1	NR	Affymetrix [at least 232408] (imputed)	prostate carcinoma	Genome-wide genotyping array
2021-06-23	33293427	Emami NC	2020-12-08	Cancer Res	www.ncbi.nlm.nih.gov/pubmed/33293427	A large-scale association study detects novel rare variants, risk genes, functional elements, and polygenic architecture of prostate cancer susceptibility.	Prostate cancer	rs149892036	14,113 European ancestry cases, 194,140 European ancestry controls	NA	8q12.1	8	56135791	MOS - PLAG1	ENSG00000172680	ENSG00000181690	rs149892036-T	rs149892036	intergenic_variant	NR	4e-08	2.14	1.63-2.81	Affymetrix [at least 232408] (imputed)	prostate carcinoma	Genome-wide genotyping array
2021-06-23	33293427	Emami NC	2020-12-08	Cancer Res	www.ncbi.nlm.nih.gov/pubmed/33293427	A large-scale association study detects novel rare variants, risk genes, functional elements, and polygenic architecture of prostate cancer susceptibility.	Prostate cancer	rs1512268	14,113 European ancestry cases, 194,140 European ancestry controls	NA	8p21.2	8	23668950	SINHCAFP3 - NKX3-1	ENSG00000253488	ENSG00000167034	rs1512268-A	rs1512268	intergenic_variant	NR	2e-21	1.15	NR	Affymetrix [at least 232408] (imputed)	prostate carcinoma	Genome-wide genotyping array
2021-06-23	33293427	Emami NC	2020-12-08	Cancer Res	www.ncbi.nlm.nih.gov/pubmed/33293427	A large-scale association study detects novel rare variants, risk genes, functional elements, and polygenic architecture of prostate cancer susceptibility.	Prostate cancer	rs1859962	14,113 European ancestry cases, 194,140 European ancestry controls	NA	17q24.3	17	71112612	CASC17			rs1859962-G	rs1859962	intron_variant	NR	9e-23	1.15	NR	Affymetrix [at least 232408] (imputed)	prostate carcinoma	Genome-wide genotyping array
2021-06-23	33293427	Emami NC	2020-12-08	Cancer Res	www.ncbi.nlm.nih.gov/pubmed/33293427	A large-scale association study detects novel rare variants, risk genes, functional elements, and polygenic architecture of prostate cancer susceptibility.	Prostate cancer	rs2242652	14,113 European ancestry cases, 194,140 European ancestry controls	NA	5p15.33	5	1279913	TERT			rs2242652-G	rs2242652	intron_variant	NR	1e-15	1.16	NR	Affymetrix [at least 232408] (imputed)	prostate carcinoma	Genome-wide genotyping array
2021-06-23	33293427	Emami NC	2020-12-08	Cancer Res	www.ncbi.nlm.nih.gov/pubmed/33293427	A large-scale association study detects novel rare variants, risk genes, functional elements, and polygenic architecture of prostate cancer susceptibility.	Prostate cancer	rs2430386	14,113 European ancestry cases, 194,140 European ancestry controls	NA	2p15	2	62950976	EHBP1			rs2430386-T	rs2430386	intron_variant	NR	1e-13	1.11	NR	Affymetrix [at least 232408] (imputed)	prostate carcinoma	Genome-wide genotyping array
2021-06-23	33293427	Emami NC	2020-12-08	Cancer Res	www.ncbi.nlm.nih.gov/pubmed/33293427	A large-scale association study detects novel rare variants, risk genes, functional elements, and polygenic architecture of prostate cancer susceptibility.	Prostate cancer	rs2735839	14,113 European ancestry cases, 194,140 European ancestry controls	NA	19q13.33	19	50861367	KLK3 - KLK2	ENSG00000142515	ENSG00000167751	rs2735839-G	rs2735839	intergenic_variant	NR	1e-21	1.25	NR	Affymetrix [at least 232408] (imputed)	prostate carcinoma	Genome-wide genotyping array
2021-06-23	33293427	Emami NC	2020-12-08	Cancer Res	www.ncbi.nlm.nih.gov/pubmed/33293427	A large-scale association study detects novel rare variants, risk genes, functional elements, and polygenic architecture of prostate cancer susceptibility.	Prostate cancer	rs28441558	14,113 European ancestry cases, 194,140 European ancestry controls	NA	17p13.1	17	7899800	CHD3			rs28441558-C	rs28441558	intron_variant	NR	1e-08	1.18	NR	Affymetrix [at least 232408] (imputed)	prostate carcinoma	Genome-wide genotyping array
2021-06-23	33293427	Emami NC	2020-12-08	Cancer Res	www.ncbi.nlm.nih.gov/pubmed/33293427	A large-scale association study detects novel rare variants, risk genes, functional elements, and polygenic architecture of prostate cancer susceptibility.	Prostate cancer	rs339331	14,113 European ancestry cases, 194,140 European ancestry controls	NA	6q22.1	6	116888889	RFX6			rs339331-T	rs339331	intron_variant	NR	4e-10	1.1	NR	Affymetrix [at least 232408] (imputed)	prostate carcinoma	Genome-wide genotyping array
2021-06-23	33293427	Emami NC	2020-12-08	Cancer Res	www.ncbi.nlm.nih.gov/pubmed/33293427	A large-scale association study detects novel rare variants, risk genes, functional elements, and polygenic architecture of prostate cancer susceptibility.	Prostate cancer	rs555778703	14,113 European ancestry cases, 194,140 European ancestry controls	NA	4q31.21	4	140700216	TBC1D9			rs555778703-G	rs555778703	intron_variant	NR	2e-08	1.82	1.48-2.24	Affymetrix [at least 232408] (imputed)	prostate carcinoma	Genome-wide genotyping array
2021-06-23	33293427	Emami NC	2020-12-08	Cancer Res	www.ncbi.nlm.nih.gov/pubmed/33293427	A large-scale association study detects novel rare variants, risk genes, functional elements, and polygenic architecture of prostate cancer susceptibility.	Prostate cancer	rs557046152	14,113 European ancestry cases, 194,140 European ancestry controls	NA	8p12	8	29356070	DUSP4 - NA	ENSG00000120875		rs557046152-G	rs557046152	intron_variant	NR	5e-09	1.79	1.47-2.17	Affymetrix [at least 232408] (imputed)	prostate carcinoma	Genome-wide genotyping array
2021-06-23	33293427	Emami NC	2020-12-08	Cancer Res	www.ncbi.nlm.nih.gov/pubmed/33293427	A large-scale association study detects novel rare variants, risk genes, functional elements, and polygenic architecture of prostate cancer susceptibility.	Prostate cancer	rs5759167	14,113 European ancestry cases, 194,140 European ancestry controls	NA	22q13.2	22	43104206	TTLL1 - BIK	ENSG00000100271	ENSG00000100290	rs5759167-G	rs5759167	TF_binding_site_variant	NR	4e-25	1.16	NR	Affymetrix [at least 232408] (imputed)	prostate carcinoma	Genome-wide genotyping array
2021-06-23	33293427	Emami NC	2020-12-08	Cancer Res	www.ncbi.nlm.nih.gov/pubmed/33293427	A large-scale association study detects novel rare variants, risk genes, functional elements, and polygenic architecture of prostate cancer susceptibility.	Prostate cancer	rs62262671	14,113 European ancestry cases, 194,140 European ancestry controls	NA	3p21.31	3	49612440	BSN			rs62262671-G	rs62262671	intron_variant	NR	4e-08	1.12	1.07-1.16	Affymetrix [at least 232408] (imputed)	prostate carcinoma	Genome-wide genotyping array
2021-06-23	33293427	Emami NC	2020-12-08	Cancer Res	www.ncbi.nlm.nih.gov/pubmed/33293427	A large-scale association study detects novel rare variants, risk genes, functional elements, and polygenic architecture of prostate cancer susceptibility.	Prostate cancer	rs6465657	14,113 European ancestry cases, 194,140 European ancestry controls	NA	7q21.3	7	98187015	LMTK2			rs6465657-C	rs6465657	intron_variant	NR	1e-14	1.12	NR	Affymetrix [at least 232408] (imputed)	prostate carcinoma	Genome-wide genotyping array
2021-06-23	33293427	Emami NC	2020-12-08	Cancer Res	www.ncbi.nlm.nih.gov/pubmed/33293427	A large-scale association study detects novel rare variants, risk genes, functional elements, and polygenic architecture of prostate cancer susceptibility.	Prostate cancer	rs651164	14,113 European ancestry cases, 194,140 European ancestry controls	NA	6q25.3	6	160160342	SLC22A1 - SLC22A2	ENSG00000175003	ENSG00000112499	rs651164-G	rs651164	regulatory_region_variant	NR	2e-08	1.09	NR	Affymetrix [at least 232408] (imputed)	prostate carcinoma	Genome-wide genotyping array
2021-06-23	33293427	Emami NC	2020-12-08	Cancer Res	www.ncbi.nlm.nih.gov/pubmed/33293427	A large-scale association study detects novel rare variants, risk genes, functional elements, and polygenic architecture of prostate cancer susceptibility.	Prostate cancer	rs684232	14,113 European ancestry cases, 194,140 European ancestry controls	NA	17p13.3	17	715725	VPS53, VPS53			rs684232-G	rs684232	intron_variant	NR	4e-08	1.08	NR	Affymetrix [at least 232408] (imputed)	prostate carcinoma	Genome-wide genotyping array
2021-06-23	33293427	Emami NC	2020-12-08	Cancer Res	www.ncbi.nlm.nih.gov/pubmed/33293427	A large-scale association study detects novel rare variants, risk genes, functional elements, and polygenic architecture of prostate cancer susceptibility.	Prostate cancer	rs6983267	14,113 European ancestry cases, 194,140 European ancestry controls	NA	8q24.21	8	127401060	POU5F1B, CCAT2, CASC8, PCAT1			rs6983267-G	rs6983267	non_coding_transcript_exon_variant	NR	1e-52	1.24	NR	Affymetrix [at least 232408] (imputed)	prostate carcinoma	Genome-wide genotyping array
2021-06-23	33293427	Emami NC	2020-12-08	Cancer Res	www.ncbi.nlm.nih.gov/pubmed/33293427	A large-scale association study detects novel rare variants, risk genes, functional elements, and polygenic architecture of prostate cancer susceptibility.	Prostate cancer	rs71277158	14,113 European ancestry cases, 194,140 European ancestry controls	NA	3q26.2	3	170281428	PRKCI			rs71277158-T	rs71277158	non_coding_transcript_exon_variant	NR	4e-11	1.14	NR	Affymetrix [at least 232408] (imputed)	prostate carcinoma	Genome-wide genotyping array
2021-06-23	33293427	Emami NC	2020-12-08	Cancer Res	www.ncbi.nlm.nih.gov/pubmed/33293427	A large-scale association study detects novel rare variants, risk genes, functional elements, and polygenic architecture of prostate cancer susceptibility.	Prostate cancer	rs7127900	14,113 European ancestry cases, 194,140 European ancestry controls	NA	11p15.5	11	2212344	MIR4686 - ASCL2	ENSG00000265258	ENSG00000183734	rs7127900-A	rs7127900	intergenic_variant	NR	4e-24	1.19	NR	Affymetrix [at least 232408] (imputed)	prostate carcinoma	Genome-wide genotyping array
2021-06-23	33293427	Emami NC	2020-12-08	Cancer Res	www.ncbi.nlm.nih.gov/pubmed/33293427	A large-scale association study detects novel rare variants, risk genes, functional elements, and polygenic architecture of prostate cancer susceptibility.	Prostate cancer	rs7501939	14,113 European ancestry cases, 194,140 European ancestry controls	NA	17q12	17	37741165	HNF1B, HNF1B			rs7501939-C	rs7501939	intron_variant	NR	9e-41	1.22	NR	Affymetrix [at least 232408] (imputed)	prostate carcinoma	Genome-wide genotyping array
2021-06-23	33293427	Emami NC	2020-12-08	Cancer Res	www.ncbi.nlm.nih.gov/pubmed/33293427	A large-scale association study detects novel rare variants, risk genes, functional elements, and polygenic architecture of prostate cancer susceptibility.	Prostate cancer	rs7611694	14,113 European ancestry cases, 194,140 European ancestry controls	NA	3q13.2	3	113556777	SIDT1			rs7611694-A	rs7611694	intron_variant	NR	1e-08	1.09	NR	Affymetrix [at least 232408] (imputed)	prostate carcinoma	Genome-wide genotyping array
2021-06-23	33293427	Emami NC	2020-12-08	Cancer Res	www.ncbi.nlm.nih.gov/pubmed/33293427	A large-scale association study detects novel rare variants, risk genes, functional elements, and polygenic architecture of prostate cancer susceptibility.	Prostate cancer	rs7679673	14,113 European ancestry cases, 194,140 European ancestry controls	NA	4q24	4	105140377	RNU6-351P - TET2	ENSG00000251906	ENSG00000168769	rs7679673-C	rs7679673	intron_variant	NR	4e-18	1.14	NR	Affymetrix [at least 232408] (imputed)	prostate carcinoma	Genome-wide genotyping array
2021-06-23	33293427	Emami NC	2020-12-08	Cancer Res	www.ncbi.nlm.nih.gov/pubmed/33293427	A large-scale association study detects novel rare variants, risk genes, functional elements, and polygenic architecture of prostate cancer susceptibility.	Prostate cancer	rs8008270	14,113 European ancestry cases, 194,140 European ancestry controls	NA	14q22.1	14	52905612	FERMT2			rs8008270-G	rs8008270	intron_variant	NR	9e-09	1.11	NR	Affymetrix [at least 232408] (imputed)	prostate carcinoma	Genome-wide genotyping array
2021-06-23	33293427	Emami NC	2020-12-08	Cancer Res	www.ncbi.nlm.nih.gov/pubmed/33293427	A large-scale association study detects novel rare variants, risk genes, functional elements, and polygenic architecture of prostate cancer susceptibility.	Prostate cancer	rs80242938	14,113 European ancestry cases, 194,140 European ancestry controls	NA	16p13.3	16	4964068	SEC14L5			rs80242938-G	rs80242938	intron_variant	NR	4e-09	11.7	5.16-26.6	Affymetrix [at least 232408] (imputed)	prostate carcinoma	Genome-wide genotyping array
2021-06-23	33293427	Emami NC	2020-12-08	Cancer Res	www.ncbi.nlm.nih.gov/pubmed/33293427	A large-scale association study detects novel rare variants, risk genes, functional elements, and polygenic architecture of prostate cancer susceptibility.	Prostate cancer	rs8102476	14,113 European ancestry cases, 194,140 European ancestry controls	NA	19q13.2	19	38244973	SPINT2			rs8102476-C	rs8102476	intron_variant	NR	8e-11	1.1	NR	Affymetrix [at least 232408] (imputed)	prostate carcinoma	Genome-wide genotyping array
2021-06-23	33293427	Emami NC	2020-12-08	Cancer Res	www.ncbi.nlm.nih.gov/pubmed/33293427	A large-scale association study detects novel rare variants, risk genes, functional elements, and polygenic architecture of prostate cancer susceptibility.	Prostate cancer	rs902774	14,113 European ancestry cases, 194,140 European ancestry controls	NA	12q13.13	12	52880120	KRT78 - RPL7P41	ENSG00000170423	ENSG00000241146	rs902774-A	rs902774	regulatory_region_variant	NR	2e-10	1.13	NR	Affymetrix [at least 232408] (imputed)	prostate carcinoma	Genome-wide genotyping array
2021-06-23	33293427	Emami NC	2020-12-08	Cancer Res	www.ncbi.nlm.nih.gov/pubmed/33293427	A large-scale association study detects novel rare variants, risk genes, functional elements, and polygenic architecture of prostate cancer susceptibility.	Prostate cancer	rs9364554	14,113 European ancestry cases, 194,140 European ancestry controls	NA	6q25.3	6	160412632	SLC22A3			rs9364554-T	rs9364554	intron_variant	NR	4e-12	1.11	NR	Affymetrix [at least 232408] (imputed)	prostate carcinoma	Genome-wide genotyping array
2010-10-07	20852631	Antoniou AC	2010-09-19	Nat Genet	www.ncbi.nlm.nih.gov/pubmed/20852631	A locus on 19p13 modifies risk of breast cancer in BRCA1 mutation carriers and is associated with hormone receptor-negative breast cancer in the general population.	Breast cancer	rs8170	1,193 European ancestry cases, 1,190 European ancestry controls	2,974 European ancestry cases, 3,012 European ancestry controls	19p13.11	19	17278895	USHBP1, BABAM1			rs8170-A	rs8170	synonymous_variant	0.17	2e-09	1.26	[1.17-1.35]	Illumina [555616]	breast carcinoma	Genome-wide genotyping array
2015-05-07	25217961	Al Olama AA	2014-09-14	Nat Genet	www.ncbi.nlm.nih.gov/pubmed/25217961	A meta-analysis of 87,040 individuals identifies 23 new susceptibility loci for prostate cancer.	Prostate cancer	rs10009409	34,379 European ancestry cases, 33,164 European ancestry controls, 5,327 African ancestry cases, 5,136 African ancestry controls, 2,563 Japanese ancestry cases, 4,391 Japanese ancestry controls, 1,034 Latino cases, 1,046 Latino controls	NA	4q13.3	4	72989536	RNU4ATAC9P - RNU6ATAC5P	ENSG00000252955	ENSG00000210839	rs10009409-T	rs10009409	intergenic_variant	0.32	2e-10	1.09	[1.06-1.12]	Affymetrix, Illumina [up to 16852405] (imputed)	prostate carcinoma	Genome-wide genotyping array
2015-05-07	25217961	Al Olama AA	2014-09-14	Nat Genet	www.ncbi.nlm.nih.gov/pubmed/25217961	A meta-analysis of 87,040 individuals identifies 23 new susceptibility loci for prostate cancer.	Prostate cancer	rs10009409	34,379 European ancestry cases, 33,164 European ancestry controls, 5,327 African ancestry cases, 5,136 African ancestry controls, 2,563 Japanese ancestry cases, 4,391 Japanese ancestry controls, 1,034 Latino cases, 1,046 Latino controls	NA	4q13.3	4	72989536	RNU4ATAC9P - RNU6ATAC5P	ENSG00000252955	ENSG00000210839	rs10009409-T	rs10009409	intergenic_variant	0.32	2e-10	1.08	[1.05-1.10]	Affymetrix, Illumina [up to 16852405] (imputed)	prostate carcinoma	Genome-wide genotyping array
2015-05-07	25217961	Al Olama AA	2014-09-14	Nat Genet	www.ncbi.nlm.nih.gov/pubmed/25217961	A meta-analysis of 87,040 individuals identifies 23 new susceptibility loci for prostate cancer.	Prostate cancer	rs1041449	34,379 European ancestry cases, 33,164 European ancestry controls, 5,327 African ancestry cases, 5,136 African ancestry controls, 2,563 Japanese ancestry cases, 4,391 Japanese ancestry controls, 1,034 Latino cases, 1,046 Latino controls	NA	21q22.3	21	41529494	TMPRSS2			rs1041449-G	rs1041449	intron_variant	0.44	3e-08	1.06	[1.04-1.08]	Affymetrix, Illumina [up to 16852405] (imputed)	prostate carcinoma	Genome-wide genotyping array
2015-05-07	25217961	Al Olama AA	2014-09-14	Nat Genet	www.ncbi.nlm.nih.gov/pubmed/25217961	A meta-analysis of 87,040 individuals identifies 23 new susceptibility loci for prostate cancer.	Prostate cancer	rs11214775	34,379 European ancestry cases, 33,164 European ancestry controls, 5,327 African ancestry cases, 5,136 African ancestry controls, 2,563 Japanese ancestry cases, 4,391 Japanese ancestry controls, 1,034 Latino cases, 1,046 Latino controls	NA	11q23.2	11	113936459	HTR3B			rs11214775-G	rs11214775	intron_variant	0.71	3e-08	1.08	[1.05-1.11]	Affymetrix, Illumina [up to 16852405] (imputed)	prostate carcinoma	Genome-wide genotyping array
2015-05-07	25217961	Al Olama AA	2014-09-14	Nat Genet	www.ncbi.nlm.nih.gov/pubmed/25217961	A meta-analysis of 87,040 individuals identifies 23 new susceptibility loci for prostate cancer.	Prostate cancer	rs115306967	34,379 European ancestry cases, 33,164 European ancestry controls, 5,327 African ancestry cases, 5,136 African ancestry controls, 2,563 Japanese ancestry cases, 4,391 Japanese ancestry controls, 1,034 Latino cases, 1,046 Latino controls	NA	6p21.32	6	32433162	TSBP1-AS1 - HLA-DRA	ENSG00000235135	ENSG00000227993	rs115306967-G	rs115306967	intergenic_variant	0.65	3e-09	1.08	[1.06-1.11]	Affymetrix, Illumina [up to 16852405] (imputed)	prostate carcinoma	Genome-wide genotyping array
2015-05-07	25217961	Al Olama AA	2014-09-14	Nat Genet	www.ncbi.nlm.nih.gov/pubmed/25217961	A meta-analysis of 87,040 individuals identifies 23 new susceptibility loci for prostate cancer.	Prostate cancer	rs115457135	34,379 European ancestry cases, 33,164 European ancestry controls, 5,327 African ancestry cases, 5,136 African ancestry controls, 2,563 Japanese ancestry cases, 4,391 Japanese ancestry controls, 1,034 Latino cases, 1,046 Latino controls	NA	6p22.1	6	30105999	TRIM31-AS1, TRIM31-AS1, TRIM31-AS1, TRIM31-AS1, TRIM31-AS1, TRIM31-AS1, TRIM31-AS1, TRIM31, TRIM31, TRIM31, TRIM31, TRIM31, TRIM31, TRIM31			rs115457135-A	rs115457135	intron_variant	0.22	2e-08	1.08	[1.06-1.11]	Affymetrix, Illumina [up to 16852405] (imputed)	prostate carcinoma	Genome-wide genotyping array
2015-05-07	25217961	Al Olama AA	2014-09-14	Nat Genet	www.ncbi.nlm.nih.gov/pubmed/25217961	A meta-analysis of 87,040 individuals identifies 23 new susceptibility loci for prostate cancer.	Prostate cancer	rs12051443	34,379 European ancestry cases, 33,164 European ancestry controls, 5,327 African ancestry cases, 5,136 African ancestry controls, 2,563 Japanese ancestry cases, 4,391 Japanese ancestry controls, 1,034 Latino cases, 1,046 Latino controls	NA	16q22.2	16	71657426	PHLPP2			rs12051443-A	rs12051443	intron_variant	0.34	3e-08	1.06	[1.04-1.08]	Affymetrix, Illumina [up to 16852405] (imputed)	prostate carcinoma	Genome-wide genotyping array
2015-05-07	25217961	Al Olama AA	2014-09-14	Nat Genet	www.ncbi.nlm.nih.gov/pubmed/25217961	A meta-analysis of 87,040 individuals identifies 23 new susceptibility loci for prostate cancer.	Prostate cancer	rs12480328	34,379 European ancestry cases, 33,164 European ancestry controls, 5,327 African ancestry cases, 5,136 African ancestry controls, 2,563 Japanese ancestry cases, 4,391 Japanese ancestry controls, 1,034 Latino cases, 1,046 Latino controls	NA	20q13.13	20	50911385	ADNP			rs12480328-T	rs12480328	intron_variant	0.93	5e-11	1.13	[1.10-1.17]	Affymetrix, Illumina [up to 16852405] (imputed)	prostate carcinoma	Genome-wide genotyping array
2015-05-07	25217961	Al Olama AA	2014-09-14	Nat Genet	www.ncbi.nlm.nih.gov/pubmed/25217961	A meta-analysis of 87,040 individuals identifies 23 new susceptibility loci for prostate cancer.	Prostate cancer	rs17599629	34,379 European ancestry cases, 33,164 European ancestry controls, 5,327 African ancestry cases, 5,136 African ancestry controls, 2,563 Japanese ancestry cases, 4,391 Japanese ancestry controls, 1,034 Latino cases, 1,046 Latino controls	NA	1q21.3	1	150685811	GOLPH3L			rs17599629-G	rs17599629	intron_variant	0.22	3e-09	1.08	[1.06-1.11]	Affymetrix, Illumina [up to 16852405] (imputed)	prostate carcinoma	Genome-wide genotyping array
2015-05-07	25217961	Al Olama AA	2014-09-14	Nat Genet	www.ncbi.nlm.nih.gov/pubmed/25217961	A meta-analysis of 87,040 individuals identifies 23 new susceptibility loci for prostate cancer.	Prostate cancer	rs17599629	34,379 European ancestry cases, 33,164 European ancestry controls, 5,327 African ancestry cases, 5,136 African ancestry controls, 2,563 Japanese ancestry cases, 4,391 Japanese ancestry controls, 1,034 Latino cases, 1,046 Latino controls	NA	1q21.3	1	150685811	GOLPH3L			rs17599629-G	rs17599629	intron_variant	0.22	6e-11	1.1	[1.07-1.13]	Affymetrix, Illumina [up to 16852405] (imputed)	prostate carcinoma	Genome-wide genotyping array
2015-05-07	25217961	Al Olama AA	2014-09-14	Nat Genet	www.ncbi.nlm.nih.gov/pubmed/25217961	A meta-analysis of 87,040 individuals identifies 23 new susceptibility loci for prostate cancer.	Prostate cancer	rs17694493	34,379 European ancestry cases, 33,164 European ancestry controls, 5,327 African ancestry cases, 5,136 African ancestry controls, 2,563 Japanese ancestry cases, 4,391 Japanese ancestry controls, 1,034 Latino cases, 1,046 Latino controls	NA	9p21.3	9	22041999	CDKN2B-AS1			rs17694493-G	rs17694493	intron_variant	0.14	4e-08	1.1	[1.06-1.13]	Affymetrix, Illumina [up to 16852405] (imputed)	prostate carcinoma	Genome-wide genotyping array
2015-05-07	25217961	Al Olama AA	2014-09-14	Nat Genet	www.ncbi.nlm.nih.gov/pubmed/25217961	A meta-analysis of 87,040 individuals identifies 23 new susceptibility loci for prostate cancer.	Prostate cancer	rs1775148	34,379 European ancestry cases, 33,164 European ancestry controls, 5,327 African ancestry cases, 5,136 African ancestry controls, 2,563 Japanese ancestry cases, 4,391 Japanese ancestry controls, 1,034 Latino cases, 1,046 Latino controls	NA	1q32.1	1	205788696	RAB29 - SLC41A1	ENSG00000117280	ENSG00000133065	rs1775148-C	rs1775148	intergenic_variant	0.27	4e-08	1.06	[1.04-1.08]	Affymetrix, Illumina [up to 16852405] (imputed)	prostate carcinoma	Genome-wide genotyping array
2015-05-07	25217961	Al Olama AA	2014-09-14	Nat Genet	www.ncbi.nlm.nih.gov/pubmed/25217961	A meta-analysis of 87,040 individuals identifies 23 new susceptibility loci for prostate cancer.	Prostate cancer	rs2238776	34,379 European ancestry cases, 33,164 European ancestry controls, 5,327 African ancestry cases, 5,136 African ancestry controls, 2,563 Japanese ancestry cases, 4,391 Japanese ancestry controls, 1,034 Latino cases, 1,046 Latino controls	NA	22q11.21	22	19770369	TBX1			rs2238776-G	rs2238776	intron_variant	0.8	2e-08	1.08	[1.05-1.11]	Affymetrix, Illumina [up to 16852405] (imputed)	prostate carcinoma	Genome-wide genotyping array
2015-05-07	25217961	Al Olama AA	2014-09-14	Nat Genet	www.ncbi.nlm.nih.gov/pubmed/25217961	A meta-analysis of 87,040 individuals identifies 23 new susceptibility loci for prostate cancer.	Prostate cancer	rs2807031	34,379 European ancestry cases, 33,164 European ancestry controls, 5,327 African ancestry cases, 5,136 African ancestry controls, 2,563 Japanese ancestry cases, 4,391 Japanese ancestry controls, 1,034 Latino cases, 1,046 Latino controls	NA	Xp11.22	X	52867918	XAGE3			rs2807031-C	rs2807031	intron_variant	0.18	9e-10	1.07	[1.04-1.09]	Affymetrix, Illumina [up to 16852405] (imputed)	prostate carcinoma	Genome-wide genotyping array
2015-05-07	25217961	Al Olama AA	2014-09-14	Nat Genet	www.ncbi.nlm.nih.gov/pubmed/25217961	A meta-analysis of 87,040 individuals identifies 23 new susceptibility loci for prostate cancer.	Prostate cancer	rs2807031	34,379 European ancestry cases, 33,164 European ancestry controls, 5,327 African ancestry cases, 5,136 African ancestry controls, 2,563 Japanese ancestry cases, 4,391 Japanese ancestry controls, 1,034 Latino cases, 1,046 Latino controls	NA	Xp11.22	X	52867918	XAGE3			rs2807031-C	rs2807031	intron_variant	0.18	3e-11	1.07	[1.05-1.09]	Affymetrix, Illumina [up to 16852405] (imputed)	prostate carcinoma	Genome-wide genotyping array
2015-05-07	25217961	Al Olama AA	2014-09-14	Nat Genet	www.ncbi.nlm.nih.gov/pubmed/25217961	A meta-analysis of 87,040 individuals identifies 23 new susceptibility loci for prostate cancer.	Prostate cancer	rs4713266	34,379 European ancestry cases, 33,164 European ancestry controls, 5,327 African ancestry cases, 5,136 African ancestry controls, 2,563 Japanese ancestry cases, 4,391 Japanese ancestry controls, 1,034 Latino cases, 1,046 Latino controls	NA	6p24.2	6	11218797	NEDD9			rs4713266-C	rs4713266	intron_variant	0.52	4e-08	1.07	[1.04-1.09]	Affymetrix, Illumina [up to 16852405] (imputed)	prostate carcinoma	Genome-wide genotyping array
2015-05-07	25217961	Al Olama AA	2014-09-14	Nat Genet	www.ncbi.nlm.nih.gov/pubmed/25217961	A meta-analysis of 87,040 individuals identifies 23 new susceptibility loci for prostate cancer.	Prostate cancer	rs4713266	34,379 European ancestry cases, 33,164 European ancestry controls, 5,327 African ancestry cases, 5,136 African ancestry controls, 2,563 Japanese ancestry cases, 4,391 Japanese ancestry controls, 1,034 Latino cases, 1,046 Latino controls	NA	6p24.2	6	11218797	NEDD9			rs4713266-C	rs4713266	intron_variant	0.52	3e-09	1.06	[1.04-1.08]	Affymetrix, Illumina [up to 16852405] (imputed)	prostate carcinoma	Genome-wide genotyping array
2015-05-07	25217961	Al Olama AA	2014-09-14	Nat Genet	www.ncbi.nlm.nih.gov/pubmed/25217961	A meta-analysis of 87,040 individuals identifies 23 new susceptibility loci for prostate cancer.	Prostate cancer	rs4844289	34,379 European ancestry cases, 33,164 European ancestry controls, 5,327 African ancestry cases, 5,136 African ancestry controls, 2,563 Japanese ancestry cases, 4,391 Japanese ancestry controls, 1,034 Latino cases, 1,046 Latino controls	NA	Xq13.1	X	71188133	NLGN3 - GJB1	ENSG00000196338	ENSG00000169562	rs4844289-G	rs4844289	intron_variant	0.39	1e-09	1.05	[1.04-1.07]	Affymetrix, Illumina [up to 16852405] (imputed)	prostate carcinoma	Genome-wide genotyping array
2015-05-07	25217961	Al Olama AA	2014-09-14	Nat Genet	www.ncbi.nlm.nih.gov/pubmed/25217961	A meta-analysis of 87,040 individuals identifies 23 new susceptibility loci for prostate cancer.	Prostate cancer	rs56232506	34,379 European ancestry cases, 33,164 European ancestry controls, 5,327 African ancestry cases, 5,136 African ancestry controls, 2,563 Japanese ancestry cases, 4,391 Japanese ancestry controls, 1,034 Latino cases, 1,046 Latino controls	NA	7p12.3	7	47397647	TNS3			rs56232506-A	rs56232506	intron_variant	0.45	9e-09	1.06	[1.04-1.08]	Affymetrix, Illumina [up to 16852405] (imputed)	prostate carcinoma	Genome-wide genotyping array
2015-05-07	25217961	Al Olama AA	2014-09-14	Nat Genet	www.ncbi.nlm.nih.gov/pubmed/25217961	A meta-analysis of 87,040 individuals identifies 23 new susceptibility loci for prostate cancer.	Prostate cancer	rs56232506	34,379 European ancestry cases, 33,164 European ancestry controls, 5,327 African ancestry cases, 5,136 African ancestry controls, 2,563 Japanese ancestry cases, 4,391 Japanese ancestry controls, 1,034 Latino cases, 1,046 Latino controls	NA	7p12.3	7	47397647	TNS3			rs56232506-A	rs56232506	intron_variant	0.45	2e-09	1.07	[1.05-1.09]	Affymetrix, Illumina [up to 16852405] (imputed)	prostate carcinoma	Genome-wide genotyping array
2015-05-07	25217961	Al Olama AA	2014-09-14	Nat Genet	www.ncbi.nlm.nih.gov/pubmed/25217961	A meta-analysis of 87,040 individuals identifies 23 new susceptibility loci for prostate cancer.	Prostate cancer	rs636291	34,379 European ancestry cases, 33,164 European ancestry controls, 5,327 African ancestry cases, 5,136 African ancestry controls, 2,563 Japanese ancestry cases, 4,391 Japanese ancestry controls, 1,034 Latino cases, 1,046 Latino controls	NA	1p36.22	1	10496040	PEX14			rs636291-A	rs636291	intron_variant	0.16	2e-08	1.18	[1.12-1.24]	Affymetrix, Illumina [up to 16852405] (imputed)	prostate carcinoma	Genome-wide genotyping array
2015-05-07	25217961	Al Olama AA	2014-09-14	Nat Genet	www.ncbi.nlm.nih.gov/pubmed/25217961	A meta-analysis of 87,040 individuals identifies 23 new susceptibility loci for prostate cancer.	Prostate cancer	rs6625711	34,379 European ancestry cases, 33,164 European ancestry controls, 5,327 African ancestry cases, 5,136 African ancestry controls, 2,563 Japanese ancestry cases, 4,391 Japanese ancestry controls, 1,034 Latino cases, 1,046 Latino controls	NA	Xq13.1	X	70920000	TEX11 - SLC7A3	ENSG00000120498	ENSG00000165349	rs6625711-A	rs6625711	intergenic_variant	0.41	6e-12	1.07	[1.05-1.08]	Affymetrix, Illumina [up to 16852405] (imputed)	prostate carcinoma	Genome-wide genotyping array
2015-05-07	25217961	Al Olama AA	2014-09-14	Nat Genet	www.ncbi.nlm.nih.gov/pubmed/25217961	A meta-analysis of 87,040 individuals identifies 23 new susceptibility loci for prostate cancer.	Prostate cancer	rs7153648	34,379 European ancestry cases, 33,164 European ancestry controls, 5,327 African ancestry cases, 5,136 African ancestry controls, 2,563 Japanese ancestry cases, 4,391 Japanese ancestry controls, 1,034 Latino cases, 1,046 Latino controls	NA	14q23.1	14	60655808	SIX1			rs7153648-C	rs7153648	intron_variant	0.06	2e-09	1.11	[1.07-1.14]	Affymetrix, Illumina [up to 16852405] (imputed)	prostate carcinoma	Genome-wide genotyping array
2015-05-07	25217961	Al Olama AA	2014-09-14	Nat Genet	www.ncbi.nlm.nih.gov/pubmed/25217961	A meta-analysis of 87,040 individuals identifies 23 new susceptibility loci for prostate cancer.	Prostate cancer	rs76934034	34,379 European ancestry cases, 33,164 European ancestry controls, 5,327 African ancestry cases, 5,136 African ancestry controls, 2,563 Japanese ancestry cases, 4,391 Japanese ancestry controls, 1,034 Latino cases, 1,046 Latino controls	NA	10q11.22	10	45587537	MARCHF8, MARCHF8			rs76934034-T	rs76934034	intron_variant	0.91	1e-08	1.13	[1.09-1.17]	Affymetrix, Illumina [up to 16852405] (imputed)	prostate carcinoma	Genome-wide genotyping array
2015-05-07	25217961	Al Olama AA	2014-09-14	Nat Genet	www.ncbi.nlm.nih.gov/pubmed/25217961	A meta-analysis of 87,040 individuals identifies 23 new susceptibility loci for prostate cancer.	Prostate cancer	rs76934034	34,379 European ancestry cases, 33,164 European ancestry controls, 5,327 African ancestry cases, 5,136 African ancestry controls, 2,563 Japanese ancestry cases, 4,391 Japanese ancestry controls, 1,034 Latino cases, 1,046 Latino controls	NA	10q11.22	10	45587537	MARCHF8, MARCHF8			rs76934034-T	rs76934034	intron_variant	0.91	5e-09	1.14	[1.10-1.18]	Affymetrix, Illumina [up to 16852405] (imputed)	prostate carcinoma	Genome-wide genotyping array
2015-05-07	25217961	Al Olama AA	2014-09-14	Nat Genet	www.ncbi.nlm.nih.gov/pubmed/25217961	A meta-analysis of 87,040 individuals identifies 23 new susceptibility loci for prostate cancer.	Prostate cancer	rs80130819	34,379 European ancestry cases, 33,164 European ancestry controls, 5,327 African ancestry cases, 5,136 African ancestry controls, 2,563 Japanese ancestry cases, 4,391 Japanese ancestry controls, 1,034 Latino cases, 1,046 Latino controls	NA	12q13.11	12	48025835	COL2A1 - SENP1	ENSG00000139219	ENSG00000079387	rs80130819-A	rs80130819	regulatory_region_variant	0.91	4e-08	1.13	[1.08-1.17]	Affymetrix, Illumina [up to 16852405] (imputed)	prostate carcinoma	Genome-wide genotyping array
2015-05-07	25217961	Al Olama AA	2014-09-14	Nat Genet	www.ncbi.nlm.nih.gov/pubmed/25217961	A meta-analysis of 87,040 individuals identifies 23 new susceptibility loci for prostate cancer.	Prostate cancer	rs80130819	34,379 European ancestry cases, 33,164 European ancestry controls, 5,327 African ancestry cases, 5,136 African ancestry controls, 2,563 Japanese ancestry cases, 4,391 Japanese ancestry controls, 1,034 Latino cases, 1,046 Latino controls	NA	12q13.11	12	48025835	COL2A1 - SENP1	ENSG00000139219	ENSG00000079387	rs80130819-A	rs80130819	regulatory_region_variant	0.91	2e-09	1.14	[1.09-1.18]	Affymetrix, Illumina [up to 16852405] (imputed)	prostate carcinoma	Genome-wide genotyping array
2015-05-07	25217961	Al Olama AA	2014-09-14	Nat Genet	www.ncbi.nlm.nih.gov/pubmed/25217961	A meta-analysis of 87,040 individuals identifies 23 new susceptibility loci for prostate cancer.	Prostate cancer	rs8014671	34,379 European ancestry cases, 33,164 European ancestry controls, 5,327 African ancestry cases, 5,136 African ancestry controls, 2,563 Japanese ancestry cases, 4,391 Japanese ancestry controls, 1,034 Latino cases, 1,046 Latino controls	NA	14q24.2	14	70625539	RN7SL77P - TTC9	ENSG00000240837	ENSG00000133985	rs8014671-G	rs8014671	intron_variant	0.59	1e-08	1.07	[1.05-1.10]	Affymetrix, Illumina [up to 16852405] (imputed)	prostate carcinoma	Genome-wide genotyping array
2015-05-07	25217961	Al Olama AA	2014-09-14	Nat Genet	www.ncbi.nlm.nih.gov/pubmed/25217961	A meta-analysis of 87,040 individuals identifies 23 new susceptibility loci for prostate cancer.	Prostate cancer	rs9287719	34,379 European ancestry cases, 33,164 European ancestry controls, 5,327 African ancestry cases, 5,136 African ancestry controls, 2,563 Japanese ancestry cases, 4,391 Japanese ancestry controls, 1,034 Latino cases, 1,046 Latino controls	NA	2p25.1	2	10570604	NA - NOL10		ENSG00000115761	rs9287719-C	rs9287719	intergenic_variant	0.46	3e-08	1.06	[1.04-1.08]	Affymetrix, Illumina [up to 16852405] (imputed)	prostate carcinoma	Genome-wide genotyping array
2015-05-07	25217961	Al Olama AA	2014-09-14	Nat Genet	www.ncbi.nlm.nih.gov/pubmed/25217961	A meta-analysis of 87,040 individuals identifies 23 new susceptibility loci for prostate cancer.	Prostate cancer	rs9287719	34,379 European ancestry cases, 33,164 European ancestry controls, 5,327 African ancestry cases, 5,136 African ancestry controls, 2,563 Japanese ancestry cases, 4,391 Japanese ancestry controls, 1,034 Latino cases, 1,046 Latino controls	NA	2p25.1	2	10570604	NA - NOL10		ENSG00000115761	rs9287719-C	rs9287719	intergenic_variant	0.46	2e-08	1.07	[1.04-1.09]	Affymetrix, Illumina [up to 16852405] (imputed)	prostate carcinoma	Genome-wide genotyping array
2015-05-07	25217961	Al Olama AA	2014-09-14	Nat Genet	www.ncbi.nlm.nih.gov/pubmed/25217961	A meta-analysis of 87,040 individuals identifies 23 new susceptibility loci for prostate cancer.	Prostate cancer	rs9443189	34,379 European ancestry cases, 33,164 European ancestry controls, 5,327 African ancestry cases, 5,136 African ancestry controls, 2,563 Japanese ancestry cases, 4,391 Japanese ancestry controls, 1,034 Latino cases, 1,046 Latino controls	NA	6q14.1	6	75786165	MYO6			rs9443189-G	rs9443189	intron_variant	0.14	4e-08	1.08	[1.05-1.11]	Affymetrix, Illumina [up to 16852405] (imputed)	prostate carcinoma	Genome-wide genotyping array
2012-11-30	22976474	Siddiq A	2012-09-13	Hum Mol Genet	www.ncbi.nlm.nih.gov/pubmed/22976474	A meta-analysis of genome-wide association studies of breast cancer identifies two novel susceptibility loci at 6q14 and 20q11.	Breast cancer	rs2284378	3,666 European ancestry cases, 28,864 European ancestry controls, 1,004 African American cases, 2,744 African American controls	562 European ancestry cases, 6,410 European ancestry controls, 84 Japanese ancestry cases, 830 Japanese ancestry controls, 300 Latino cases, 1,164 Latino controls	20q11.22	20	34000289	RALY			rs2284378-T	rs2284378	intron_variant	0.31	1e-08	1.16	[1.10-1.22]	Illumina [2608509] (imputed)	breast carcinoma	Genome-wide genotyping array
2012-11-30	22976474	Siddiq A	2012-09-13	Hum Mol Genet	www.ncbi.nlm.nih.gov/pubmed/22976474	A meta-analysis of genome-wide association studies of breast cancer identifies two novel susceptibility loci at 6q14 and 20q11.	Breast cancer	rs8100241	3,666 European ancestry cases, 28,864 European ancestry controls, 1,004 African American cases, 2,744 African American controls	562 European ancestry cases, 6,410 European ancestry controls, 84 Japanese ancestry cases, 830 Japanese ancestry controls, 300 Latino cases, 1,164 Latino controls	19p13.11	19	17282085	ANKLE1, USHBP1			rs8100241-G	rs8100241	missense_variant	NR	4e-08	1.14	[NR]	Illumina [2608509] (imputed)	breast carcinoma	Genome-wide genotyping array
2012-11-30	22976474	Siddiq A	2012-09-13	Hum Mol Genet	www.ncbi.nlm.nih.gov/pubmed/22976474	A meta-analysis of genome-wide association studies of breast cancer identifies two novel susceptibility loci at 6q14 and 20q11.	Breast cancer	rs9383938	3,666 European ancestry cases, 28,864 European ancestry controls, 1,004 African American cases, 2,744 African American controls	562 European ancestry cases, 6,410 European ancestry controls, 84 Japanese ancestry cases, 830 Japanese ancestry controls, 300 Latino cases, 1,164 Latino controls	6q25.1	6	151666222	ESR1			rs9383938-T	rs9383938	intron_variant	NR	2e-10	1.28	[NR]	Illumina [2608509] (imputed)	breast carcinoma	Genome-wide genotyping array
2013-01-10	23065704	Amin Al Olama A	2012-10-12	Hum Mol Genet	www.ncbi.nlm.nih.gov/pubmed/23065704	A meta-analysis of genome-wide association studies to identify prostate cancer susceptibility loci associated with aggressive and non-aggressive disease.	Prostate cancer	rs11672691	5,132 European ancestry non-aggressive cases, 5,953 European ancestry aggressive cases, 11,463 European ancestry controls	22,387 European ancestry non-aggressive cases, 2,008 European ancestry aggressive cases, up to 24,726 European ancestry controls	19q13.2	19	41479679	PCAT19			rs11672691-G	rs11672691	non_coding_transcript_exon_variant	NR	1e-08	1.11	[1.02-1.20]	Illumina [~ 2600000] (imputed)	prostate carcinoma	Genome-wide genotyping array
2013-01-10	23065704	Amin Al Olama A	2012-10-12	Hum Mol Genet	www.ncbi.nlm.nih.gov/pubmed/23065704	A meta-analysis of genome-wide association studies to identify prostate cancer susceptibility loci associated with aggressive and non-aggressive disease.	Prostate cancer	rs11672691	5,132 European ancestry non-aggressive cases, 5,953 European ancestry aggressive cases, 11,463 European ancestry controls	22,387 European ancestry non-aggressive cases, 2,008 European ancestry aggressive cases, up to 24,726 European ancestry controls	19q13.2	19	41479679	PCAT19			rs11672691-G	rs11672691	non_coding_transcript_exon_variant	NR	2e-12	1.08	[1.04-1.12]	Illumina [~ 2600000] (imputed)	prostate carcinoma	Genome-wide genotyping array
2021-06-01	34002017	Shen S	2021-05-17	NPJ Precis Oncol	www.ncbi.nlm.nih.gov/pubmed/34002017	A multi-omics study links TNS3 and SEPT7 to long-term former smoking NSCLC survival.	Lung cancer prognosis in former smokers	rs1143149	1,299 European ancestry long-term former smokers	NA	7p14.2	7	35888665	SEPTIN7			rs1143149-G	rs1143149	intron_variant	0.34	1e-08	1.36	[1.22-1.51]	Illumina [100680]	non-small cell lung carcinoma, disease prognosis measurement	Targeted genotyping array [Oncoarray]
2021-06-01	34002017	Shen S	2021-05-17	NPJ Precis Oncol	www.ncbi.nlm.nih.gov/pubmed/34002017	A multi-omics study links TNS3 and SEPT7 to long-term former smoking NSCLC survival.	Lung cancer prognosis in former smokers	rs34211819	1,299 European ancestry long-term former smokers	NA	7p12.3	7	47499913	TNS3			rs34211819-A	rs34211819	intron_variant	0.35	4e-09	0.73	[0.66-0.81] HR	Illumina [100680]	non-small cell lung carcinoma, disease prognosis measurement	Targeted genotyping array [Oncoarray]
2009-04-03	19330030	Thomas G	2009-03-29	Nat Genet	www.ncbi.nlm.nih.gov/pubmed/19330030	A multistage genome-wide association study in breast cancer identifies two new risk alleles at 1p11.2 and 14q24.1 (RAD51L1).	Breast cancer	rs11249433	1,145 European ancestry cases, 1,142 European ancestry controls	8,625 European ancestry cases, 9,657 European ancestry controls	1p11.2	1	121538815	EMBP1			rs11249433-C	rs11249433	intron_variant	0.39	7e-10	1.16	[1.09-1.24] (Het)	Illumina [528173]	breast carcinoma	Genome-wide genotyping array
2009-04-03	19330030	Thomas G	2009-03-29	Nat Genet	www.ncbi.nlm.nih.gov/pubmed/19330030	A multistage genome-wide association study in breast cancer identifies two new risk alleles at 1p11.2 and 14q24.1 (RAD51L1).	Breast cancer	rs13387042	1,145 European ancestry cases, 1,142 European ancestry controls	8,625 European ancestry cases, 9,657 European ancestry controls	2q35	2	217041109	LINC01921 - RN7SKP43	ENSG00000223874	ENSG00000251982	rs13387042-A	rs13387042	intergenic_variant	0.51	2e-08	1.25	[1.15-1.37] (Het)	Illumina [528173]	breast carcinoma	Genome-wide genotyping array
2009-04-03	19330030	Thomas G	2009-03-29	Nat Genet	www.ncbi.nlm.nih.gov/pubmed/19330030	A multistage genome-wide association study in breast cancer identifies two new risk alleles at 1p11.2 and 14q24.1 (RAD51L1).	Breast cancer	rs2981579	1,145 European ancestry cases, 1,142 European ancestry controls	8,625 European ancestry cases, 9,657 European ancestry controls	10q26.13	10	121577821	FGFR2			rs2981579-T	rs2981579	intron_variant	0.41	2e-10	1.17	[1.07-1.27] (Het)	Illumina [528173]	breast carcinoma	Genome-wide genotyping array
2009-04-03	19330030	Thomas G	2009-03-29	Nat Genet	www.ncbi.nlm.nih.gov/pubmed/19330030	A multistage genome-wide association study in breast cancer identifies two new risk alleles at 1p11.2 and 14q24.1 (RAD51L1).	Breast cancer	rs3803662	1,145 European ancestry cases, 1,142 European ancestry controls	8,625 European ancestry cases, 9,657 European ancestry controls	16q12.1	16	52552429	CASC16			rs3803662-T	rs3803662	non_coding_transcript_exon_variant	0.27	1e-09	1.16	[1.07-1.27] (Het)	Illumina [528173]	breast carcinoma	Genome-wide genotyping array
2010-12-08	20972438	Rothman N	2010-10-24	Nat Genet	www.ncbi.nlm.nih.gov/pubmed/20972438	A multi-stage genome-wide association study of bladder cancer identifies multiple susceptibility loci.	Bladder cancer	rs1014971	3,532 European ancestry cases, 5,120 European ancestry controls	8,381 cases, 48,275 controls	22q13.1	22	38936618	CBX6 - APOBEC3A	ENSG00000183741	ENSG00000128383	rs1014971-?	rs1014971	regulatory_region_variant	0.62	8e-12	1.18	[1.10-1.18]	Illumina [589299]	urinary bladder carcinoma	Genome-wide genotyping array
2010-12-08	20972438	Rothman N	2010-10-24	Nat Genet	www.ncbi.nlm.nih.gov/pubmed/20972438	A multi-stage genome-wide association study of bladder cancer identifies multiple susceptibility loci.	Bladder cancer	rs1495741	3,532 European ancestry cases, 5,120 European ancestry controls	8,381 cases, 48,275 controls	8p22	8	18415371	NAT2 - PSD3	ENSG00000156006	ENSG00000156011	rs1495741-?	rs1495741	regulatory_region_variant	0.8	4e-11	1.15	[1.10-1.20]	Illumina [589299]	urinary bladder carcinoma	Genome-wide genotyping array
2010-12-08	20972438	Rothman N	2010-10-24	Nat Genet	www.ncbi.nlm.nih.gov/pubmed/20972438	A multi-stage genome-wide association study of bladder cancer identifies multiple susceptibility loci.	Bladder cancer	rs2294008	3,532 European ancestry cases, 5,120 European ancestry controls	8,381 cases, 48,275 controls	8q24.3	8	142680513	PSCA, JRK			rs2294008-T	rs2294008	5_prime_UTR_variant	0.46	4e-11	1.13	[1.09-1.17]	Illumina [589299]	urinary bladder carcinoma	Genome-wide genotyping array
2010-12-08	20972438	Rothman N	2010-10-24	Nat Genet	www.ncbi.nlm.nih.gov/pubmed/20972438	A multi-stage genome-wide association study of bladder cancer identifies multiple susceptibility loci.	Bladder cancer	rs710521	3,532 European ancestry cases, 5,120 European ancestry controls	8,381 cases, 48,275 controls	3q28	3	189928144	TP63 - P3H2	ENSG00000073282	ENSG00000090530	rs710521-A	rs710521	intergenic_variant	0.73	2e-10	1.18	[1.12-1.24]	Illumina [589299]	urinary bladder carcinoma	Genome-wide genotyping array
2010-12-08	20972438	Rothman N	2010-10-24	Nat Genet	www.ncbi.nlm.nih.gov/pubmed/20972438	A multi-stage genome-wide association study of bladder cancer identifies multiple susceptibility loci.	Bladder cancer	rs798766	3,532 European ancestry cases, 5,120 European ancestry controls	8,381 cases, 48,275 controls	4p16.3	4	1732512	TACC3			rs798766-T	rs798766	intron_variant	0.19	4e-13	1.2	[1.14-1.26]	Illumina [589299]	urinary bladder carcinoma	Genome-wide genotyping array
2010-12-08	20972438	Rothman N	2010-10-24	Nat Genet	www.ncbi.nlm.nih.gov/pubmed/20972438	A multi-stage genome-wide association study of bladder cancer identifies multiple susceptibility loci.	Bladder cancer	rs8102137	3,532 European ancestry cases, 5,120 European ancestry controls	8,381 cases, 48,275 controls	19q12	19	29805946	C19orf12 - CCNE1	ENSG00000131943	ENSG00000105173	rs8102137-C	rs8102137	regulatory_region_variant	0.33	2e-11	1.13	[1.09-1.17]	Illumina [589299]	urinary bladder carcinoma	Genome-wide genotyping array
2010-12-08	20972438	Rothman N	2010-10-24	Nat Genet	www.ncbi.nlm.nih.gov/pubmed/20972438	A multi-stage genome-wide association study of bladder cancer identifies multiple susceptibility loci.	Bladder cancer	rs9642880	3,532 European ancestry cases, 5,120 European ancestry controls	8,381 cases, 48,275 controls	8q24.21	8	127705823	CASC11			rs9642880-T	rs9642880	intron_variant	0.45	2e-18	1.21	[1.16-1.27]	Illumina [589299]	urinary bladder carcinoma	Genome-wide genotyping array
2016-02-13	25990418	Al-Tassan NA	2015-05-20	Sci Rep	www.ncbi.nlm.nih.gov/pubmed/25990418	A new GWAS and meta-analysis with 1000Genomes imputation identifies novel risk variants for colorectal cancer.	Colorectal cancer	rs11255841	7,577 European ancestry cases, 9,979 European ancestry controls	NA	10p14	10	8697617	RNA5SP299 - NA	ENSG00000212505		rs11255841-T	rs11255841	intergenic_variant	0.68	4e-13	1.18	[NR]	Affymetrix, Illumina [~ 10000000] (imputed)	colorectal cancer	Genome-wide genotyping array
2016-02-13	25990418	Al-Tassan NA	2015-05-20	Sci Rep	www.ncbi.nlm.nih.gov/pubmed/25990418	A new GWAS and meta-analysis with 1000Genomes imputation identifies novel risk variants for colorectal cancer.	Colorectal cancer	rs2293582	7,577 European ancestry cases, 9,979 European ancestry controls	NA	15q13.3	15	32718211	GREM1			rs2293582-A	rs2293582	non_coding_transcript_exon_variant	0.21	3e-11	1.21	[NR]	Affymetrix, Illumina [~ 10000000] (imputed)	colorectal cancer	Genome-wide genotyping array
2016-02-13	25990418	Al-Tassan NA	2015-05-20	Sci Rep	www.ncbi.nlm.nih.gov/pubmed/25990418	A new GWAS and meta-analysis with 1000Genomes imputation identifies novel risk variants for colorectal cancer.	Colorectal cancer	rs2427308	7,577 European ancestry cases, 9,979 European ancestry controls	NA	20q13.33	20	62394395	CABLES2			rs2427308-C	rs2427308	intron_variant	0.78	3e-11	1.19	[NR]	Affymetrix, Illumina [~ 10000000] (imputed)	colorectal cancer	Genome-wide genotyping array
2016-02-13	25990418	Al-Tassan NA	2015-05-20	Sci Rep	www.ncbi.nlm.nih.gov/pubmed/25990418	A new GWAS and meta-analysis with 1000Genomes imputation identifies novel risk variants for colorectal cancer.	Colorectal cancer	rs3824999	7,577 European ancestry cases, 9,979 European ancestry controls	NA	11q13.4	11	74634505	POLD3			rs3824999-C	rs3824999	intron_variant	0.47	8e-11	1.15	[NR]	Affymetrix, Illumina [~ 10000000] (imputed)	colorectal cancer	Genome-wide genotyping array
2016-02-13	25990418	Al-Tassan NA	2015-05-20	Sci Rep	www.ncbi.nlm.nih.gov/pubmed/25990418	A new GWAS and meta-analysis with 1000Genomes imputation identifies novel risk variants for colorectal cancer.	Colorectal cancer	rs4768903	7,577 European ancestry cases, 9,979 European ancestry controls	NA	12q13.12	12	50651666	DIP2B			rs4768903-A	rs4768903	intron_variant	0.61	4e-08	1.1	[NR]	Affymetrix, Illumina [~ 10000000] (imputed)	colorectal cancer	Genome-wide genotyping array
2016-02-13	25990418	Al-Tassan NA	2015-05-20	Sci Rep	www.ncbi.nlm.nih.gov/pubmed/25990418	A new GWAS and meta-analysis with 1000Genomes imputation identifies novel risk variants for colorectal cancer.	Colorectal cancer	rs7014346	7,577 European ancestry cases, 9,979 European ancestry controls	NA	8q24.21	8	127412547	CASC8, POU5F1B, PCAT1			rs7014346-A	rs7014346	intron_variant	0.34	6e-15	1.19	[NR]	Affymetrix, Illumina [~ 10000000] (imputed)	colorectal cancer	Genome-wide genotyping array
2016-02-13	25990418	Al-Tassan NA	2015-05-20	Sci Rep	www.ncbi.nlm.nih.gov/pubmed/25990418	A new GWAS and meta-analysis with 1000Genomes imputation identifies novel risk variants for colorectal cancer.	Colorectal cancer	rs7226855	7,577 European ancestry cases, 9,979 European ancestry controls	NA	18q21.1	18	48927678	SMAD7			rs7226855-A	rs7226855	intron_variant	0.55	4e-23	1.25	[NR]	Affymetrix, Illumina [~ 10000000] (imputed)	colorectal cancer	Genome-wide genotyping array
2016-02-13	25990418	Al-Tassan NA	2015-05-20	Sci Rep	www.ncbi.nlm.nih.gov/pubmed/25990418	A new GWAS and meta-analysis with 1000Genomes imputation identifies novel risk variants for colorectal cancer.	Colorectal cancer	rs72647484	7,577 European ancestry cases, 9,979 European ancestry controls	NA	1p36.12	1	22261235	NA - MIR4418		ENSG00000266564	rs72647484-?	rs72647484	regulatory_region_variant	0.91	1e-08	1.24	[1.15-1.33]	Affymetrix, Illumina [~ 10000000] (imputed)	colorectal cancer	Genome-wide genotyping array
2016-02-13	25990418	Al-Tassan NA	2015-05-20	Sci Rep	www.ncbi.nlm.nih.gov/pubmed/25990418	A new GWAS and meta-analysis with 1000Genomes imputation identifies novel risk variants for colorectal cancer.	Colorectal cancer	rs76316943	7,577 European ancestry cases, 9,979 European ancestry controls	NA	8q24.11	8	116836068	UTP23			rs76316943-A	rs76316943	intron_variant	0.01	2e-11	1.58	[NR]	Affymetrix, Illumina [~ 10000000] (imputed)	colorectal cancer	Genome-wide genotyping array
2015-04-01	25023989	Schmit SL	2014-07-14	Carcinogenesis	www.ncbi.nlm.nih.gov/pubmed/25023989	A novel colorectal cancer risk locus at 4q32.2 identified from an international genome-wide association study.	Colorectal cancer	rs35509282	485 Ashkenazi Jewish cases, 498 Ashkenazi Jewish controls, 1,977 European ancestry cases, 999 European ancestry controls	1,131 Ashkenazi Jewish cases, 831 Ashkenazi Jewish controls	4q32.2	4	162412253	MTHFD2P4 - NA	ENSG00000251253		rs35509282-A	rs35509282	intergenic_variant	NR	8e-09	1.53	[1.39-1.67]	Illumina [up to 9177523] (imputed)	colorectal cancer	Genome-wide genotyping array
2021-02-16	32671597	Streicher SA	2020-07-15	Hum Genet	www.ncbi.nlm.nih.gov/pubmed/32671597	A pooled genome-wide association study identifies pancreatic cancer susceptibility loci on chromosome 19p12 and 19p13.3 in the full-Jewish population.	Pancreatic cancer	rs66562280	604 Jewish cases, 2,332 Jewish controls	NA	19p12	19	21650212	ZNF429 - MTDHP3	ENSG00000197013	ENSG00000268433	rs66562280-T	rs66562280	intron_variant	0.32	3e-08	1.55	[1.33-1.81]	Affymetrix, Illumina [1286673] (imputed)	pancreatic carcinoma	Genome-wide genotyping array
2021-03-22	33290408	Ray D	2020-12-08	PLoS Genet	www.ncbi.nlm.nih.gov/pubmed/33290408	A powerful method for pleiotropic analysis under composite null hypothesis identifies novel shared loci between Type 2 Diabetes and Prostate Cancer.	Type 2 diabetes or prostate cancer (pleiotropy)	rs1009358	62,892 European ancestry T2D cases, 79,194 European ancestry PrCa cases, 659,536 European ancestry controls	NA	2p14	2	65049318	LINC02576, LINC02245			rs1009358-?	rs1009358	intron_variant		8e-09			Illumina [5041948] (imputed)	prostate carcinoma, type 2 diabetes mellitus	Genome-wide genotyping array
2021-03-22	33290408	Ray D	2020-12-08	PLoS Genet	www.ncbi.nlm.nih.gov/pubmed/33290408	A powerful method for pleiotropic analysis under composite null hypothesis identifies novel shared loci between Type 2 Diabetes and Prostate Cancer.	Type 2 diabetes or prostate cancer (pleiotropy)	rs10400825	62,892 European ancestry T2D cases, 79,194 European ancestry PrCa cases, 659,536 European ancestry controls	NA	15q15.1	15	40588918	Metazoa_SRP - KNL1	ENSG00000273566	ENSG00000137812	rs10400825-G	rs10400825	regulatory_region_variant	0.15	3e-09			Illumina [5041948] (imputed)	prostate carcinoma, type 2 diabetes mellitus	Genome-wide genotyping array
2021-03-22	33290408	Ray D	2020-12-08	PLoS Genet	www.ncbi.nlm.nih.gov/pubmed/33290408	A powerful method for pleiotropic analysis under composite null hypothesis identifies novel shared loci between Type 2 Diabetes and Prostate Cancer.	Type 2 diabetes or prostate cancer (pleiotropy)	rs1053403	62,892 European ancestry T2D cases, 79,194 European ancestry PrCa cases, 659,536 European ancestry controls	NA	10p14	10	12166308	NUDT5, SEC61A2			rs1053403-?	rs1053403	3_prime_UTR_variant		3e-08			Illumina [5041948] (imputed)	prostate carcinoma, type 2 diabetes mellitus	Genome-wide genotyping array
2021-03-22	33290408	Ray D	2020-12-08	PLoS Genet	www.ncbi.nlm.nih.gov/pubmed/33290408	A powerful method for pleiotropic analysis under composite null hypothesis identifies novel shared loci between Type 2 Diabetes and Prostate Cancer.	Type 2 diabetes or prostate cancer (pleiotropy)	rs10900829	62,892 European ancestry T2D cases, 79,194 European ancestry PrCa cases, 659,536 European ancestry controls	NA	5q31.1	5	134513226	LINC01843 - RN7SL541P	ENSG00000251169	ENSG00000240250	rs10900829-?	rs10900829	intergenic_variant		5e-10			Illumina [5041948] (imputed)	prostate carcinoma, type 2 diabetes mellitus	Genome-wide genotyping array
2021-03-22	33290408	Ray D	2020-12-08	PLoS Genet	www.ncbi.nlm.nih.gov/pubmed/33290408	A powerful method for pleiotropic analysis under composite null hypothesis identifies novel shared loci between Type 2 Diabetes and Prostate Cancer.	Type 2 diabetes or prostate cancer (pleiotropy)	rs11079847	62,892 European ancestry T2D cases, 79,194 European ancestry PrCa cases, 659,536 European ancestry controls	NA	17q21.32	17	48959662	GIP			rs11079847-?	rs11079847	intron_variant		3e-09			Illumina [5041948] (imputed)	prostate carcinoma, type 2 diabetes mellitus	Genome-wide genotyping array
2021-03-22	33290408	Ray D	2020-12-08	PLoS Genet	www.ncbi.nlm.nih.gov/pubmed/33290408	A powerful method for pleiotropic analysis under composite null hypothesis identifies novel shared loci between Type 2 Diabetes and Prostate Cancer.	Type 2 diabetes or prostate cancer (pleiotropy)	rs11214775	62,892 European ancestry T2D cases, 79,194 European ancestry PrCa cases, 659,536 European ancestry controls	NA	11q23.2	11	113936459	HTR3B			rs11214775-?	rs11214775	intron_variant		3e-11			Illumina [5041948] (imputed)	prostate carcinoma, type 2 diabetes mellitus	Genome-wide genotyping array
2021-03-22	33290408	Ray D	2020-12-08	PLoS Genet	www.ncbi.nlm.nih.gov/pubmed/33290408	A powerful method for pleiotropic analysis under composite null hypothesis identifies novel shared loci between Type 2 Diabetes and Prostate Cancer.	Type 2 diabetes or prostate cancer (pleiotropy)	rs114460169	62,892 European ancestry T2D cases, 79,194 European ancestry PrCa cases, 659,536 European ancestry controls	NA	3p24.3	3	23242812	UBE2E2			rs114460169-?	rs114460169	intron_variant		2e-09			Illumina [5041948] (imputed)	prostate carcinoma, type 2 diabetes mellitus	Genome-wide genotyping array
2021-03-22	33290408	Ray D	2020-12-08	PLoS Genet	www.ncbi.nlm.nih.gov/pubmed/33290408	A powerful method for pleiotropic analysis under composite null hypothesis identifies novel shared loci between Type 2 Diabetes and Prostate Cancer.	Type 2 diabetes or prostate cancer (pleiotropy)	rs11656665	62,892 European ancestry T2D cases, 79,194 European ancestry PrCa cases, 659,536 European ancestry controls	NA	17p11.2	17	17821475	SREBF1			rs11656665-?	rs11656665	intron_variant		8e-10			Illumina [5041948] (imputed)	prostate carcinoma, type 2 diabetes mellitus	Genome-wide genotyping array
2021-03-22	33290408	Ray D	2020-12-08	PLoS Genet	www.ncbi.nlm.nih.gov/pubmed/33290408	A powerful method for pleiotropic analysis under composite null hypothesis identifies novel shared loci between Type 2 Diabetes and Prostate Cancer.	Type 2 diabetes or prostate cancer (pleiotropy)	rs11708733	62,892 European ancestry T2D cases, 79,194 European ancestry PrCa cases, 659,536 European ancestry controls	NA	3q21.3	3	128321052	EEFSEC			rs11708733-?	rs11708733	intron_variant		2e-08			Illumina [5041948] (imputed)	prostate carcinoma, type 2 diabetes mellitus	Genome-wide genotyping array
2021-03-22	33290408	Ray D	2020-12-08	PLoS Genet	www.ncbi.nlm.nih.gov/pubmed/33290408	A powerful method for pleiotropic analysis under composite null hypothesis identifies novel shared loci between Type 2 Diabetes and Prostate Cancer.	Type 2 diabetes or prostate cancer (pleiotropy)	rs11709119	62,892 European ancestry T2D cases, 79,194 European ancestry PrCa cases, 659,536 European ancestry controls	NA	3p25.2	3	12234993	SYN2 - GSTM5P1	ENSG00000157152	ENSG00000236062	rs11709119-?	rs11709119	regulatory_region_variant		5e-10			Illumina [5041948] (imputed)	prostate carcinoma, type 2 diabetes mellitus	Genome-wide genotyping array
2021-03-22	33290408	Ray D	2020-12-08	PLoS Genet	www.ncbi.nlm.nih.gov/pubmed/33290408	A powerful method for pleiotropic analysis under composite null hypothesis identifies novel shared loci between Type 2 Diabetes and Prostate Cancer.	Type 2 diabetes or prostate cancer (pleiotropy)	rs11904510	62,892 European ancestry T2D cases, 79,194 European ancestry PrCa cases, 659,536 European ancestry controls	NA	2p21	2	43570571	THADA			rs11904510-?	rs11904510	intron_variant		8e-17			Illumina [5041948] (imputed)	prostate carcinoma, type 2 diabetes mellitus	Genome-wide genotyping array
2021-03-22	33290408	Ray D	2020-12-08	PLoS Genet	www.ncbi.nlm.nih.gov/pubmed/33290408	A powerful method for pleiotropic analysis under composite null hypothesis identifies novel shared loci between Type 2 Diabetes and Prostate Cancer.	Type 2 diabetes or prostate cancer (pleiotropy)	rs12284087	62,892 European ancestry T2D cases, 79,194 European ancestry PrCa cases, 659,536 European ancestry controls	NA	11q13.3	11	69127285	TPCN2			rs12284087-?	rs12284087	intron_variant		4e-10			Illumina [5041948] (imputed)	prostate carcinoma, type 2 diabetes mellitus	Genome-wide genotyping array
2021-03-22	33290408	Ray D	2020-12-08	PLoS Genet	www.ncbi.nlm.nih.gov/pubmed/33290408	A powerful method for pleiotropic analysis under composite null hypothesis identifies novel shared loci between Type 2 Diabetes and Prostate Cancer.	Type 2 diabetes or prostate cancer (pleiotropy)	rs12413648	62,892 European ancestry T2D cases, 79,194 European ancestry PrCa cases, 659,536 European ancestry controls	NA	10q26.12	10	121279383	LINC01153 - NA	ENSG00000227143		rs12413648-?	rs12413648	intergenic_variant		9e-10			Illumina [5041948] (imputed)	prostate carcinoma, type 2 diabetes mellitus	Genome-wide genotyping array
2021-03-22	33290408	Ray D	2020-12-08	PLoS Genet	www.ncbi.nlm.nih.gov/pubmed/33290408	A powerful method for pleiotropic analysis under composite null hypothesis identifies novel shared loci between Type 2 Diabetes and Prostate Cancer.	Type 2 diabetes or prostate cancer (pleiotropy)	rs12464616	62,892 European ancestry T2D cases, 79,194 European ancestry PrCa cases, 659,536 European ancestry controls	NA	2p23.3	2	27604225	ZNF512			rs12464616-?	rs12464616	intron_variant		1e-08			Illumina [5041948] (imputed)	prostate carcinoma, type 2 diabetes mellitus	Genome-wide genotyping array
2021-03-22	33290408	Ray D	2020-12-08	PLoS Genet	www.ncbi.nlm.nih.gov/pubmed/33290408	A powerful method for pleiotropic analysis under composite null hypothesis identifies novel shared loci between Type 2 Diabetes and Prostate Cancer.	Type 2 diabetes or prostate cancer (pleiotropy)	rs12912009	62,892 European ancestry T2D cases, 79,194 European ancestry PrCa cases, 659,536 European ancestry controls	NA	15q26.1	15	89885916	ARPIN-AP3S2, AP3S2			rs12912009-?	rs12912009	intron_variant		3e-09			Illumina [5041948] (imputed)	prostate carcinoma, type 2 diabetes mellitus	Genome-wide genotyping array
2021-03-22	33290408	Ray D	2020-12-08	PLoS Genet	www.ncbi.nlm.nih.gov/pubmed/33290408	A powerful method for pleiotropic analysis under composite null hypothesis identifies novel shared loci between Type 2 Diabetes and Prostate Cancer.	Type 2 diabetes or prostate cancer (pleiotropy)	rs13287517	62,892 European ancestry T2D cases, 79,194 European ancestry PrCa cases, 659,536 European ancestry controls	NA	9p22.1	9	19064131	HAUS6			rs13287517-C	rs13287517	intron_variant	0.39	1e-14			Illumina [5041948] (imputed)	prostate carcinoma, type 2 diabetes mellitus	Genome-wide genotyping array
2021-03-22	33290408	Ray D	2020-12-08	PLoS Genet	www.ncbi.nlm.nih.gov/pubmed/33290408	A powerful method for pleiotropic analysis under composite null hypothesis identifies novel shared loci between Type 2 Diabetes and Prostate Cancer.	Type 2 diabetes or prostate cancer (pleiotropy)	rs17041869	62,892 European ancestry T2D cases, 79,194 European ancestry PrCa cases, 659,536 European ancestry controls	NA	2q13	2	111138666	BCL2L11, MIR4435-2HG			rs17041869-?	rs17041869	intron_variant		1e-12			Illumina [5041948] (imputed)	prostate carcinoma, type 2 diabetes mellitus	Genome-wide genotyping array
2021-03-22	33290408	Ray D	2020-12-08	PLoS Genet	www.ncbi.nlm.nih.gov/pubmed/33290408	A powerful method for pleiotropic analysis under composite null hypothesis identifies novel shared loci between Type 2 Diabetes and Prostate Cancer.	Type 2 diabetes or prostate cancer (pleiotropy)	rs1741652	62,892 European ancestry T2D cases, 79,194 European ancestry PrCa cases, 659,536 European ancestry controls	NA	6q22.1	6	116943827	RFX6 - NA	ENSG00000185002		rs1741652-?	rs1741652	intergenic_variant		4e-08			Illumina [5041948] (imputed)	prostate carcinoma, type 2 diabetes mellitus	Genome-wide genotyping array
2021-03-22	33290408	Ray D	2020-12-08	PLoS Genet	www.ncbi.nlm.nih.gov/pubmed/33290408	A powerful method for pleiotropic analysis under composite null hypothesis identifies novel shared loci between Type 2 Diabetes and Prostate Cancer.	Type 2 diabetes or prostate cancer (pleiotropy)	rs17522122	62,892 European ancestry T2D cases, 79,194 European ancestry PrCa cases, 659,536 European ancestry controls	NA	14q12	14	32833676	AKAP6			rs17522122-T	rs17522122	3_prime_UTR_variant	0.48	4e-09			Illumina [5041948] (imputed)	prostate carcinoma, type 2 diabetes mellitus	Genome-wide genotyping array
2021-03-22	33290408	Ray D	2020-12-08	PLoS Genet	www.ncbi.nlm.nih.gov/pubmed/33290408	A powerful method for pleiotropic analysis under composite null hypothesis identifies novel shared loci between Type 2 Diabetes and Prostate Cancer.	Type 2 diabetes or prostate cancer (pleiotropy)	rs1758632	62,892 European ancestry T2D cases, 79,194 European ancestry PrCa cases, 659,536 European ancestry controls	NA	9p13.3	9	34025642	UBAP2			rs1758632-C	rs1758632	intron_variant	0.38	1e-12			Illumina [5041948] (imputed)	prostate carcinoma, type 2 diabetes mellitus	Genome-wide genotyping array
2021-03-22	33290408	Ray D	2020-12-08	PLoS Genet	www.ncbi.nlm.nih.gov/pubmed/33290408	A powerful method for pleiotropic analysis under composite null hypothesis identifies novel shared loci between Type 2 Diabetes and Prostate Cancer.	Type 2 diabetes or prostate cancer (pleiotropy)	rs2289081	62,892 European ancestry T2D cases, 79,194 European ancestry PrCa cases, 659,536 European ancestry controls	NA	2p24.1	2	20682080	GDF7 - LDAH	ENSG00000143869	ENSG00000118961	rs2289081-?	rs2289081	regulatory_region_variant		2e-09			Illumina [5041948] (imputed)	prostate carcinoma, type 2 diabetes mellitus	Genome-wide genotyping array
2021-03-22	33290408	Ray D	2020-12-08	PLoS Genet	www.ncbi.nlm.nih.gov/pubmed/33290408	A powerful method for pleiotropic analysis under composite null hypothesis identifies novel shared loci between Type 2 Diabetes and Prostate Cancer.	Type 2 diabetes or prostate cancer (pleiotropy)	rs2673148	62,892 European ancestry T2D cases, 79,194 European ancestry PrCa cases, 659,536 European ancestry controls	NA	2q36.3	2	226310267				rs2673148-?	rs2673148	intergenic_variant		2e-08			Illumina [5041948] (imputed)	prostate carcinoma, type 2 diabetes mellitus	Genome-wide genotyping array
2021-03-22	33290408	Ray D	2020-12-08	PLoS Genet	www.ncbi.nlm.nih.gov/pubmed/33290408	A powerful method for pleiotropic analysis under composite null hypothesis identifies novel shared loci between Type 2 Diabetes and Prostate Cancer.	Type 2 diabetes or prostate cancer (pleiotropy)	rs316025	62,892 European ancestry T2D cases, 79,194 European ancestry PrCa cases, 659,536 European ancestry controls	NA	6q25.3	6	160262349	SLC22A2			rs316025-?	rs316025	intron_variant		1e-12			Illumina [5041948] (imputed)	prostate carcinoma, type 2 diabetes mellitus	Genome-wide genotyping array
2021-03-22	33290408	Ray D	2020-12-08	PLoS Genet	www.ncbi.nlm.nih.gov/pubmed/33290408	A powerful method for pleiotropic analysis under composite null hypothesis identifies novel shared loci between Type 2 Diabetes and Prostate Cancer.	Type 2 diabetes or prostate cancer (pleiotropy)	rs3217992	62,892 European ancestry T2D cases, 79,194 European ancestry PrCa cases, 659,536 European ancestry controls	NA	9p21.3	9	22003224	CDKN2B-AS1, CDKN2B			rs3217992-?	rs3217992	3_prime_UTR_variant		8e-09			Illumina [5041948] (imputed)	prostate carcinoma, type 2 diabetes mellitus	Genome-wide genotyping array
2021-03-22	33290408	Ray D	2020-12-08	PLoS Genet	www.ncbi.nlm.nih.gov/pubmed/33290408	A powerful method for pleiotropic analysis under composite null hypothesis identifies novel shared loci between Type 2 Diabetes and Prostate Cancer.	Type 2 diabetes or prostate cancer (pleiotropy)	rs3753051	62,892 European ancestry T2D cases, 79,194 European ancestry PrCa cases, 659,536 European ancestry controls	NA	11q13.5	11	76546171	EMSY			rs3753051-?	rs3753051	synonymous_variant		3e-09			Illumina [5041948] (imputed)	prostate carcinoma, type 2 diabetes mellitus	Genome-wide genotyping array
2021-03-22	33290408	Ray D	2020-12-08	PLoS Genet	www.ncbi.nlm.nih.gov/pubmed/33290408	A powerful method for pleiotropic analysis under composite null hypothesis identifies novel shared loci between Type 2 Diabetes and Prostate Cancer.	Type 2 diabetes or prostate cancer (pleiotropy)	rs38514	62,892 European ancestry T2D cases, 79,194 European ancestry PrCa cases, 659,536 European ancestry controls	NA	7p15.1	7	27988813	JAZF1			rs38514-?	rs38514	intron_variant		8e-10			Illumina [5041948] (imputed)	prostate carcinoma, type 2 diabetes mellitus	Genome-wide genotyping array
2021-03-22	33290408	Ray D	2020-12-08	PLoS Genet	www.ncbi.nlm.nih.gov/pubmed/33290408	A powerful method for pleiotropic analysis under composite null hypothesis identifies novel shared loci between Type 2 Diabetes and Prostate Cancer.	Type 2 diabetes or prostate cancer (pleiotropy)	rs4385321	62,892 European ancestry T2D cases, 79,194 European ancestry PrCa cases, 659,536 European ancestry controls	NA	6q25.2	6	153073593	RGS17			rs4385321-A	rs4385321	intron_variant	0.35	1e-15			Illumina [5041948] (imputed)	prostate carcinoma, type 2 diabetes mellitus	Genome-wide genotyping array
2021-03-22	33290408	Ray D	2020-12-08	PLoS Genet	www.ncbi.nlm.nih.gov/pubmed/33290408	A powerful method for pleiotropic analysis under composite null hypothesis identifies novel shared loci between Type 2 Diabetes and Prostate Cancer.	Type 2 diabetes or prostate cancer (pleiotropy)	rs4530726	62,892 European ancestry T2D cases, 79,194 European ancestry PrCa cases, 659,536 European ancestry controls	NA	5q11.2	5	52762839	NA - ITGA1		ENSG00000213949	rs4530726-?	rs4530726	intron_variant		4e-08			Illumina [5041948] (imputed)	prostate carcinoma, type 2 diabetes mellitus	Genome-wide genotyping array
2021-03-22	33290408	Ray D	2020-12-08	PLoS Genet	www.ncbi.nlm.nih.gov/pubmed/33290408	A powerful method for pleiotropic analysis under composite null hypothesis identifies novel shared loci between Type 2 Diabetes and Prostate Cancer.	Type 2 diabetes or prostate cancer (pleiotropy)	rs6011040	62,892 European ancestry T2D cases, 79,194 European ancestry PrCa cases, 659,536 European ancestry controls	NA	20q13.33	20	63706054	ARFRP1			rs6011040-?	rs6011040	intron_variant		2e-13			Illumina [5041948] (imputed)	prostate carcinoma, type 2 diabetes mellitus	Genome-wide genotyping array
2021-03-22	33290408	Ray D	2020-12-08	PLoS Genet	www.ncbi.nlm.nih.gov/pubmed/33290408	A powerful method for pleiotropic analysis under composite null hypothesis identifies novel shared loci between Type 2 Diabetes and Prostate Cancer.	Type 2 diabetes or prostate cancer (pleiotropy)	rs62516032	62,892 European ancestry T2D cases, 79,194 European ancestry PrCa cases, 659,536 European ancestry controls	NA	8q24.21	8	127379167	PCAT1, CASC8, POU5F1B			rs62516032-?	rs62516032	intron_variant		7e-11			Illumina [5041948] (imputed)	prostate carcinoma, type 2 diabetes mellitus	Genome-wide genotyping array
2021-03-22	33290408	Ray D	2020-12-08	PLoS Genet	www.ncbi.nlm.nih.gov/pubmed/33290408	A powerful method for pleiotropic analysis under composite null hypothesis identifies novel shared loci between Type 2 Diabetes and Prostate Cancer.	Type 2 diabetes or prostate cancer (pleiotropy)	rs6679717	62,892 European ancestry T2D cases, 79,194 European ancestry PrCa cases, 659,536 European ancestry controls	NA	1q32.1	1	204591549	RNA5SP74 - LRRN2	ENSG00000200408	ENSG00000170382	rs6679717-?	rs6679717	regulatory_region_variant		3e-13			Illumina [5041948] (imputed)	prostate carcinoma, type 2 diabetes mellitus	Genome-wide genotyping array
2021-03-22	33290408	Ray D	2020-12-08	PLoS Genet	www.ncbi.nlm.nih.gov/pubmed/33290408	A powerful method for pleiotropic analysis under composite null hypothesis identifies novel shared loci between Type 2 Diabetes and Prostate Cancer.	Type 2 diabetes or prostate cancer (pleiotropy)	rs6763927	62,892 European ancestry T2D cases, 79,194 European ancestry PrCa cases, 659,536 European ancestry controls	NA	3q23	3	141421524	ZBTB38			rs6763927-T	rs6763927	intron_variant	0.44	3e-09			Illumina [5041948] (imputed)	prostate carcinoma, type 2 diabetes mellitus	Genome-wide genotyping array
2021-03-22	33290408	Ray D	2020-12-08	PLoS Genet	www.ncbi.nlm.nih.gov/pubmed/33290408	A powerful method for pleiotropic analysis under composite null hypothesis identifies novel shared loci between Type 2 Diabetes and Prostate Cancer.	Type 2 diabetes or prostate cancer (pleiotropy)	rs67763258	62,892 European ancestry T2D cases, 79,194 European ancestry PrCa cases, 659,536 European ancestry controls	NA	8q22.1	8	94727414	DPY19L4			rs67763258-?	rs67763258	intron_variant		2e-08			Illumina [5041948] (imputed)	prostate carcinoma, type 2 diabetes mellitus	Genome-wide genotyping array
2021-03-22	33290408	Ray D	2020-12-08	PLoS Genet	www.ncbi.nlm.nih.gov/pubmed/33290408	A powerful method for pleiotropic analysis under composite null hypothesis identifies novel shared loci between Type 2 Diabetes and Prostate Cancer.	Type 2 diabetes or prostate cancer (pleiotropy)	rs6808932	62,892 European ancestry T2D cases, 79,194 European ancestry PrCa cases, 659,536 European ancestry controls	NA	3q13.2	3	113590302	SIDT1			rs6808932-?	rs6808932	intron_variant		2e-12			Illumina [5041948] (imputed)	prostate carcinoma, type 2 diabetes mellitus	Genome-wide genotyping array
2021-03-22	33290408	Ray D	2020-12-08	PLoS Genet	www.ncbi.nlm.nih.gov/pubmed/33290408	A powerful method for pleiotropic analysis under composite null hypothesis identifies novel shared loci between Type 2 Diabetes and Prostate Cancer.	Type 2 diabetes or prostate cancer (pleiotropy)	rs6944344	62,892 European ancestry T2D cases, 79,194 European ancestry PrCa cases, 659,536 European ancestry controls	NA	7p15.3	7	20972525	LINC01162			rs6944344-?	rs6944344	intron_variant		4e-08			Illumina [5041948] (imputed)	prostate carcinoma, type 2 diabetes mellitus	Genome-wide genotyping array
2021-03-22	33290408	Ray D	2020-12-08	PLoS Genet	www.ncbi.nlm.nih.gov/pubmed/33290408	A powerful method for pleiotropic analysis under composite null hypothesis identifies novel shared loci between Type 2 Diabetes and Prostate Cancer.	Type 2 diabetes or prostate cancer (pleiotropy)	rs7103835	62,892 European ancestry T2D cases, 79,194 European ancestry PrCa cases, 659,536 European ancestry controls	NA	11p11.2	11	47440142	RAPSN			rs7103835-A	rs7103835	intron_variant	0.31	3e-10			Illumina [5041948] (imputed)	prostate carcinoma, type 2 diabetes mellitus	Genome-wide genotyping array
2021-03-22	33290408	Ray D	2020-12-08	PLoS Genet	www.ncbi.nlm.nih.gov/pubmed/33290408	A powerful method for pleiotropic analysis under composite null hypothesis identifies novel shared loci between Type 2 Diabetes and Prostate Cancer.	Type 2 diabetes or prostate cancer (pleiotropy)	rs7236466	62,892 European ancestry T2D cases, 79,194 European ancestry PrCa cases, 659,536 European ancestry controls	NA	18q23	18	76850295	ZNF236			rs7236466-G	rs7236466	intron_variant	0.38	2e-08			Illumina [5041948] (imputed)	prostate carcinoma, type 2 diabetes mellitus	Genome-wide genotyping array
2021-03-22	33290408	Ray D	2020-12-08	PLoS Genet	www.ncbi.nlm.nih.gov/pubmed/33290408	A powerful method for pleiotropic analysis under composite null hypothesis identifies novel shared loci between Type 2 Diabetes and Prostate Cancer.	Type 2 diabetes or prostate cancer (pleiotropy)	rs73404162	62,892 European ancestry T2D cases, 79,194 European ancestry PrCa cases, 659,536 European ancestry controls	NA	7q21.3	7	98124762	LMTK2			rs73404162-?	rs73404162	intron_variant		8e-09			Illumina [5041948] (imputed)	prostate carcinoma, type 2 diabetes mellitus	Genome-wide genotyping array
2021-03-22	33290408	Ray D	2020-12-08	PLoS Genet	www.ncbi.nlm.nih.gov/pubmed/33290408	A powerful method for pleiotropic analysis under composite null hypothesis identifies novel shared loci between Type 2 Diabetes and Prostate Cancer.	Type 2 diabetes or prostate cancer (pleiotropy)	rs73913932	62,892 European ancestry T2D cases, 79,194 European ancestry PrCa cases, 659,536 European ancestry controls	NA	2p25.1	2	9954397	GRHL1			rs73913932-?	rs73913932	intron_variant		4e-08			Illumina [5041948] (imputed)	prostate carcinoma, type 2 diabetes mellitus	Genome-wide genotyping array
2021-03-22	33290408	Ray D	2020-12-08	PLoS Genet	www.ncbi.nlm.nih.gov/pubmed/33290408	A powerful method for pleiotropic analysis under composite null hypothesis identifies novel shared loci between Type 2 Diabetes and Prostate Cancer.	Type 2 diabetes or prostate cancer (pleiotropy)	rs76360965	62,892 European ancestry T2D cases, 79,194 European ancestry PrCa cases, 659,536 European ancestry controls	NA	3q25.1	3	152292353	MBNL1			rs76360965-?	rs76360965	intron_variant		2e-12			Illumina [5041948] (imputed)	prostate carcinoma, type 2 diabetes mellitus	Genome-wide genotyping array
2021-03-22	33290408	Ray D	2020-12-08	PLoS Genet	www.ncbi.nlm.nih.gov/pubmed/33290408	A powerful method for pleiotropic analysis under composite null hypothesis identifies novel shared loci between Type 2 Diabetes and Prostate Cancer.	Type 2 diabetes or prostate cancer (pleiotropy)	rs9356756	62,892 European ancestry T2D cases, 79,194 European ancestry PrCa cases, 659,536 European ancestry controls	NA	6p22.3	6	20843920	CDKAL1			rs9356756-?	rs9356756	intron_variant		4e-08			Illumina [5041948] (imputed)	prostate carcinoma, type 2 diabetes mellitus	Genome-wide genotyping array
2021-03-22	33290408	Ray D	2020-12-08	PLoS Genet	www.ncbi.nlm.nih.gov/pubmed/33290408	A powerful method for pleiotropic analysis under composite null hypothesis identifies novel shared loci between Type 2 Diabetes and Prostate Cancer.	Type 2 diabetes or prostate cancer (pleiotropy)	rs9607685	62,892 European ancestry T2D cases, 79,194 European ancestry PrCa cases, 659,536 European ancestry controls	NA	22q13.1	22	40083807	TNRC6B			rs9607685-?	rs9607685	intron_variant		4e-08			Illumina [5041948] (imputed)	prostate carcinoma, type 2 diabetes mellitus	Genome-wide genotyping array
2011-05-27	21551455	Kanetsky PA	2011-05-06	Hum Mol Genet	www.ncbi.nlm.nih.gov/pubmed/21551455	A second independent locus within DMRT1 is associated with testicular germ cell tumor susceptibility.	Testicular cancer	rs7040024	349 European ancestry cases, 919 European ancestry controls	439 European ancestry cases, 960 European ancestry controls	9p24.3	9	845516	DMRT1			rs7040024-A	rs7040024	intron_variant	NR	1e-11	1.7	[1.46-1.99]	Affymetrix [609482]	testicular carcinoma	Genome-wide genotyping array
2011-05-27	21551455	Kanetsky PA	2011-05-06	Hum Mol Genet	www.ncbi.nlm.nih.gov/pubmed/21551455	A second independent locus within DMRT1 is associated with testicular germ cell tumor susceptibility.	Testicular cancer	rs755383	349 European ancestry cases, 919 European ancestry controls	439 European ancestry cases, 960 European ancestry controls	9p24.3	9	863635	DMRT1			rs755383-T	rs755383	intron_variant	NR	9e-10	1.5	[1.32-1.71]	Affymetrix [609482]	testicular carcinoma	Genome-wide genotyping array
2010-04-14	20348956	Kiemeney LA	2010-03-28	Nat Genet	www.ncbi.nlm.nih.gov/pubmed/20348956	A sequence variant at 4p16.3 confers susceptibility to urinary bladder cancer.	Urinary bladder cancer	rs798766	1,889 European ancestry cases, 39,310 European ancestry controls	2,850 European ancestry cases, 6,239 European ancestry controls	4p16.3	4	1732512	TACC3			rs798766-T	rs798766	intron_variant	0.19	1e-11	1.24	[1.17-1.32]	Illumina [304703]	urinary bladder carcinoma	Genome-wide genotyping array
2010-04-14	20348956	Kiemeney LA	2010-03-28	Nat Genet	www.ncbi.nlm.nih.gov/pubmed/20348956	A sequence variant at 4p16.3 confers susceptibility to urinary bladder cancer.	Urinary bladder cancer	rs9642880	1,889 European ancestry cases, 39,310 European ancestry controls	2,850 European ancestry cases, 6,239 European ancestry controls	8q24.21	8	127705823	CASC11			rs9642880-T	rs9642880	intron_variant	0.44	7e-12	1.21	[1.15-1.28]	Illumina [304703]	urinary bladder carcinoma	Genome-wide genotyping array
2010-09-23	20729852	Abnet CC	2010-08-22	Nat Genet	www.ncbi.nlm.nih.gov/pubmed/20729852	A shared susceptibility locus in PLCE1 at 10q23 for gastric adenocarcinoma and esophageal squamous cell carcinoma.	Esophageal cancer and gastric cancer	rs3765524	1,625 Chinese ancestry gastric cancer cases, 1,898 Chinese ancestry ESCC cases, 2,100 Chinese ancestry controls	NA	10q23.33	10	94298541	PLCE1			rs3765524-T	rs3765524	missense_variant	0.207	2e-09	1.35	[1.22-1.49]	Illumina [551152]	esophageal carcinoma	Genome-wide genotyping array
2010-09-23	20729852	Abnet CC	2010-08-22	Nat Genet	www.ncbi.nlm.nih.gov/pubmed/20729852	A shared susceptibility locus in PLCE1 at 10q23 for gastric adenocarcinoma and esophageal squamous cell carcinoma.	Esophageal cancer and gastric cancer	rs3781264	1,625 Chinese ancestry gastric cancer cases, 1,898 Chinese ancestry ESCC cases, 2,100 Chinese ancestry controls	NA	10q23.33	10	94310618	PLCE1			rs3781264-C	rs3781264	intron_variant	0.15	4e-09	1.36	[1.23-1.50]	Illumina [551152]	gastric carcinoma	Genome-wide genotyping array
2010-09-23	20729852	Abnet CC	2010-08-22	Nat Genet	www.ncbi.nlm.nih.gov/pubmed/20729852	A shared susceptibility locus in PLCE1 at 10q23 for gastric adenocarcinoma and esophageal squamous cell carcinoma.	Esophageal cancer and gastric cancer	rs738722	1,625 Chinese ancestry gastric cancer cases, 1,898 Chinese ancestry ESCC cases, 2,100 Chinese ancestry controls	NA	22q12.1	22	28734024	CHEK2			rs738722-T	rs738722	intron_variant	0.25	1e-08	1.3	[1.19-1.43]	Illumina [551152]	esophageal carcinoma	Genome-wide genotyping array
2015-05-15	23104005	Gudmundsson J	2012-10-28	Nat Genet	www.ncbi.nlm.nih.gov/pubmed/23104005	A study based on whole-genome sequencing yields a rare variant at 8q24 associated with prostate cancer.	Prostate cancer	rs188140481	5,141 European ancestry cases, 54,444 European ancestry controls	Up to 5,470 European ancestry cases, up to 7,583 European ancestry controls	8q24.21	8	127179427	PCAT1, CASC19			rs188140481-A	rs188140481	non_coding_transcript_exon_variant	0.054	6e-34	2.9	[2.44-3.44]	Illumina [~ 32500000] (imputed)	prostate carcinoma	Genome-wide genotyping array
2008-06-16	18385738	Hung RJ	2008-04-03	Nature	www.ncbi.nlm.nih.gov/pubmed/18385738	A susceptibility locus for lung cancer maps to nicotinic acetylcholine receptor subunit genes on 15q25.	Lung cancer	rs8034191	1,926 European ance other ancestry cases, 2,522 European and other ancestry controls	332 European ancestry cases, 462 European ancestry controls, 2,181 European and other ancestry cases, 4,290 European and other ancestry controls	15q25.1	15	78513681	HYKK			rs8034191-C	rs8034191	intron_variant	0.34	5e-20	1.3	[1.23-1.37]	Illumina [310023]	lung carcinoma	Genome-wide genotyping array
2022-06-22	35267517	Barnekow E	2022-02-25	Cancers (Basel)	www.ncbi.nlm.nih.gov/pubmed/35267517	A Swedish Genome-Wide Haplotype Association Analysis Identifies a Novel Breast Cancer Susceptibility Locus in 8p21.2 and Characterizes Three Loci on Chromosomes 10, 11 and 16.	Breast cancer	rs12918816	3,200 Swedish ancestry cases, 5,021 Swedish ancestry controls	NA	16q12.1	16	52526301	TOX3			rs12918816-?	rs12918816	intron_variant	NR	3e-18	1.37	[1.27-1.47]	Illumina [332906] (imputed)	breast carcinoma	Genome-wide genotyping array
2022-06-22	35267517	Barnekow E	2022-02-25	Cancers (Basel)	www.ncbi.nlm.nih.gov/pubmed/35267517	A Swedish Genome-Wide Haplotype Association Analysis Identifies a Novel Breast Cancer Susceptibility Locus in 8p21.2 and Characterizes Three Loci on Chromosomes 10, 11 and 16.	Breast cancer	rs2912780	3,200 Swedish ancestry cases, 5,021 Swedish ancestry controls	NA	10q26.13	10	121577603	FGFR2			rs2912780-?	rs2912780	intron_variant	NR	2e-20	1.36	[1.27-1.45]	Illumina [332906] (imputed)	breast carcinoma	Genome-wide genotyping array
2022-06-22	35267517	Barnekow E	2022-02-25	Cancers (Basel)	www.ncbi.nlm.nih.gov/pubmed/35267517	A Swedish Genome-Wide Haplotype Association Analysis Identifies a Novel Breast Cancer Susceptibility Locus in 8p21.2 and Characterizes Three Loci on Chromosomes 10, 11 and 16.	Breast cancer	rs614367	3,200 Swedish ancestry cases, 5,021 Swedish ancestry controls	NA	11q13.3	11	69513996	LINC01488 - CCND1	ENSG00000285094	ENSG00000110092	rs614367-?	rs614367	intergenic_variant	NR	5e-10	1.31	[1.2-1.42]	Illumina [332906] (imputed)	breast carcinoma	Genome-wide genotyping array
2021-04-21	31748686	Oh JJ	2019-11-20	Sci Rep	www.ncbi.nlm.nih.gov/pubmed/31748686	An exome-wide rare variant analysis of Korean men identifies three novel genes predisposing to prostate cancer.	Prostate cancer	rs11544331	985 Korean ancestry cases and 6,273 Korean ancestry controls	NA	7p22.3	7	1091775	C7orf50, GPER1			rs11544331-T	rs11544331	missense_variant	0.0285	1e-15			Illumina [71270]	prostate carcinoma	Exome genotyping array [Exome array]
2019-06-27	31089142	Law PJ	2019-05-14	Nat Commun	www.ncbi.nlm.nih.gov/pubmed/31089142	Association analyses identify 31 new risk loci for colorectal cancer susceptibility.	Colorectal cancer	rs10152518	31,197 European ancestry cases, 61,770 European ancestry controls	NA	15q23	15	67884824	RNU6-1 - NA	ENSG00000206625		rs10152518-G	rs10152518	intergenic_variant	0.19	3e-08	1.08	[1.05-1.11]	Affymetrix, Illumina [> 10000000] (imputed)	colorectal cancer	Genome-wide genotyping array
2019-06-27	31089142	Law PJ	2019-05-14	Nat Commun	www.ncbi.nlm.nih.gov/pubmed/31089142	Association analyses identify 31 new risk loci for colorectal cancer susceptibility.	Colorectal cancer	rs1078643	31,197 European ancestry cases, 61,770 European ancestry controls	NA	17p12	17	10803924	TMEM220-AS1, TMEM238L			rs1078643-A	rs1078643	missense_variant	0.77	4e-11	1.09	[1.06-1.12]	Affymetrix, Illumina [> 10000000] (imputed)	colorectal cancer	Genome-wide genotyping array
2019-06-27	31089142	Law PJ	2019-05-14	Nat Commun	www.ncbi.nlm.nih.gov/pubmed/31089142	Association analyses identify 31 new risk loci for colorectal cancer susceptibility.	Colorectal cancer	rs10849438	31,197 European ancestry cases, 61,770 European ancestry controls	NA	12p13.31	12	6302870	ATP5MFP5 - PLEKHG6	ENSG00000256103	ENSG00000008323	rs10849438-G	rs10849438	intergenic_variant	0.12	1e-10	1.12	[1.08-1.16]	Affymetrix, Illumina [> 10000000] (imputed)	colorectal cancer	Genome-wide genotyping array
2019-06-27	31089142	Law PJ	2019-05-14	Nat Commun	www.ncbi.nlm.nih.gov/pubmed/31089142	Association analyses identify 31 new risk loci for colorectal cancer susceptibility.	Colorectal cancer	rs10951878	31,197 European ancestry cases, 61,770 European ancestry controls	NA	7p12.3	7	46887097				rs10951878-C	rs10951878	intergenic_variant	0.49	1e-08	1.06	[1.04-1.09]	Affymetrix, Illumina [> 10000000] (imputed)	colorectal cancer	Genome-wide genotyping array
2019-06-27	31089142	Law PJ	2019-05-14	Nat Commun	www.ncbi.nlm.nih.gov/pubmed/31089142	Association analyses identify 31 new risk loci for colorectal cancer susceptibility.	Colorectal cancer	rs11169572	31,197 European ancestry cases, 61,770 European ancestry controls	NA	12q13.12	12	50823107	ATF1 - RN7SL519P	ENSG00000123268	ENSG00000243075	rs11169572-C	rs11169572	intergenic_variant	NR	6e-14	1.09	[1.06-1.11]	Affymetrix, Illumina [> 10000000] (imputed)	colorectal cancer	Genome-wide genotyping array
2019-06-27	31089142	Law PJ	2019-05-14	Nat Commun	www.ncbi.nlm.nih.gov/pubmed/31089142	Association analyses identify 31 new risk loci for colorectal cancer susceptibility.	Colorectal cancer	rs11692435	31,197 European ancestry cases, 61,770 European ancestry controls	NA	2q11.2	2	97658891	ACTR1B			rs11692435-G	rs11692435	missense_variant	0.9	1e-08	1.12	[1.07-1.16]	Affymetrix, Illumina [> 10000000] (imputed)	colorectal cancer	Genome-wide genotyping array
2019-06-27	31089142	Law PJ	2019-05-14	Nat Commun	www.ncbi.nlm.nih.gov/pubmed/31089142	Association analyses identify 31 new risk loci for colorectal cancer susceptibility.	Colorectal cancer	rs11893063	31,197 European ancestry cases, 61,770 European ancestry controls	NA	2q33.1	2	198737201				rs11893063-A	rs11893063	intron_variant	0.47	9e-09	1.07	[1.04-1.09]	Affymetrix, Illumina [> 10000000] (imputed)	colorectal cancer	Genome-wide genotyping array
2019-06-27	31089142	Law PJ	2019-05-14	Nat Commun	www.ncbi.nlm.nih.gov/pubmed/31089142	Association analyses identify 31 new risk loci for colorectal cancer susceptibility.	Colorectal cancer	rs12143541	31,197 European ancestry cases, 61,770 European ancestry controls	NA	1p32.3	1	54782179	TTC22			rs12143541-G	rs12143541	intron_variant	0.15	9e-10	1.1	[1.06-1.13]	Affymetrix, Illumina [> 10000000] (imputed)	colorectal cancer	Genome-wide genotyping array
2019-06-27	31089142	Law PJ	2019-05-14	Nat Commun	www.ncbi.nlm.nih.gov/pubmed/31089142	Association analyses identify 31 new risk loci for colorectal cancer susceptibility.	Colorectal cancer	rs12255141	31,197 European ancestry cases, 61,770 European ancestry controls	NA	10q25.2	10	112535133	VTI1A			rs12255141-G	rs12255141	intron_variant	0.1	3e-09	1.11	[1.07-1.15]	Affymetrix, Illumina [> 10000000] (imputed)	colorectal cancer	Genome-wide genotyping array
2019-06-27	31089142	Law PJ	2019-05-14	Nat Commun	www.ncbi.nlm.nih.gov/pubmed/31089142	Association analyses identify 31 new risk loci for colorectal cancer susceptibility.	Colorectal cancer	rs12427600	31,197 European ancestry cases, 61,770 European ancestry controls	NA	13q13.3	13	36886511	SMAD9			rs12427600-C	rs12427600	intron_variant	0.24	5e-11	1.09	[1.06-1.11]	Affymetrix, Illumina [> 10000000] (imputed)	colorectal cancer	Genome-wide genotyping array
2019-06-27	31089142	Law PJ	2019-05-14	Nat Commun	www.ncbi.nlm.nih.gov/pubmed/31089142	Association analyses identify 31 new risk loci for colorectal cancer susceptibility.	Colorectal cancer	rs12635946	31,197 European ancestry cases, 61,770 European ancestry controls	NA	3q13.2	3	113198071	LINC02044 - BOC	ENSG00000243795	ENSG00000144857	rs12635946-C	rs12635946	intergenic_variant	0.62	1e-11	1.08	[1.06-1.10]	Affymetrix, Illumina [> 10000000] (imputed)	colorectal cancer	Genome-wide genotyping array
2019-06-27	31089142	Law PJ	2019-05-14	Nat Commun	www.ncbi.nlm.nih.gov/pubmed/31089142	Association analyses identify 31 new risk loci for colorectal cancer susceptibility.	Colorectal cancer	rs12818766	31,197 European ancestry cases, 61,770 European ancestry controls	NA	12p13.32	12	4266925	CCND2-AS1			rs12818766-A	rs12818766	intron_variant	0.18	2e-09	1.1	[1.07-1.13]	Affymetrix, Illumina [> 10000000] (imputed)	colorectal cancer	Genome-wide genotyping array
2019-06-27	31089142	Law PJ	2019-05-14	Nat Commun	www.ncbi.nlm.nih.gov/pubmed/31089142	Association analyses identify 31 new risk loci for colorectal cancer susceptibility.	Colorectal cancer	rs12979278	31,197 European ancestry cases, 61,770 European ancestry controls	NA	19q13.33	19	48715345	MAMSTR			rs12979278-T	rs12979278	synonymous_variant	0.53	6e-10	1.07	[1.05-1.09]	Affymetrix, Illumina [> 10000000] (imputed)	colorectal cancer	Genome-wide genotyping array
2019-06-27	31089142	Law PJ	2019-05-14	Nat Commun	www.ncbi.nlm.nih.gov/pubmed/31089142	Association analyses identify 31 new risk loci for colorectal cancer susceptibility.	Colorectal cancer	rs13020391	31,197 European ancestry cases, 61,770 European ancestry controls	NA	2q35	2	218319713	PNKD			rs13020391-C	rs13020391	intron_variant	NR	2e-13	1.09	[1.06-1.11]	Affymetrix, Illumina [> 10000000] (imputed)	colorectal cancer	Genome-wide genotyping array
2019-06-27	31089142	Law PJ	2019-05-14	Nat Commun	www.ncbi.nlm.nih.gov/pubmed/31089142	Association analyses identify 31 new risk loci for colorectal cancer susceptibility.	Colorectal cancer	rs1321310	31,197 European ancestry cases, 61,770 European ancestry controls	NA	6p21.2	6	36655347	RNU1-88P - Y_RNA	ENSG00000238554	ENSG00000200742	rs1321310-C	rs1321310	regulatory_region_variant	NR	6e-11	1.09	[1.06-1.11]	Affymetrix, Illumina [> 10000000] (imputed)	colorectal cancer	Genome-wide genotyping array
2019-06-27	31089142	Law PJ	2019-05-14	Nat Commun	www.ncbi.nlm.nih.gov/pubmed/31089142	Association analyses identify 31 new risk loci for colorectal cancer susceptibility.	Colorectal cancer	rs1330889	31,197 European ancestry cases, 61,770 European ancestry controls	NA	13q22.3	13	78035480	OBI1-AS1, LINC00446			rs1330889-C	rs1330889	intron_variant	0.87	7e-10	1.11	[1.07-1.14]	Affymetrix, Illumina [> 10000000] (imputed)	colorectal cancer	Genome-wide genotyping array
2019-06-27	31089142	Law PJ	2019-05-14	Nat Commun	www.ncbi.nlm.nih.gov/pubmed/31089142	Association analyses identify 31 new risk loci for colorectal cancer susceptibility.	Colorectal cancer	rs1412834	31,197 European ancestry cases, 61,770 European ancestry controls	NA	9p21.3	9	22110132	CDKN2B-AS1			rs1412834-T	rs1412834	intron_variant	0.5	4e-14	1.08	[1.06-1.11]	Affymetrix, Illumina [> 10000000] (imputed)	colorectal cancer	Genome-wide genotyping array
2019-06-27	31089142	Law PJ	2019-05-14	Nat Commun	www.ncbi.nlm.nih.gov/pubmed/31089142	Association analyses identify 31 new risk loci for colorectal cancer susceptibility.	Colorectal cancer	rs1445011	31,197 European ancestry cases, 61,770 European ancestry controls	NA	5p13.1	5	40280100	RNU1-150P - TTC33	ENSG00000199361	ENSG00000113638	rs1445011-C	rs1445011	intergenic_variant	NR	1e-17	1.11	[1.08-1.13]	Affymetrix, Illumina [> 10000000] (imputed)	colorectal cancer	Genome-wide genotyping array
2019-06-27	31089142	Law PJ	2019-05-14	Nat Commun	www.ncbi.nlm.nih.gov/pubmed/31089142	Association analyses identify 31 new risk loci for colorectal cancer susceptibility.	Colorectal cancer	rs16878812	31,197 European ancestry cases, 61,770 European ancestry controls	NA	6p21.31	6	35601785	FKBP5			rs16878812-A	rs16878812	intron_variant	NR	2e-09	1.11	[1.07-1.15]	Affymetrix, Illumina [> 10000000] (imputed)	colorectal cancer	Genome-wide genotyping array
2019-06-27	31089142	Law PJ	2019-05-14	Nat Commun	www.ncbi.nlm.nih.gov/pubmed/31089142	Association analyses identify 31 new risk loci for colorectal cancer susceptibility.	Colorectal cancer	rs16892766	31,197 European ancestry cases, 61,770 European ancestry controls	NA	8q23.3	8	116618444	NA - EIF3H		ENSG00000147677	rs16892766-C	rs16892766	intergenic_variant	NR	1e-35	1.26	[1.22-1.31]	Affymetrix, Illumina [> 10000000] (imputed)	colorectal cancer	Genome-wide genotyping array
2019-06-27	31089142	Law PJ	2019-05-14	Nat Commun	www.ncbi.nlm.nih.gov/pubmed/31089142	Association analyses identify 31 new risk loci for colorectal cancer susceptibility.	Colorectal cancer	rs16959063	31,197 European ancestry cases, 61,770 European ancestry controls	NA	15q13.3	15	32813529	FMN1			rs16959063-A	rs16959063	intron_variant	0.01	4e-08	1.3	[1.18-1.42]	Affymetrix, Illumina [> 10000000] (imputed)	colorectal cancer	Genome-wide genotyping array
2019-06-27	31089142	Law PJ	2019-05-14	Nat Commun	www.ncbi.nlm.nih.gov/pubmed/31089142	Association analyses identify 31 new risk loci for colorectal cancer susceptibility.	Colorectal cancer	rs16969681	31,197 European ancestry cases, 61,770 European ancestry controls	NA	15q13.3	15	32700910	SCG5 - GREM1	ENSG00000166922	ENSG00000166923	rs16969681-T	rs16969681	TF_binding_site_variant	0.09	3e-27	1.22	[1.18-1.27]	Affymetrix, Illumina [> 10000000] (imputed)	colorectal cancer	Genome-wide genotyping array
2019-06-27	31089142	Law PJ	2019-05-14	Nat Commun	www.ncbi.nlm.nih.gov/pubmed/31089142	Association analyses identify 31 new risk loci for colorectal cancer susceptibility.	Colorectal cancer	rs17035289	31,197 European ancestry cases, 61,770 European ancestry controls	NA	4q24	4	105127134	RNU6-351P - TET2	ENSG00000251906	ENSG00000168769	rs17035289-T	rs17035289	intergenic_variant	0.83	3e-10	1.1	[1.07-1.13]	Affymetrix, Illumina [> 10000000] (imputed)	colorectal cancer	Genome-wide genotyping array
2019-06-27	31089142	Law PJ	2019-05-14	Nat Commun	www.ncbi.nlm.nih.gov/pubmed/31089142	Association analyses identify 31 new risk loci for colorectal cancer susceptibility.	Colorectal cancer	rs1741640	31,197 European ancestry cases, 61,770 European ancestry controls	NA	20q13.33	20	62357358	LAMA5			rs1741640-C	rs1741640	intron_variant	NR	2e-28	1.16	[1.13-1.20]	Affymetrix, Illumina [> 10000000] (imputed)	colorectal cancer	Genome-wide genotyping array
2019-06-27	31089142	Law PJ	2019-05-14	Nat Commun	www.ncbi.nlm.nih.gov/pubmed/31089142	Association analyses identify 31 new risk loci for colorectal cancer susceptibility.	Colorectal cancer	rs17816465	31,197 European ancestry cases, 61,770 European ancestry controls	NA	15q13.3	15	32864185	FMN1			rs17816465-A	rs17816465	intron_variant	0.2	1e-14	1.11	[1.08-1.14]	Affymetrix, Illumina [> 10000000] (imputed)	colorectal cancer	Genome-wide genotyping array
2019-06-27	31089142	Law PJ	2019-05-14	Nat Commun	www.ncbi.nlm.nih.gov/pubmed/31089142	Association analyses identify 31 new risk loci for colorectal cancer susceptibility.	Colorectal cancer	rs1810502	31,197 European ancestry cases, 61,770 European ancestry controls	NA	20q13.13	20	50440951	RN7SL636P - COX6CP2	ENSG00000244376	ENSG00000231715	rs1810502-C	rs1810502	intergenic_variant	NR	2e-10	1.07	[1.05-1.1]	Affymetrix, Illumina [> 10000000] (imputed)	colorectal cancer	Genome-wide genotyping array
2019-06-27	31089142	Law PJ	2019-05-14	Nat Commun	www.ncbi.nlm.nih.gov/pubmed/31089142	Association analyses identify 31 new risk loci for colorectal cancer susceptibility.	Colorectal cancer	rs2070699	31,197 European ancestry cases, 61,770 European ancestry controls	NA	6p24.1	6	12292539	EDN1			rs2070699-T	rs2070699	intron_variant	0.48	4e-09	1.07	[1.04-1.09]	Affymetrix, Illumina [> 10000000] (imputed)	colorectal cancer	Genome-wide genotyping array
2019-06-27	31089142	Law PJ	2019-05-14	Nat Commun	www.ncbi.nlm.nih.gov/pubmed/31089142	Association analyses identify 31 new risk loci for colorectal cancer susceptibility.	Colorectal cancer	rs2179593	31,197 European ancestry cases, 61,770 European ancestry controls	NA	20q13.12	20	44031646	TOX2			rs2179593-A	rs2179593	intron_variant	0.72	5e-09	1.07	[1.05-1.10]	Affymetrix, Illumina [> 10000000] (imputed)	colorectal cancer	Genome-wide genotyping array
2019-06-27	31089142	Law PJ	2019-05-14	Nat Commun	www.ncbi.nlm.nih.gov/pubmed/31089142	Association analyses identify 31 new risk loci for colorectal cancer susceptibility.	Colorectal cancer	rs2193352	31,197 European ancestry cases, 61,770 European ancestry controls	NA	10q24.2	10	99586852	NKX2-3 - SLC25A28	ENSG00000119919	ENSG00000155287	rs2193352-G	rs2193352	intergenic_variant	NR	2e-15	1.11	[1.08-1.14]	Affymetrix, Illumina [> 10000000] (imputed)	colorectal cancer	Genome-wide genotyping array
2019-06-27	31089142	Law PJ	2019-05-14	Nat Commun	www.ncbi.nlm.nih.gov/pubmed/31089142	Association analyses identify 31 new risk loci for colorectal cancer susceptibility.	Colorectal cancer	rs2732875	31,197 European ancestry cases, 61,770 European ancestry controls	NA	Xp22.2	X	9795858	SHROOM2			rs2732875-C	rs2732875	intron_variant	NR	8e-12	1.18	[1.13-1.24]	Affymetrix, Illumina [> 10000000] (imputed)	colorectal cancer	Genome-wide genotyping array
2019-06-27	31089142	Law PJ	2019-05-14	Nat Commun	www.ncbi.nlm.nih.gov/pubmed/31089142	Association analyses identify 31 new risk loci for colorectal cancer susceptibility.	Colorectal cancer	rs2735940	31,197 European ancestry cases, 61,770 European ancestry controls	NA	5p15.33	5	1296371	TERT - MIR4457	ENSG00000164362	ENSG00000263670	rs2735940-A	rs2735940	intergenic_variant	NR	1e-11	1.08	[1.06-1.10]	Affymetrix, Illumina [> 10000000] (imputed)	colorectal cancer	Genome-wide genotyping array
2019-06-27	31089142	Law PJ	2019-05-14	Nat Commun	www.ncbi.nlm.nih.gov/pubmed/31089142	Association analyses identify 31 new risk loci for colorectal cancer susceptibility.	Colorectal cancer	rs285245	31,197 European ancestry cases, 61,770 European ancestry controls	NA	19p13.11	19	16310006	KLF2-DT			rs285245-T	rs285245	intron_variant	0.11	4e-08	1.11	[1.07-1.15]	Affymetrix, Illumina [> 10000000] (imputed)	colorectal cancer	Genome-wide genotyping array
2019-06-27	31089142	Law PJ	2019-05-14	Nat Commun	www.ncbi.nlm.nih.gov/pubmed/31089142	Association analyses identify 31 new risk loci for colorectal cancer susceptibility.	Colorectal cancer	rs3087967	31,197 European ancestry cases, 61,770 European ancestry controls	NA	11q23.1	11	111286111	C11orf53			rs3087967-T	rs3087967	3_prime_UTR_variant	NR	6e-33	1.15	[1.12-1.18]	Affymetrix, Illumina [> 10000000] (imputed)	colorectal cancer	Genome-wide genotyping array
2019-06-27	31089142	Law PJ	2019-05-14	Nat Commun	www.ncbi.nlm.nih.gov/pubmed/31089142	Association analyses identify 31 new risk loci for colorectal cancer susceptibility.	Colorectal cancer	rs3131043	31,197 European ancestry cases, 61,770 European ancestry controls	NA	6p21.33	6	30790689	HCG20, HCG20, HCG20, HCG20, HCG20, HCG20			rs3131043-G	rs3131043	intron_variant	0.43	3e-08	1.07	[1.05-1.1]	Affymetrix, Illumina [> 10000000] (imputed)	colorectal cancer	Genome-wide genotyping array
2019-06-27	31089142	Law PJ	2019-05-14	Nat Commun	www.ncbi.nlm.nih.gov/pubmed/31089142	Association analyses identify 31 new risk loci for colorectal cancer susceptibility.	Colorectal cancer	rs35107139	31,197 European ancestry cases, 61,770 European ancestry controls	NA	14q22.2	14	53952388	BMP4			rs35107139-C	rs35107139	intron_variant	NR	1e-13	1.09	[1.07-1.12]	Affymetrix, Illumina [> 10000000] (imputed)	colorectal cancer	Genome-wide genotyping array
2019-06-27	31089142	Law PJ	2019-05-14	Nat Commun	www.ncbi.nlm.nih.gov/pubmed/31089142	Association analyses identify 31 new risk loci for colorectal cancer susceptibility.	Colorectal cancer	rs35470271	31,197 European ancestry cases, 61,770 European ancestry controls	NA	3p22.1	3	40873748	HMGN2P24 - MRPS31P1	ENSG00000229072	ENSG00000275256	rs35470271-G	rs35470271	intron_variant	NR	2e-09	1.09	[1.06-1.13]	Affymetrix, Illumina [> 10000000] (imputed)	colorectal cancer	Genome-wide genotyping array
2019-06-27	31089142	Law PJ	2019-05-14	Nat Commun	www.ncbi.nlm.nih.gov/pubmed/31089142	Association analyses identify 31 new risk loci for colorectal cancer susceptibility.	Colorectal cancer	rs3787089	31,197 European ancestry cases, 61,770 European ancestry controls	NA	20q13.33	20	63685277	RTEL1, RTEL1-TNFRSF6B			rs3787089-C	rs3787089	intron_variant	0.32	6e-09	1.07	[1.05-1.10]	Affymetrix, Illumina [> 10000000] (imputed)	colorectal cancer	Genome-wide genotyping array
2019-06-27	31089142	Law PJ	2019-05-14	Nat Commun	www.ncbi.nlm.nih.gov/pubmed/31089142	Association analyses identify 31 new risk loci for colorectal cancer susceptibility.	Colorectal cancer	rs3801081	31,197 European ancestry cases, 61,770 European ancestry controls	NA	7p12.3	7	47471563	TNS3			rs3801081-G	rs3801081	intron_variant	0.68	2e-11	1.08	[1.06-1.11]	Affymetrix, Illumina [> 10000000] (imputed)	colorectal cancer	Genome-wide genotyping array
2019-06-27	31089142	Law PJ	2019-05-14	Nat Commun	www.ncbi.nlm.nih.gov/pubmed/31089142	Association analyses identify 31 new risk loci for colorectal cancer susceptibility.	Colorectal cancer	rs4450168	31,197 European ancestry cases, 61,770 European ancestry controls	NA	11p15.4	11	10265208	SBF2			rs4450168-C	rs4450168	intron_variant	0.17	1e-08	1.1	[1.06-1.13]	Affymetrix, Illumina [> 10000000] (imputed)	colorectal cancer	Genome-wide genotyping array
2019-06-27	31089142	Law PJ	2019-05-14	Nat Commun	www.ncbi.nlm.nih.gov/pubmed/31089142	Association analyses identify 31 new risk loci for colorectal cancer susceptibility.	Colorectal cancer	rs4546885	31,197 European ancestry cases, 61,770 European ancestry controls	NA	1q25.3	1	183056420	LAMC1			rs4546885-G	rs4546885	intron_variant	NR	1e-14	1.09	[1.07-1.11]	Affymetrix, Illumina [> 10000000] (imputed)	colorectal cancer	Genome-wide genotyping array
2019-06-27	31089142	Law PJ	2019-05-14	Nat Commun	www.ncbi.nlm.nih.gov/pubmed/31089142	Association analyses identify 31 new risk loci for colorectal cancer susceptibility.	Colorectal cancer	rs45597035	31,197 European ancestry cases, 61,770 European ancestry controls	NA	13q22.1	13	73075014	KLF5			rs45597035-A	rs45597035	intron_variant	0.64	2e-10	1.08	[1.05-1.10]	Affymetrix, Illumina [> 10000000] (imputed)	colorectal cancer	Genome-wide genotyping array
2019-06-27	31089142	Law PJ	2019-05-14	Nat Commun	www.ncbi.nlm.nih.gov/pubmed/31089142	Association analyses identify 31 new risk loci for colorectal cancer susceptibility.	Colorectal cancer	rs4776316	31,197 European ancestry cases, 61,770 European ancestry controls	NA	15q22.31	15	66715475	SMAD6			rs4776316-A	rs4776316	intron_variant	0.73	1e-08	1.08	[1.05-1.10]	Affymetrix, Illumina [> 10000000] (imputed)	colorectal cancer	Genome-wide genotyping array
2019-06-27	31089142	Law PJ	2019-05-14	Nat Commun	www.ncbi.nlm.nih.gov/pubmed/31089142	Association analyses identify 31 new risk loci for colorectal cancer susceptibility.	Colorectal cancer	rs4811050	31,197 European ancestry cases, 61,770 European ancestry controls	NA	20q13.13	20	50364133	LINC01271 - RN7SL636P	ENSG00000233077	ENSG00000244376	rs4811050-A	rs4811050	intergenic_variant	0.18	2e-11	1.1	[1.07-1.13]	Affymetrix, Illumina [> 10000000] (imputed)	colorectal cancer	Genome-wide genotyping array
2019-06-27	31089142	Law PJ	2019-05-14	Nat Commun	www.ncbi.nlm.nih.gov/pubmed/31089142	Association analyses identify 31 new risk loci for colorectal cancer susceptibility.	Colorectal cancer	rs4944940	31,197 European ancestry cases, 61,770 European ancestry controls	NA	11q13.4	11	74704207	CHRDL2			rs4944940-G	rs4944940	intron_variant	0.96	1e-20	1.31	[1.24-1.39]	Affymetrix, Illumina [> 10000000] (imputed)	colorectal cancer	Genome-wide genotyping array
2019-06-27	31089142	Law PJ	2019-05-14	Nat Commun	www.ncbi.nlm.nih.gov/pubmed/31089142	Association analyses identify 31 new risk loci for colorectal cancer susceptibility.	Colorectal cancer	rs57796856	31,197 European ancestry cases, 61,770 European ancestry controls	NA	11q13.4	11	74627310	POLD3			rs57796856-T	rs57796856	intron_variant	NR	4e-16	1.09	[1.07-1.12]	Affymetrix, Illumina [> 10000000] (imputed)	colorectal cancer	Genome-wide genotyping array
2019-06-27	31089142	Law PJ	2019-05-14	Nat Commun	www.ncbi.nlm.nih.gov/pubmed/31089142	Association analyses identify 31 new risk loci for colorectal cancer susceptibility.	Colorectal cancer	rs597808	31,197 European ancestry cases, 61,770 European ancestry controls	NA	12q24.12	12	111535554	ATXN2			rs597808-G	rs597808	intron_variant	NR	8e-15	1.09	[1.07-1.11]	Affymetrix, Illumina [> 10000000] (imputed)	colorectal cancer	Genome-wide genotyping array
2019-06-27	31089142	Law PJ	2019-05-14	Nat Commun	www.ncbi.nlm.nih.gov/pubmed/31089142	Association analyses identify 31 new risk loci for colorectal cancer susceptibility.	Colorectal cancer	rs6055286	31,197 European ancestry cases, 61,770 European ancestry controls	NA	20p12.3	20	7737398				rs6055286-A	rs6055286	intergenic_variant	0.15	1e-10	1.11	[1.07-1.14]	Affymetrix, Illumina [> 10000000] (imputed)	colorectal cancer	Genome-wide genotyping array
2019-06-27	31089142	Law PJ	2019-05-14	Nat Commun	www.ncbi.nlm.nih.gov/pubmed/31089142	Association analyses identify 31 new risk loci for colorectal cancer susceptibility.	Colorectal cancer	rs6066825	31,197 European ancestry cases, 61,770 European ancestry controls	NA	20q13.13	20	48723580	PREX1			rs6066825-A	rs6066825	intron_variant	0.65	4e-17	1.1	[1.08-1.13]	Affymetrix, Illumina [> 10000000] (imputed)	colorectal cancer	Genome-wide genotyping array
2019-06-27	31089142	Law PJ	2019-05-14	Nat Commun	www.ncbi.nlm.nih.gov/pubmed/31089142	Association analyses identify 31 new risk loci for colorectal cancer susceptibility.	Colorectal cancer	rs6085661	31,197 European ancestry cases, 61,770 European ancestry controls	NA	20p12.3	20	6712481	CASC20 - LINC01713	ENSG00000229876	ENSG00000228482	rs6085661-T	rs6085661	TF_binding_site_variant	0.39	2e-14	1.09	[1.06-1.11]	Affymetrix, Illumina [> 10000000] (imputed)	colorectal cancer	Genome-wide genotyping array
2019-06-27	31089142	Law PJ	2019-05-14	Nat Commun	www.ncbi.nlm.nih.gov/pubmed/31089142	Association analyses identify 31 new risk loci for colorectal cancer susceptibility.	Colorectal cancer	rs6091213	31,197 European ancestry cases, 61,770 European ancestry controls	NA	20q13.13	20	50768208	PARD6B - BCAS4	ENSG00000124171	ENSG00000124243	rs6091213-C	rs6091213	TF_binding_site_variant	0.26	4e-10	1.08	[1.05-1.11]	Affymetrix, Illumina [> 10000000] (imputed)	colorectal cancer	Genome-wide genotyping array
2019-06-27	31089142	Law PJ	2019-05-14	Nat Commun	www.ncbi.nlm.nih.gov/pubmed/31089142	Association analyses identify 31 new risk loci for colorectal cancer susceptibility.	Colorectal cancer	rs61336918	31,197 European ancestry cases, 61,770 European ancestry controls	NA	16q23.2	16	79973369				rs61336918-A	rs61336918	intergenic_variant	0.29	2e-12	1.09	[1.06-1.12]	Affymetrix, Illumina [> 10000000] (imputed)	colorectal cancer	Genome-wide genotyping array
2019-06-27	31089142	Law PJ	2019-05-14	Nat Commun	www.ncbi.nlm.nih.gov/pubmed/31089142	Association analyses identify 31 new risk loci for colorectal cancer susceptibility.	Colorectal cancer	rs61776719	31,197 European ancestry cases, 61,770 European ancestry controls	NA	1p34.3	1	37995647	RNU6-510P - FHL3	ENSG00000212541	ENSG00000183386	rs61776719-C	rs61776719	regulatory_region_variant	0.45	2e-10	1.07	[1.05-1.10]	Affymetrix, Illumina [> 10000000] (imputed)	colorectal cancer	Genome-wide genotyping array
2019-06-27	31089142	Law PJ	2019-05-14	Nat Commun	www.ncbi.nlm.nih.gov/pubmed/31089142	Association analyses identify 31 new risk loci for colorectal cancer susceptibility.	Colorectal cancer	rs62404966	31,197 European ancestry cases, 61,770 European ancestry controls	NA	6p12.1	6	55847326	BMP5			rs62404966-C	rs62404966	intron_variant	NR	3e-09	1.08	[1.05-1.10]	Affymetrix, Illumina [> 10000000] (imputed)	colorectal cancer	Genome-wide genotyping array
2019-06-27	31089142	Law PJ	2019-05-14	Nat Commun	www.ncbi.nlm.nih.gov/pubmed/31089142	Association analyses identify 31 new risk loci for colorectal cancer susceptibility.	Colorectal cancer	rs639933	31,197 European ancestry cases, 61,770 European ancestry controls	NA	5q31.1	5	135132061	C5orf66			rs639933-C	rs639933	intron_variant	0.38	1e-09	1.07	[1.05-1.10]	Affymetrix, Illumina [> 10000000] (imputed)	colorectal cancer	Genome-wide genotyping array
2019-06-27	31089142	Law PJ	2019-05-14	Nat Commun	www.ncbi.nlm.nih.gov/pubmed/31089142	Association analyses identify 31 new risk loci for colorectal cancer susceptibility.	Colorectal cancer	rs6658977	31,197 European ancestry cases, 61,770 European ancestry controls	NA	1q41	1	221876478	LINC01655 - LINC02257	ENSG00000227925	ENSG00000238042	rs6658977-T	rs6658977	intergenic_variant	NR	1e-12	1.08	[1.06-1.11]	Affymetrix, Illumina [> 10000000] (imputed)	colorectal cancer	Genome-wide genotyping array
2019-06-27	31089142	Law PJ	2019-05-14	Nat Commun	www.ncbi.nlm.nih.gov/pubmed/31089142	Association analyses identify 31 new risk loci for colorectal cancer susceptibility.	Colorectal cancer	rs6928864	31,197 European ancestry cases, 61,770 European ancestry controls	NA	6q21	6	105519019	PREP - LINC02836	ENSG00000085377	ENSG00000237567	rs6928864-C	rs6928864	intron_variant	0.91	1e-08	1.13	[1.09-1.19]	Affymetrix, Illumina [> 10000000] (imputed)	colorectal cancer	Genome-wide genotyping array
2019-06-27	31089142	Law PJ	2019-05-14	Nat Commun	www.ncbi.nlm.nih.gov/pubmed/31089142	Association analyses identify 31 new risk loci for colorectal cancer susceptibility.	Colorectal cancer	rs6933790	31,197 European ancestry cases, 61,770 European ancestry controls	NA	6p21.1	6	41705031	TFEB			rs6933790-T	rs6933790	intron_variant	0.83	4e-10	1.1	[1.07-1.14]	Affymetrix, Illumina [> 10000000] (imputed)	colorectal cancer	Genome-wide genotyping array
2019-06-27	31089142	Law PJ	2019-05-14	Nat Commun	www.ncbi.nlm.nih.gov/pubmed/31089142	Association analyses identify 31 new risk loci for colorectal cancer susceptibility.	Colorectal cancer	rs6983267	31,197 European ancestry cases, 61,770 European ancestry controls	NA	8q24.21	8	127401060	POU5F1B, CCAT2, CASC8, PCAT1			rs6983267-G	rs6983267	non_coding_transcript_exon_variant	NR	2e-57	1.19	[1.16-1.21]	Affymetrix, Illumina [> 10000000] (imputed)	colorectal cancer	Genome-wide genotyping array
2019-06-27	31089142	Law PJ	2019-05-14	Nat Commun	www.ncbi.nlm.nih.gov/pubmed/31089142	Association analyses identify 31 new risk loci for colorectal cancer susceptibility.	Colorectal cancer	rs704017	31,197 European ancestry cases, 61,770 European ancestry controls	NA	10q22.3	10	79059375	ZMIZ1-AS1			rs704017-G	rs704017	intron_variant	0.6	3e-16	1.1	[1.08-1.13]	Affymetrix, Illumina [> 10000000] (imputed)	colorectal cancer	Genome-wide genotyping array
2019-06-27	31089142	Law PJ	2019-05-14	Nat Commun	www.ncbi.nlm.nih.gov/pubmed/31089142	Association analyses identify 31 new risk loci for colorectal cancer susceptibility.	Colorectal cancer	rs7226855	31,197 European ancestry cases, 61,770 European ancestry controls	NA	18q21.1	18	48927678	SMAD7			rs7226855-A	rs7226855	intron_variant	NR	6e-71	1.21	[1.19-1.24]	Affymetrix, Illumina [> 10000000] (imputed)	colorectal cancer	Genome-wide genotyping array
2019-06-27	31089142	Law PJ	2019-05-14	Nat Commun	www.ncbi.nlm.nih.gov/pubmed/31089142	Association analyses identify 31 new risk loci for colorectal cancer susceptibility.	Colorectal cancer	rs72647484	31,197 European ancestry cases, 61,770 European ancestry controls	NA	1p36.12	1	22261235	NA - MIR4418		ENSG00000266564	rs72647484-T	rs72647484	regulatory_region_variant	NR	2e-10	1.13	[1.09-1.17]	Affymetrix, Illumina [> 10000000] (imputed)	colorectal cancer	Genome-wide genotyping array
2019-06-27	31089142	Law PJ	2019-05-14	Nat Commun	www.ncbi.nlm.nih.gov/pubmed/31089142	Association analyses identify 31 new risk loci for colorectal cancer susceptibility.	Colorectal cancer	rs73039434	31,197 European ancestry cases, 61,770 European ancestry controls	NA	19q13.11	19	33034013	RHPN2			rs73039434-T	rs73039434	intron_variant	NR	2e-18	1.3	[1.22-1.38]	Affymetrix, Illumina [> 10000000] (imputed)	colorectal cancer	Genome-wide genotyping array
2019-06-27	31089142	Law PJ	2019-05-14	Nat Commun	www.ncbi.nlm.nih.gov/pubmed/31089142	Association analyses identify 31 new risk loci for colorectal cancer susceptibility.	Colorectal cancer	rs7315438	31,197 European ancestry cases, 61,770 European ancestry controls	NA	12q24.21	12	115453598				rs7315438-T	rs7315438	intergenic_variant	NR	1e-11	1.08	[1.05-1.10]	Affymetrix, Illumina [> 10000000] (imputed)	colorectal cancer	Genome-wide genotyping array
2019-06-27	31089142	Law PJ	2019-05-14	Nat Commun	www.ncbi.nlm.nih.gov/pubmed/31089142	Association analyses identify 31 new risk loci for colorectal cancer susceptibility.	Colorectal cancer	rs73376930	31,197 European ancestry cases, 61,770 European ancestry controls	NA	15q13.3	15	32720301	GREM1			rs73376930-G	rs73376930	intron_variant	NR	7e-35	1.18	[1.15-1.21]	Affymetrix, Illumina [> 10000000] (imputed)	colorectal cancer	Genome-wide genotyping array
2019-06-27	31089142	Law PJ	2019-05-14	Nat Commun	www.ncbi.nlm.nih.gov/pubmed/31089142	Association analyses identify 31 new risk loci for colorectal cancer susceptibility.	Colorectal cancer	rs73975588	31,197 European ancestry cases, 61,770 European ancestry controls	NA	17p13.3	17	913501	NXN, NXN, NXN			rs73975588-A	rs73975588	intron_variant	0.87	9e-09	1.1	[1.06-1.13]	Affymetrix, Illumina [> 10000000] (imputed)	colorectal cancer	Genome-wide genotyping array
2019-06-27	31089142	Law PJ	2019-05-14	Nat Commun	www.ncbi.nlm.nih.gov/pubmed/31089142	Association analyses identify 31 new risk loci for colorectal cancer susceptibility.	Colorectal cancer	rs7398375	31,197 European ancestry cases, 61,770 European ancestry controls	NA	12q13.3	12	57147065	LRP1-AS, LRP1			rs7398375-C	rs7398375	intron_variant	0.72	4e-10	1.09	[1.06-1.13]	Affymetrix, Illumina [> 10000000] (imputed)	colorectal cancer	Genome-wide genotyping array
2019-06-27	31089142	Law PJ	2019-05-14	Nat Commun	www.ncbi.nlm.nih.gov/pubmed/31089142	Association analyses identify 31 new risk loci for colorectal cancer susceptibility.	Colorectal cancer	rs7495132	31,197 European ancestry cases, 61,770 European ancestry controls	NA	15q26.1	15	90629669	CRTC3, CRTC3-AS1			rs7495132-T	rs7495132	intron_variant	0.12	8e-10	1.11	[1.07-1.14]	Affymetrix, Illumina [> 10000000] (imputed)	colorectal cancer	Genome-wide genotyping array
2019-06-27	31089142	Law PJ	2019-05-14	Nat Commun	www.ncbi.nlm.nih.gov/pubmed/31089142	Association analyses identify 31 new risk loci for colorectal cancer susceptibility.	Colorectal cancer	rs75686861	31,197 European ancestry cases, 61,770 European ancestry controls	NA	4q31.21	4	144700176	HHIP			rs75686861-A	rs75686861	intron_variant	0.1	2e-09	1.12	[1.08-1.16]	Affymetrix, Illumina [> 10000000] (imputed)	colorectal cancer	Genome-wide genotyping array
2019-06-27	31089142	Law PJ	2019-05-14	Nat Commun	www.ncbi.nlm.nih.gov/pubmed/31089142	Association analyses identify 31 new risk loci for colorectal cancer susceptibility.	Colorectal cancer	rs7593422	31,197 European ancestry cases, 61,770 European ancestry controls	NA	2q33.1	2	199266972	RNU7-147P - SATB2	ENSG00000238698	ENSG00000119042	rs7593422-T	rs7593422	intergenic_variant	0.55	4e-11	1.07	[1.05-1.10]	Affymetrix, Illumina [> 10000000] (imputed)	colorectal cancer	Genome-wide genotyping array
2019-06-27	31089142	Law PJ	2019-05-14	Nat Commun	www.ncbi.nlm.nih.gov/pubmed/31089142	Association analyses identify 31 new risk loci for colorectal cancer susceptibility.	Colorectal cancer	rs77776598	31,197 European ancestry cases, 61,770 European ancestry controls	NA	5p15.33	5	1240883	SLC6A18			rs77776598-C	rs77776598	intron_variant	0.06	8e-09	1.14	[1.09-1.20]	Affymetrix, Illumina [> 10000000] (imputed)	colorectal cancer	Genome-wide genotyping array
2019-06-27	31089142	Law PJ	2019-05-14	Nat Commun	www.ncbi.nlm.nih.gov/pubmed/31089142	Association analyses identify 31 new risk loci for colorectal cancer susceptibility.	Colorectal cancer	rs7894531	31,197 European ancestry cases, 61,770 European ancestry controls	NA	10p14	10	8692798	RNA5SP299 - LINC02676	ENSG00000212505	ENSG00000234752	rs7894531-G	rs7894531	intergenic_variant	NR	4e-24	1.13	[1.10-1.15]	Affymetrix, Illumina [> 10000000] (imputed)	colorectal cancer	Genome-wide genotyping array
2019-06-27	31089142	Law PJ	2019-05-14	Nat Commun	www.ncbi.nlm.nih.gov/pubmed/31089142	Association analyses identify 31 new risk loci for colorectal cancer susceptibility.	Colorectal cancer	rs7993934	31,197 European ancestry cases, 61,770 European ancestry controls	NA	13q34	13	110422568	COL4A2			rs7993934-T	rs7993934	intron_variant	0.65	3e-11	1.08	[1.05-1.10]	Affymetrix, Illumina [> 10000000] (imputed)	colorectal cancer	Genome-wide genotyping array
2019-06-27	31089142	Law PJ	2019-05-14	Nat Commun	www.ncbi.nlm.nih.gov/pubmed/31089142	Association analyses identify 31 new risk loci for colorectal cancer susceptibility.	Colorectal cancer	rs899244	31,197 European ancestry cases, 61,770 European ancestry controls	NA	16q24.1	16	86666424	FOXL1 - LINC02188	ENSG00000176678	ENSG00000261175	rs899244-T	rs899244	intron_variant	0.21	1e-10	1.09	[1.06-1.12]	Affymetrix, Illumina [> 10000000] (imputed)	colorectal cancer	Genome-wide genotyping array
2019-06-27	31089142	Law PJ	2019-05-14	Nat Commun	www.ncbi.nlm.nih.gov/pubmed/31089142	Association analyses identify 31 new risk loci for colorectal cancer susceptibility.	Colorectal cancer	rs9271770	31,197 European ancestry cases, 61,770 European ancestry controls	NA	6p21.32	6	32626471	HLA-DRB1 - HLA-DQA1	ENSG00000206240	ENSG00000196735	rs9271770-A	rs9271770	intergenic_variant	0.81	4e-08	1.08	[1.05-1.11]	Affymetrix, Illumina [> 10000000] (imputed)	colorectal cancer	Genome-wide genotyping array
2019-06-27	31089142	Law PJ	2019-05-14	Nat Commun	www.ncbi.nlm.nih.gov/pubmed/31089142	Association analyses identify 31 new risk loci for colorectal cancer susceptibility.	Colorectal cancer	rs9537521	31,197 European ancestry cases, 61,770 European ancestry controls	NA	13q13.2	13	33464043				rs9537521-G	rs9537521	intron_variant	NR	7e-09	1.08	[1.05-1.11]	Affymetrix, Illumina [> 10000000] (imputed)	colorectal cancer	Genome-wide genotyping array
2019-06-27	31089142	Law PJ	2019-05-14	Nat Commun	www.ncbi.nlm.nih.gov/pubmed/31089142	Association analyses identify 31 new risk loci for colorectal cancer susceptibility.	Colorectal cancer	rs961253	31,197 European ancestry cases, 61,770 European ancestry controls	NA	20p12.3	20	6423634	NA - CASC20		ENSG00000229876	rs961253-A	rs961253	intergenic_variant	NR	5e-20	1.11	[1.08-1.13]	Affymetrix, Illumina [> 10000000] (imputed)	colorectal cancer	Genome-wide genotyping array
2019-06-27	31089142	Law PJ	2019-05-14	Nat Commun	www.ncbi.nlm.nih.gov/pubmed/31089142	Association analyses identify 31 new risk loci for colorectal cancer susceptibility.	Colorectal cancer	rs9797885	31,197 European ancestry cases, 61,770 European ancestry controls	NA	19q13.2	19	41367096	TMEM91			rs9797885-G	rs9797885	intron_variant	0.71	3e-10	1.08	[1.05-1.10]	Affymetrix, Illumina [> 10000000] (imputed)	colorectal cancer	Genome-wide genotyping array
2019-06-27	31089142	Law PJ	2019-05-14	Nat Commun	www.ncbi.nlm.nih.gov/pubmed/31089142	Association analyses identify 31 new risk loci for colorectal cancer susceptibility.	Colorectal cancer	rs9831861	31,197 European ancestry cases, 61,770 European ancestry controls	NA	3p21.1	3	53054269	SFMBT1 - SERBP1P3	ENSG00000163935	ENSG00000242142	rs9831861-G	rs9831861	intron_variant	0.59	4e-10	1.07	[1.05-1.09]	Affymetrix, Illumina [> 10000000] (imputed)	colorectal cancer	Genome-wide genotyping array
2018-08-14	29892016	Schumacher FR	2018-06-11	Nat Genet	www.ncbi.nlm.nih.gov/pubmed/29892016	Association analyses of more than 140,000 men identify 63 new prostate cancer susceptibility loci.	Prostate cancer	rs10009409	79,148 European ancestry cases, 61,106 European ancestry controls	NA	4q13.3	4	72989536	RNU4ATAC9P - RNU6ATAC5P	ENSG00000252955	ENSG00000210839	rs10009409-T	rs10009409	intergenic_variant	0.31	4e-10	1.06	[1.04-1.08]	Illumina [20370935] (imputed)	prostate carcinoma	Genome-wide genotyping array
2018-08-14	29892016	Schumacher FR	2018-06-11	Nat Genet	www.ncbi.nlm.nih.gov/pubmed/29892016	Association analyses of more than 140,000 men identify 63 new prostate cancer susceptibility loci.	Prostate cancer	rs1004030	79,148 European ancestry cases, 61,106 European ancestry controls	NA	14q11.2	14	22836440	MRPL52 - MMP14	ENSG00000172590	ENSG00000157227	rs1004030-T	rs1004030	regulatory_region_variant	0.58	2e-08	1.05	[1.03-1.06]	Illumina [20370935] (imputed)	prostate carcinoma	Genome-wide genotyping array
2018-08-14	29892016	Schumacher FR	2018-06-11	Nat Genet	www.ncbi.nlm.nih.gov/pubmed/29892016	Association analyses of more than 140,000 men identify 63 new prostate cancer susceptibility loci.	Prostate cancer	rs10122495	79,148 European ancestry cases, 61,106 European ancestry controls	NA	9p13.3	9	34049781	UBAP2 - RN7SKP114	ENSG00000137073	ENSG00000222259	rs10122495-T	rs10122495	TF_binding_site_variant	0.31	1e-08	1.05	[1.03-1.07]	Illumina [20370935] (imputed)	prostate carcinoma	Genome-wide genotyping array
2018-08-14	29892016	Schumacher FR	2018-06-11	Nat Genet	www.ncbi.nlm.nih.gov/pubmed/29892016	Association analyses of more than 140,000 men identify 63 new prostate cancer susceptibility loci.	Prostate cancer	rs10187424	79,148 European ancestry cases, 61,106 European ancestry controls	NA	2p11.2	2	85567174	VAMP8			rs10187424-T	rs10187424	intron_variant	0.57	1e-20	1.08	[1.06-1.09]	Illumina [20370935] (imputed)	prostate carcinoma	Genome-wide genotyping array
2018-08-14	29892016	Schumacher FR	2018-06-11	Nat Genet	www.ncbi.nlm.nih.gov/pubmed/29892016	Association analyses of more than 140,000 men identify 63 new prostate cancer susceptibility loci.	Prostate cancer	rs10460109	79,148 European ancestry cases, 61,106 European ancestry controls	NA	18q22.3	18	75324210	TSHZ1 - SMIM21	ENSG00000179981	ENSG00000206026	rs10460109-T	rs10460109	intergenic_variant	0.42	4e-08	1.05	[1.03-1.06]	Illumina [20370935] (imputed)	prostate carcinoma	Genome-wide genotyping array
2018-08-14	29892016	Schumacher FR	2018-06-11	Nat Genet	www.ncbi.nlm.nih.gov/pubmed/29892016	Association analyses of more than 140,000 men identify 63 new prostate cancer susceptibility loci.	Prostate cancer	rs1048169	79,148 European ancestry cases, 61,106 European ancestry controls	NA	9p22.1	9	19055967	HAUS6			rs1048169-C	rs1048169	3_prime_UTR_variant	0.38	7e-14	1.06	[1.05-1.08]	Illumina [20370935] (imputed)	prostate carcinoma	Genome-wide genotyping array
2018-08-14	29892016	Schumacher FR	2018-06-11	Nat Genet	www.ncbi.nlm.nih.gov/pubmed/29892016	Association analyses of more than 140,000 men identify 63 new prostate cancer susceptibility loci.	Prostate cancer	rs10486567	79,148 European ancestry cases, 61,106 European ancestry controls	NA	7p15.1	7	27936944	JAZF1			rs10486567-G	rs10486567	intron_variant	0.76	2e-45	1.14	[1.12-1.16]	Illumina [20370935] (imputed)	prostate carcinoma	Genome-wide genotyping array
2018-08-14	29892016	Schumacher FR	2018-06-11	Nat Genet	www.ncbi.nlm.nih.gov/pubmed/29892016	Association analyses of more than 140,000 men identify 63 new prostate cancer susceptibility loci.	Prostate cancer	rs10793821	79,148 European ancestry cases, 61,106 European ancestry controls	NA	5q31.1	5	134500518	RNU6-456P - LINC01843	ENSG00000207222	ENSG00000251169	rs10793821-T	rs10793821	upstream_gene_variant	0.57	5e-11	1.05	[1.04-1.07]	Illumina [20370935] (imputed)	prostate carcinoma	Genome-wide genotyping array
2018-08-14	29892016	Schumacher FR	2018-06-11	Nat Genet	www.ncbi.nlm.nih.gov/pubmed/29892016	Association analyses of more than 140,000 men identify 63 new prostate cancer susceptibility loci.	Prostate cancer	rs10845938	79,148 European ancestry cases, 61,106 European ancestry controls	NA	12p13.1	12	14263984	GNAI2P1 - RPL30P11	ENSG00000255749	ENSG00000244573	rs10845938-G	rs10845938	intergenic_variant	0.55	1e-12	1.06	[1.04-1.08]	Illumina [20370935] (imputed)	prostate carcinoma	Genome-wide genotyping array
[truncated: 3,354 more rows]

## Sheet: GWAS variants-2 or more cancers
DATE ADDED TO CATALOG	PUBMEDID	FIRST AUTHOR	DATE	JOURNAL	LINK	STUDY	DISEASE/TRAIT	SNPS	INITIAL SAMPLE SIZE	REPLICATION SAMPLE SIZE	REGION	CHR_ID	CHR_POS	MAPPED_GENE	UPSTREAM_GENE_ID	DOWNSTREAM_GENE_ID	STRONGEST SNP-RISK ALLELE	SNPS	CONTEXT	RISK ALLELE FREQUENCY	P-VALUE	OR or BETA	95% CI (TEXT)	PLATFORM [SNPS PASSING QC]	MAPPED_TRAIT	GENOTYPING TECHNOLOGY
[truncated: 511 more rows]

[truncated: 1 more sheets: 26 LD variantss]
