# Supplementary material for: Common and novel haplotype structures between different types of cancer
Source: Cancer Rep (Hoboken). 2024 Jun 21;7(6):e2107. doi: 10.1002/cnr2.2107 (PMC11190585; doi:10.1002/cnr2.2107)
Supplement: Supplementary file 4 — Data S4. Supplementary results 2. [file CNR2-7-e2107-s004.xlsx]

## Sheet: DIRC3
SNP	SNP position	miRNA	lncRNA	Gain/Loss
rs1247201587	chr2:217284031	hsa-miR-1468-3p	NONHSAT076862.2	Gain
rs1247201587	chr2:217284031	hsa-miR-548f-5p	NONHSAT076862.2	Gain
rs1247201587	chr2:217284031	hsa-miR-548g-5p	NONHSAT076862.2	Gain
rs1247201587	chr2:217284031	hsa-miR-548x-5p	NONHSAT076862.2	Gain
rs1247201587	chr2:217284031	hsa-miR-548aj-5p	NONHSAT076862.2	Gain
rs1688803886	chr2:217284037	hsa-miR-3613-3p	NONHSAT076862.2	Gain
rs1688803886	chr2:217284037	hsa-miR-12136	NONHSAT076862.2	Gain
rs895234357	chr2:217284040	hsa-miR-3125	NONHSAT076862.2	Gain
rs895234357	chr2:217284040	hsa-miR-3916	NONHSAT076862.2	Gain
rs895234357	chr2:217284040	hsa-miR-3928-3p	NONHSAT076862.2	Gain
rs895234357	chr2:217284040	hsa-miR-4496	NONHSAT076862.2	Gain
rs895234357	chr2:217284040	hsa-miR-6859-5p	NONHSAT076862.2	Gain
rs895234357	chr2:217284040	hsa-miR-12124	NONHSAT076862.2	Gain
rs1688804450	chr2:217284083	hsa-miR-4524a-3p	NONHSAT076862.2	Gain
rs1688804450	chr2:217284083	hsa-miR-4524b-3p	NONHSAT076862.2	Gain
rs1688804536	chr2:217284086	hsa-miR-191-5p	NONHSAT076862.2	Gain
rs1688804536	chr2:217284086	hsa-miR-553	NONHSAT076862.2	Gain
rs1164909043	chr2:217284089	hsa-miR-1324	NONHSAT076862.2	Gain
rs1688805734	chr2:217284111	hsa-miR-1226-3p	NONHSAT076862.2	Gain
rs1688805734	chr2:217284111	hsa-miR-4733-3p	NONHSAT076862.2	Gain
rs1688806417	chr2:217284146	hsa-miR-3136-3p	NONHSAT076862.2	Gain
rs1688806417	chr2:217284146	hsa-miR-7155-3p	NONHSAT076862.2	Gain
rs57021693	chr2:217284175	hsa-miR-7-1-3p	NONHSAT076862.2	Gain
rs57021693	chr2:217284175	hsa-miR-7-2-3p	NONHSAT076862.2	Gain
rs57021693	chr2:217284175	hsa-miR-495-3p	NONHSAT076862.2	Gain
rs57021693	chr2:217284175	hsa-miR-5688	NONHSAT076862.2	Gain
rs199875535	chr2:217284175	hsa-miR-548d-3p	NONHSAT076862.2	Gain
rs199875535	chr2:217284175	hsa-miR-548j-3p	NONHSAT076862.2	Gain
rs199875535	chr2:217284175	hsa-miR-548h-3p	NONHSAT076862.2	Gain
rs199875535	chr2:217284175	hsa-miR-548x-3p	NONHSAT076862.2	Gain
rs199875535	chr2:217284175	hsa-miR-3613-3p	NONHSAT076862.2	Gain
rs199875535	chr2:217284175	hsa-miR-548z	NONHSAT076862.2	Gain
rs199875535	chr2:217284175	hsa-miR-548ac	NONHSAT076862.2	Gain
rs199875535	chr2:217284175	hsa-miR-548ae-3p	NONHSAT076862.2	Gain
rs199875535	chr2:217284175	hsa-miR-548ah-3p	NONHSAT076862.2	Gain
rs199875535	chr2:217284175	hsa-miR-548aj-3p	NONHSAT076862.2	Gain
rs199875535	chr2:217284175	hsa-miR-548am-3p	NONHSAT076862.2	Gain
rs199875535	chr2:217284175	hsa-miR-548aq-3p	NONHSAT076862.2	Gain
rs199875535	chr2:217284175	hsa-miR-548bb-3p	NONHSAT076862.2	Gain
rs1574536063	chr2:217284178	hsa-miR-7-1-3p	NONHSAT076862.2	Gain
rs1574536063	chr2:217284178	hsa-miR-7-2-3p	NONHSAT076862.2	Gain
rs1574536063	chr2:217284178	hsa-miR-495-3p	NONHSAT076862.2	Gain
rs1574536063	chr2:217284178	hsa-miR-5688	NONHSAT076862.2	Gain
rs994058862	chr2:217284223	hsa-miR-4433a-3p	NONHSAT076862.2	Gain
rs994058862	chr2:217284223	hsa-miR-4700-3p	NONHSAT076862.2	Gain
rs994058862	chr2:217284223	hsa-miR-4768-3p	NONHSAT076862.2	Gain
rs937215928	chr2:217284228	hsa-miR-4496	NONHSAT076862.2	Gain
rs937215928	chr2:217284228	hsa-miR-12124	NONHSAT076862.2	Gain
rs1688808822	chr2:217284230	hsa-miR-139-3p	NONHSAT076862.2	Gain
rs1688808822	chr2:217284230	hsa-miR-642a-3p	NONHSAT076862.2	Gain
rs1688808822	chr2:217284230	hsa-miR-642b-3p	NONHSAT076862.2	Gain
rs1688808822	chr2:217284230	hsa-miR-4524a-3p	NONHSAT076862.2	Gain
rs1688808822	chr2:217284230	hsa-miR-6768-5p	NONHSAT076862.2	Gain
rs1688809475	chr2:217284263	hsa-miR-1253	NONHSAT076862.2	Gain
rs1688809475	chr2:217284263	hsa-miR-4434	NONHSAT076862.2	Gain
rs1688809475	chr2:217284263	hsa-miR-4516	NONHSAT076862.2	Gain
rs1688809475	chr2:217284263	hsa-miR-5703	NONHSAT076862.2	Gain
rs1688809475	chr2:217284263	hsa-miR-6770-5p	NONHSAT076862.2	Gain
rs1688809641	chr2:217284276	hsa-miR-6850-3p	NONHSAT076862.2	Gain
rs1239004624	chr2:217284345	hsa-miR-191-5p	NONHSAT076862.2	Gain
rs1239004624	chr2:217284345	hsa-miR-424-3p	NONHSAT076862.2	Gain
rs1239004624	chr2:217284345	hsa-miR-553	NONHSAT076862.2	Gain
rs1239004624	chr2:217284345	hsa-miR-570-3p	NONHSAT076862.2	Gain
rs1239004624	chr2:217284345	hsa-miR-548ad-3p	NONHSAT076862.2	Gain
rs1208965976	chr2:217284348	hsa-miR-4797-5p	NONHSAT076862.2	Gain
rs1208965976	chr2:217284348	hsa-miR-6768-5p	NONHSAT076862.2	Gain
rs1688810934	chr2:217284357	hsa-miR-21-3p	NONHSAT076862.2	Gain
rs1688810934	chr2:217284357	hsa-miR-570-3p	NONHSAT076862.2	Gain
rs1688810934	chr2:217284357	hsa-miR-122b-3p	NONHSAT076862.2	Gain
rs532400498	chr2:217284373	hsa-miR-3919	NONHSAT076862.2	Gain
rs532400498	chr2:217284373	hsa-miR-4756-3p	NONHSAT076862.2	Gain
rs532400498	chr2:217284373	hsa-miR-2467-3p	NONHSAT076862.2	Gain
rs1688811100	chr2:217284373	hsa-miR-651-3p	NONHSAT076862.2	Gain
rs1688811100	chr2:217284373	hsa-miR-1252-5p	NONHSAT076862.2	Gain
rs1688811100	chr2:217284373	hsa-miR-3202	NONHSAT076862.2	Gain
rs1688811100	chr2:217284373	hsa-miR-4533	NONHSAT076862.2	Gain
rs1688811100	chr2:217284373	hsa-miR-12120	NONHSAT076862.2	Gain
rs1241678946	chr2:217284378	hsa-miR-139-3p	NONHSAT076862.2	Gain
rs1241678946	chr2:217284378	hsa-miR-766-5p	NONHSAT076862.2	Gain
rs1241678946	chr2:217284378	hsa-miR-765	NONHSAT076862.2	Gain
rs1241678946	chr2:217284378	hsa-miR-3150b-3p	NONHSAT076862.2	Gain
rs1241678946	chr2:217284378	hsa-miR-4433a-3p	NONHSAT076862.2	Gain
rs1241678946	chr2:217284378	hsa-miR-4695-5p	NONHSAT076862.2	Gain
rs1241678946	chr2:217284378	hsa-miR-4768-3p	NONHSAT076862.2	Gain
rs1241678946	chr2:217284378	hsa-miR-4779	NONHSAT076862.2	Gain
rs1241678946	chr2:217284378	hsa-miR-4784	NONHSAT076862.2	Gain
rs1241678946	chr2:217284378	hsa-miR-6888-5p	NONHSAT076862.2	Gain
rs1241678946	chr2:217284378	hsa-miR-6894-5p	NONHSAT076862.2	Gain
rs1241678946	chr2:217284378	hsa-miR-7154-3p	NONHSAT076862.2	Gain
rs1241678946	chr2:217284378	hsa-miR-11181-3p	NONHSAT076862.2	Gain
rs1453262465	chr2:217284379	hsa-miR-548u	NONHSAT076862.2	Gain
rs1453262465	chr2:217284379	hsa-miR-3148	NONHSAT076862.2	Gain
rs1453262465	chr2:217284379	hsa-miR-3667-5p	NONHSAT076862.2	Gain
rs1453262465	chr2:217284379	hsa-miR-4496	NONHSAT076862.2	Gain
rs1453262465	chr2:217284379	hsa-miR-548ao-3p	NONHSAT076862.2	Gain
rs1453262465	chr2:217284379	hsa-miR-6124	NONHSAT076862.2	Gain
rs1453262465	chr2:217284379	hsa-miR-7161-5p	NONHSAT076862.2	Gain
rs1453262465	chr2:217284379	hsa-miR-12124	NONHSAT076862.2	Gain
rs945926336	chr2:217284383	hsa-miR-146a-5p	NONHSAT076862.2	Gain
rs945926336	chr2:217284383	hsa-miR-146b-5p	NONHSAT076862.2	Gain
rs945926336	chr2:217284383	hsa-miR-589-5p	NONHSAT076862.2	Gain
rs945926336	chr2:217284383	hsa-miR-3123	NONHSAT076862.2	Gain
rs945926336	chr2:217284383	hsa-miR-3925-5p	NONHSAT076862.2	Gain
rs945926336	chr2:217284383	hsa-miR-7153-5p	NONHSAT076862.2	Gain
rs1688811363	chr2:217284401	hsa-miR-3912-3p	NONHSAT076862.2	Gain
rs1334599368	chr2:217284416	hsa-miR-4690-5p	NONHSAT076862.2	Gain
rs1334599368	chr2:217284416	hsa-miR-6165	NONHSAT076862.2	Gain
rs1334599368	chr2:217284416	hsa-miR-6510-5p	NONHSAT076862.2	Gain
rs1237450929	chr2:217284495	hsa-miR-3919	NONHSAT076862.2	Gain
rs1237450929	chr2:217284495	hsa-miR-4756-3p	NONHSAT076862.2	Gain
rs1574536231	chr2:217284510	hsa-miR-6798-5p	NONHSAT076862.2	Gain
rs1688812881	chr2:217284512	hsa-miR-3919	NONHSAT076862.2	Gain
rs1688812881	chr2:217284512	hsa-miR-4756-3p	NONHSAT076862.2	Gain
rs1688813439	chr2:217284520	hsa-miR-3065-5p	NONHSAT076862.2	Gain
rs573865513	chr2:217284546	hsa-miR-1537-3p	NONHSAT076862.2	Gain
rs1688814059	chr2:217284572	hsa-miR-139-3p	NONHSAT076862.2	Gain
rs1688814059	chr2:217284572	hsa-miR-4524a-3p	NONHSAT076862.2	Gain
rs1688814566	chr2:217284603	hsa-miR-1468-3p	NONHSAT076862.2	Gain
rs1688814566	chr2:217284603	hsa-miR-548f-5p	NONHSAT076862.2	Gain
rs1688814566	chr2:217284603	hsa-miR-548g-5p	NONHSAT076862.2	Gain
rs1688814566	chr2:217284603	hsa-miR-548x-5p	NONHSAT076862.2	Gain
rs1688814566	chr2:217284603	hsa-miR-548aj-5p	NONHSAT076862.2	Gain
rs1688815368	chr2:217284667	hsa-miR-186-5p	NONHSAT076862.2	Gain
rs1688815368	chr2:217284667	hsa-miR-3133	NONHSAT076862.2	Gain
rs1688815368	chr2:217284667	hsa-miR-5197-3p	NONHSAT076862.2	Gain
rs1199023403	chr2:217284727	hsa-miR-4438	NONHSAT076862.2	Gain
rs1688816076	chr2:217284732	hsa-miR-15a-3p	NONHSAT076862.2	Gain
rs1688816076	chr2:217284732	hsa-miR-4717-5p	NONHSAT076862.2	Gain
rs902916457	chr2:217284778	hsa-miR-4740-3p	NONHSAT076862.2	Gain
rs1466409897	chr2:217284778	hsa-miR-335-5p	NONHSAT076862.2	Gain
rs1688817248	chr2:217284793	hsa-miR-518f-3p	NONHSAT076862.2	Gain
rs1688817248	chr2:217284793	hsa-miR-518b	NONHSAT076862.2	Gain
rs1688817248	chr2:217284793	hsa-miR-526a-3p	NONHSAT076862.2	Gain
rs1688817248	chr2:217284793	hsa-miR-518c-3p	NONHSAT076862.2	Gain
rs1688817248	chr2:217284793	hsa-miR-518a-3p	NONHSAT076862.2	Gain
rs1688817248	chr2:217284793	hsa-miR-518d-3p	NONHSAT076862.2	Gain
rs1688817248	chr2:217284793	hsa-miR-548e-5p	NONHSAT076862.2	Gain
rs1688817421	chr2:217284800	hsa-miR-4731-3p	NONHSAT076862.2	Gain
rs1688817421	chr2:217284800	hsa-miR-4801	NONHSAT076862.2	Gain
rs1688817421	chr2:217284800	hsa-miR-8064	NONHSAT076862.2	Gain
rs1190101486	chr2:217284804	hsa-miR-1224-3p	NONHSAT076862.2	Gain
rs1574536397	chr2:217284846	hsa-miR-4271	NONHSAT076862.2	Gain
rs1574536397	chr2:217284846	hsa-miR-4725-3p	NONHSAT076862.2	Gain
rs1574536397	chr2:217284846	hsa-miR-6780b-5p	NONHSAT076862.2	Gain
rs1688818544	chr2:217284847	hsa-miR-3914	NONHSAT076862.2	Gain
rs1688818579	chr2:217284849	hsa-miR-494-3p	NONHSAT076862.2	Gain
rs1688818579	chr2:217284849	hsa-miR-147b-5p	NONHSAT076862.2	Gain
rs1688818579	chr2:217284849	hsa-miR-4261	NONHSAT076862.2	Gain
rs1689357458	chr2:217317971	hsa-miR-641	NONHSAT076862.2	Gain
rs1689357458	chr2:217317971	hsa-miR-3617-5p	NONHSAT076862.2	Gain
rs1689357662	chr2:217317982	hsa-miR-1253	NONHSAT076862.2	Gain
rs1689357662	chr2:217317982	hsa-miR-3123	NONHSAT076862.2	Gain
rs1689357662	chr2:217317982	hsa-miR-3925-5p	NONHSAT076862.2	Gain
rs1689357662	chr2:217317982	hsa-miR-5197-3p	NONHSAT076862.2	Gain
rs1689357662	chr2:217317982	hsa-miR-6770-5p	NONHSAT076862.2	Gain
rs181104727	chr2:217317995	hsa-miR-6814-5p	NONHSAT076862.2	Gain
rs1689358647	chr2:217318043	hsa-miR-1286	NONHSAT076862.2	Gain
rs1689358647	chr2:217318043	hsa-miR-4433a-3p	NONHSAT076862.2	Gain
rs1689358647	chr2:217318043	hsa-miR-4722-5p	NONHSAT076862.2	Gain
rs1689358647	chr2:217318043	hsa-miR-4768-3p	NONHSAT076862.2	Gain
rs1243327333	chr2:217318057	hsa-miR-1224-3p	NONHSAT076862.2	Gain
rs1049246396	chr2:217318065	hsa-miR-6510-3p	NONHSAT076862.2	Gain
rs1689359587	chr2:217318130	hsa-miR-211-3p	NONHSAT076862.2	Gain
rs1689359587	chr2:217318130	hsa-miR-4270	NONHSAT076862.2	Gain
rs1689359587	chr2:217318130	hsa-miR-4441	NONHSAT076862.2	Gain
rs1689359587	chr2:217318130	hsa-miR-6754-5p	NONHSAT076862.2	Gain
rs1689359587	chr2:217318130	hsa-miR-7845-5p	NONHSAT076862.2	Gain
rs1689359698	chr2:217318141	hsa-miR-3937	NONHSAT076862.2	Gain
rs1689359698	chr2:217318141	hsa-miR-4467	NONHSAT076862.2	Gain
rs1689359698	chr2:217318141	hsa-miR-4645-5p	NONHSAT076862.2	Gain
rs1689359698	chr2:217318141	hsa-miR-4673	NONHSAT076862.2	Gain
rs1689359698	chr2:217318141	hsa-miR-10400-5p	NONHSAT076862.2	Gain
rs1689360196	chr2:217318169	hsa-miR-3185	NONHSAT076862.2	Gain
rs1689360196	chr2:217318169	hsa-miR-5197-3p	NONHSAT076862.2	Gain
rs1689360196	chr2:217318169	hsa-miR-10522-5p	NONHSAT076862.2	Gain
rs1015149576	chr2:217318170	hsa-miR-3937	NONHSAT076862.2	Gain
rs111480534	chr2:217318171	hsa-miR-1197	NONHSAT076862.2	Gain
rs111480534	chr2:217318171	hsa-miR-4436a	NONHSAT076862.2	Gain
rs111480534	chr2:217318171	hsa-miR-5000-3p	NONHSAT076862.2	Gain
rs1020107952	chr2:217318923	hsa-miR-3648	NONHSAT076862.2	Gain
rs1020107952	chr2:217318923	hsa-miR-6869-3p	NONHSAT076862.2	Gain
rs1202493612	chr2:217318924	hsa-miR-2467-3p	NONHSAT076862.2	Gain
rs1202493612	chr2:217318924	hsa-miR-6767-5p	NONHSAT076862.2	Gain
rs1202493612	chr2:217318924	hsa-miR-6886-5p	NONHSAT076862.2	Gain
rs1689371063	chr2:217318927	hsa-miR-330-3p	NONHSAT076862.2	Gain
rs1689371063	chr2:217318927	hsa-miR-518f-3p	NONHSAT076862.2	Gain
rs1689371063	chr2:217318927	hsa-miR-518b	NONHSAT076862.2	Gain
rs1689371063	chr2:217318927	hsa-miR-526a-3p	NONHSAT076862.2	Gain
rs1689371063	chr2:217318927	hsa-miR-518c-3p	NONHSAT076862.2	Gain
rs1689371063	chr2:217318927	hsa-miR-518a-3p	NONHSAT076862.2	Gain
rs1689371063	chr2:217318927	hsa-miR-518d-3p	NONHSAT076862.2	Gain
rs566956823	chr2:217318947	hsa-miR-362-3p	NONHSAT076862.2	Gain
rs566956823	chr2:217318947	hsa-miR-329-3p	NONHSAT076862.2	Gain
rs566956823	chr2:217318947	hsa-miR-603	NONHSAT076862.2	Gain
rs566956823	chr2:217318947	hsa-miR-8485	NONHSAT076862.2	Gain
rs1689371202	chr2:217318951	hsa-miR-891a-5p	NONHSAT076862.2	Gain
rs1329093777	chr2:217318956	hsa-miR-3529-3p	NONHSAT076862.2	Gain
rs1184862270	chr2:217319020	hsa-miR-298	NONHSAT076862.2	Gain
rs1184862270	chr2:217319020	hsa-miR-6767-5p	NONHSAT076862.2	Gain
rs1689372152	chr2:217319036	hsa-miR-641	NONHSAT076862.2	Gain
rs1689372152	chr2:217319036	hsa-miR-548u	NONHSAT076862.2	Gain
rs1689372152	chr2:217319036	hsa-miR-3617-5p	NONHSAT076862.2	Gain
rs1689372152	chr2:217319036	hsa-miR-7161-5p	NONHSAT076862.2	Gain
rs949552675	chr2:217319037	hsa-miR-1468-3p	NONHSAT076862.2	Gain
rs949552675	chr2:217319037	hsa-miR-548f-5p	NONHSAT076862.2	Gain
rs949552675	chr2:217319037	hsa-miR-548g-5p	NONHSAT076862.2	Gain
rs949552675	chr2:217319037	hsa-miR-548x-5p	NONHSAT076862.2	Gain
rs949552675	chr2:217319037	hsa-miR-3613-3p	NONHSAT076862.2	Gain
rs949552675	chr2:217319037	hsa-miR-548aj-5p	NONHSAT076862.2	Gain
rs1553546279	chr2:217319068	hsa-miR-7112-5p	NONHSAT076862.2	Gain
rs1689374470	chr2:217319173	hsa-miR-521	NONHSAT076862.2	Gain
rs1040918615	chr2:217325885	hsa-miR-1324	NONHSAT076862.2	Gain
rs534108054	chr2:217325888	hsa-miR-3622a-5p	NONHSAT076862.2	Gain
rs534108054	chr2:217325888	hsa-miR-4719	NONHSAT076862.2	Gain
rs534108054	chr2:217325888	hsa-miR-4731-3p	NONHSAT076862.2	Gain
rs534108054	chr2:217325888	hsa-miR-4801	NONHSAT076862.2	Gain
rs534108054	chr2:217325888	hsa-miR-5582-5p	NONHSAT076862.2	Gain
rs534108054	chr2:217325888	hsa-miR-8064	NONHSAT076862.2	Gain
rs1689488996	chr2:217325934	hsa-miR-29a-3p	NONHSAT076862.2	Gain
rs1689488996	chr2:217325934	hsa-miR-29b-3p	NONHSAT076862.2	Gain
rs1689488996	chr2:217325934	hsa-miR-29c-3p	NONHSAT076862.2	Gain
rs1689488996	chr2:217325934	hsa-miR-6871-3p	NONHSAT076862.2	Gain
rs1451887367	chr2:217328019	hsa-miR-124-3p	NONHSAT076862.2	Gain
rs1451887367	chr2:217328019	hsa-miR-125b-2-3p	NONHSAT076862.2	Gain
rs1451887367	chr2:217328019	hsa-miR-34b-5p	NONHSAT076862.2	Gain
rs1451887367	chr2:217328019	hsa-miR-506-3p	NONHSAT076862.2	Gain
rs1451887367	chr2:217328019	hsa-miR-624-3p	NONHSAT076862.2	Gain
rs1451887367	chr2:217328019	hsa-miR-449c-5p	NONHSAT076862.2	Gain
rs1451887367	chr2:217328019	hsa-miR-940	NONHSAT076862.2	Gain
rs1451887367	chr2:217328019	hsa-miR-1910-3p	NONHSAT076862.2	Gain
rs1451887367	chr2:217328019	hsa-miR-2682-5p	NONHSAT076862.2	Gain
rs1451887367	chr2:217328019	hsa-miR-3714	NONHSAT076862.2	Gain
rs1451887367	chr2:217328019	hsa-miR-3910	NONHSAT076862.2	Gain
rs1451887367	chr2:217328019	hsa-miR-3922-5p	NONHSAT076862.2	Gain
rs1451887367	chr2:217328019	hsa-miR-4457	NONHSAT076862.2	Gain
rs1451887367	chr2:217328019	hsa-miR-6511a-5p	NONHSAT076862.2	Gain
rs1451887367	chr2:217328019	hsa-miR-6808-5p	NONHSAT076862.2	Gain
rs1451887367	chr2:217328019	hsa-miR-6893-5p	NONHSAT076862.2	Gain
rs1689516179	chr2:217328023	hsa-miR-663a	NONHSAT076862.2	Gain
rs1689516179	chr2:217328023	hsa-miR-1908-5p	NONHSAT076862.2	Gain
rs1689516179	chr2:217328023	hsa-miR-3141	NONHSAT076862.2	Gain
rs1689516179	chr2:217328023	hsa-miR-4640-5p	NONHSAT076862.2	Gain
rs1689516179	chr2:217328023	hsa-miR-4726-5p	NONHSAT076862.2	Gain
rs1689516179	chr2:217328023	hsa-miR-4767	NONHSAT076862.2	Gain
rs1689516179	chr2:217328023	hsa-miR-6508-3p	NONHSAT076862.2	Gain
rs1689516179	chr2:217328023	hsa-miR-6749-5p	NONHSAT076862.2	Gain
rs1689516179	chr2:217328023	hsa-miR-6787-5p	NONHSAT076862.2	Gain
rs1689516179	chr2:217328023	hsa-miR-10396b-5p	NONHSAT076862.2	Gain
rs1322999022	chr2:217328025	hsa-miR-634	NONHSAT076862.2	Gain
rs1322999022	chr2:217328025	hsa-miR-3166	NONHSAT076862.2	Gain
rs1322999022	chr2:217328025	hsa-miR-4771	NONHSAT076862.2	Gain
rs1322999022	chr2:217328025	hsa-miR-6502-3p	NONHSAT076862.2	Gain
rs1370618350	chr2:217328030	hsa-miR-525-3p	NONHSAT076862.2	Gain
rs1370618350	chr2:217328030	hsa-miR-524-3p	NONHSAT076862.2	Gain
rs1370618350	chr2:217328030	hsa-miR-605-3p	NONHSAT076862.2	Gain
rs1370618350	chr2:217328030	hsa-miR-3154	NONHSAT076862.2	Gain
rs1370618350	chr2:217328030	hsa-miR-4493	NONHSAT076862.2	Gain
rs1370618350	chr2:217328030	hsa-miR-9902	NONHSAT076862.2	Gain
rs1189961454	chr2:217328038	hsa-miR-542-5p	NONHSAT076862.2	Gain
rs1189961454	chr2:217328038	hsa-miR-744-5p	NONHSAT076862.2	Gain
rs1189961454	chr2:217328038	hsa-miR-1292-5p	NONHSAT076862.2	Gain
rs1189961454	chr2:217328038	hsa-miR-4271	NONHSAT076862.2	Gain
rs1189961454	chr2:217328038	hsa-miR-4471	NONHSAT076862.2	Gain
rs1189961454	chr2:217328038	hsa-miR-4706	NONHSAT076862.2	Gain
rs1189961454	chr2:217328038	hsa-miR-4725-3p	NONHSAT076862.2	Gain
rs1189961454	chr2:217328038	hsa-miR-4749-5p	NONHSAT076862.2	Gain
rs1189961454	chr2:217328038	hsa-miR-6777-5p	NONHSAT076862.2	Gain
rs1189961454	chr2:217328038	hsa-miR-6780b-5p	NONHSAT076862.2	Gain
rs1189961454	chr2:217328038	hsa-miR-6889-5p	NONHSAT076862.2	Gain
rs1189961454	chr2:217328038	hsa-miR-8059	NONHSAT076862.2	Gain
rs1189961454	chr2:217328038	hsa-miR-10396a-5p	NONHSAT076862.2	Gain
rs1689516529	chr2:217328044	hsa-miR-4468	NONHSAT076862.2	Gain
rs1689516554	chr2:217328046	hsa-miR-335-5p	NONHSAT076862.2	Gain
rs1689516554	chr2:217328046	hsa-miR-3123	NONHSAT076862.2	Gain
rs1689516554	chr2:217328046	hsa-miR-3925-5p	NONHSAT076862.2	Gain
rs1689516666	chr2:217328051	hsa-miR-2467-3p	NONHSAT076862.2	Gain
rs985973750	chr2:217328061	hsa-miR-1207-5p	NONHSAT076862.2	Gain
rs985973750	chr2:217328061	hsa-miR-4736	NONHSAT076862.2	Gain
rs985973750	chr2:217328061	hsa-miR-4763-3p	NONHSAT076862.2	Gain
rs1689516903	chr2:217328064	hsa-miR-4767	NONHSAT076862.2	Gain
rs934916926	chr2:217328074	hsa-miR-3126-5p	NONHSAT076862.2	Gain
rs934916926	chr2:217328074	hsa-miR-3148	NONHSAT076862.2	Gain
rs934916926	chr2:217328074	hsa-miR-3153	NONHSAT076862.2	Gain
rs934916926	chr2:217328074	hsa-miR-4510	NONHSAT076862.2	Gain
rs934916926	chr2:217328074	hsa-miR-4668-5p	NONHSAT076862.2	Gain
rs934916926	chr2:217328074	hsa-miR-5584-5p	NONHSAT076862.2	Gain
rs934916926	chr2:217328074	hsa-miR-6124	NONHSAT076862.2	Gain
rs934916926	chr2:217328074	hsa-miR-6127	NONHSAT076862.2	Gain
rs934916926	chr2:217328074	hsa-miR-6129	NONHSAT076862.2	Gain
rs934916926	chr2:217328074	hsa-miR-6130	NONHSAT076862.2	Gain
rs934916926	chr2:217328074	hsa-miR-6133	NONHSAT076862.2	Gain
rs934916926	chr2:217328074	hsa-miR-6733-5p	NONHSAT076862.2	Gain
rs934916926	chr2:217328074	hsa-miR-6739-5p	NONHSAT076862.2	Gain
rs934916926	chr2:217328074	hsa-miR-6750-5p	NONHSAT076862.2	Gain
rs934916926	chr2:217328074	hsa-miR-6822-5p	NONHSAT076862.2	Gain
rs934916926	chr2:217328074	hsa-miR-6875-5p	NONHSAT076862.2	Gain
rs934916926	chr2:217328074	hsa-miR-9500	NONHSAT076862.2	Gain
rs1689517495	chr2:217328096	hsa-miR-570-3p	NONHSAT076862.2	Gain
rs1249690470	chr2:217328123	hsa-miR-3125	NONHSAT076862.2	Gain
rs1249690470	chr2:217328123	hsa-miR-4257	NONHSAT076862.2	Gain
rs1249690470	chr2:217328123	hsa-miR-3916	NONHSAT076862.2	Gain
rs1249690470	chr2:217328123	hsa-miR-6847-5p	NONHSAT076862.2	Gain
rs1249690470	chr2:217328123	hsa-miR-6859-5p	NONHSAT076862.2	Gain
rs1689517784	chr2:217328124	hsa-miR-191-5p	NONHSAT076862.2	Gain
rs1689517834	chr2:217328126	hsa-miR-186-5p	NONHSAT076862.2	Gain
rs1689517834	chr2:217328126	hsa-miR-3133	NONHSAT076862.2	Gain
rs1366110199	chr2:217328128	hsa-miR-6816-3p	NONHSAT076862.2	Gain
rs1366110199	chr2:217328128	hsa-miR-8080	NONHSAT076862.2	Gain
rs1691070751	chr2:217425303	hsa-miR-4655-5p	NONHSAT076862.2	Gain
rs1691070751	chr2:217425303	hsa-miR-6784-5p	NONHSAT076862.2	Gain
rs901531495	chr2:217425320	hsa-miR-589-3p	NONHSAT076862.2	Gain
rs901531495	chr2:217425320	hsa-miR-9902	NONHSAT076862.2	Gain
rs1241535673	chr2:217425337	hsa-miR-140-3p	NONHSAT076862.2	Gain
rs1284129451	chr2:217425349	hsa-miR-1252-5p	NONHSAT076862.2	Gain
rs1691072883	chr2:217425389	hsa-miR-3123	NONHSAT076862.2	Gain
rs1691072883	chr2:217425389	hsa-miR-3925-5p	NONHSAT076862.2	Gain
rs1435134812	chr2:217425390	hsa-miR-3185	NONHSAT076862.2	Gain
rs1435134812	chr2:217425390	hsa-miR-10522-5p	NONHSAT076862.2	Gain
rs1344124717	chr2:217425391	hsa-miR-4271	NONHSAT076862.2	Gain
rs1344124717	chr2:217425391	hsa-miR-4725-3p	NONHSAT076862.2	Gain
rs1344124717	chr2:217425391	hsa-miR-6780b-5p	NONHSAT076862.2	Gain
rs1406126899	chr2:217425421	hsa-miR-602	NONHSAT076862.2	Gain
rs1691074810	chr2:217425507	hsa-miR-1912-3p	NONHSAT076862.2	Gain
rs1691074810	chr2:217425507	hsa-miR-3130-5p	NONHSAT076862.2	Gain
rs1691074810	chr2:217425507	hsa-miR-4482-5p	NONHSAT076862.2	Gain
rs1691074810	chr2:217425507	hsa-miR-1295b-5p	NONHSAT076862.2	Gain
rs553541542	chr2:217425512	hsa-miR-186-5p	NONHSAT076862.2	Gain
rs553541542	chr2:217425512	hsa-miR-186-3p	NONHSAT076862.2	Gain
rs553541542	chr2:217425512	hsa-miR-3133	NONHSAT076862.2	Gain
rs553541542	chr2:217425512	hsa-miR-6793-3p	NONHSAT076862.2	Gain
rs1691074889	chr2:217425522	hsa-miR-549a-3p	NONHSAT076862.2	Gain
rs562738694	chr2:217426594	hsa-miR-1468-3p	NONHSAT076862.2	Gain
rs562738694	chr2:217426594	hsa-miR-548f-5p	NONHSAT076862.2	Gain
rs562738694	chr2:217426594	hsa-miR-548g-5p	NONHSAT076862.2	Gain
rs562738694	chr2:217426594	hsa-miR-548x-5p	NONHSAT076862.2	Gain
rs562738694	chr2:217426594	hsa-miR-548aj-5p	NONHSAT076862.2	Gain
rs1691091011	chr2:217426599	hsa-miR-4632-5p	NONHSAT076862.2	Gain
rs1691091011	chr2:217426599	hsa-miR-4761-3p	NONHSAT076862.2	Gain
rs1691091011	chr2:217426599	hsa-miR-4436b-3p	NONHSAT076862.2	Gain
rs1691091011	chr2:217426599	hsa-miR-6721-5p	NONHSAT076862.2	Gain
rs1691091011	chr2:217426599	hsa-miR-6735-5p	NONHSAT076862.2	Gain
rs1691091011	chr2:217426599	hsa-miR-6879-5p	NONHSAT076862.2	Gain
rs1691091011	chr2:217426599	hsa-miR-7843-5p	NONHSAT076862.2	Gain
rs1691091011	chr2:217426599	hsa-miR-10526-3p	NONHSAT076862.2	Gain
rs373799038	chr2:217426614	hsa-miR-3173-3p	NONHSAT076862.2	Gain
rs373799038	chr2:217426614	hsa-miR-4428	NONHSAT076862.2	Gain
rs373799038	chr2:217426614	hsa-miR-6891-5p	NONHSAT076862.2	Gain
rs373799038	chr2:217426614	hsa-miR-12118	NONHSAT076862.2	Gain
rs1574600141	chr2:217426622	hsa-miR-3125	NONHSAT076862.2	Gain
rs1574600141	chr2:217426622	hsa-miR-3916	NONHSAT076862.2	Gain
rs1574600141	chr2:217426622	hsa-miR-6859-5p	NONHSAT076862.2	Gain
rs559174466	chr2:217426624	hsa-miR-1324	NONHSAT076862.2	Gain
rs567042745	chr2:217426675	hsa-miR-4462	NONHSAT076862.2	Gain
rs1338748263	chr2:217426732	hsa-miR-4709-5p	NONHSAT076862.2	Gain
rs1691093424	chr2:217426739	hsa-miR-383-3p	NONHSAT076862.2	Gain
rs1691093424	chr2:217426739	hsa-miR-3177-3p	NONHSAT076862.2	Gain
rs1691093424	chr2:217426739	hsa-miR-3065-3p	NONHSAT076862.2	Gain
rs1691093424	chr2:217426739	hsa-miR-4681	NONHSAT076862.2	Gain
rs1333297120	chr2:217426773	hsa-miR-6856-3p	NONHSAT076862.2	Gain
rs1691105120	chr2:217427397	hsa-miR-1273c	NONHSAT076862.2	Gain
rs1691105120	chr2:217427397	hsa-miR-3683	NONHSAT076862.2	Gain
rs948591749	chr2:217427399	hsa-miR-593-5p	NONHSAT076862.2	Gain
rs948591749	chr2:217427399	hsa-miR-767-5p	NONHSAT076862.2	Gain
rs948591749	chr2:217427399	hsa-miR-9851-3p	NONHSAT076862.2	Gain
rs1691105218	chr2:217427408	hsa-miR-186-5p	NONHSAT076862.2	Gain
rs1691105218	chr2:217427408	hsa-miR-3133	NONHSAT076862.2	Gain
rs1336881008	chr2:217427409	hsa-miR-548p	NONHSAT076862.2	Gain
rs1336881008	chr2:217427409	hsa-miR-10527-5p	NONHSAT076862.2	Gain
rs1691105284	chr2:217427410	hsa-miR-3179	NONHSAT076862.2	Gain
rs1691105284	chr2:217427410	hsa-miR-3202	NONHSAT076862.2	Gain
rs1691105284	chr2:217427410	hsa-miR-4475	NONHSAT076862.2	Gain
rs1691105284	chr2:217427410	hsa-miR-4533	NONHSAT076862.2	Gain
rs1691105284	chr2:217427410	hsa-miR-4747-5p	NONHSAT076862.2	Gain
rs1691105284	chr2:217427410	hsa-miR-5196-5p	NONHSAT076862.2	Gain
rs1691105284	chr2:217427410	hsa-miR-5584-5p	NONHSAT076862.2	Gain
rs1691105284	chr2:217427410	hsa-miR-6750-5p	NONHSAT076862.2	Gain
rs1691105284	chr2:217427410	hsa-miR-6822-5p	NONHSAT076862.2	Gain
rs1691105284	chr2:217427410	hsa-miR-7515	NONHSAT076862.2	Gain
rs1691105284	chr2:217427410	hsa-miR-9500	NONHSAT076862.2	Gain
rs1413834399	chr2:217427414	hsa-miR-186-5p	NONHSAT076862.2	Gain
rs1413834399	chr2:217427414	hsa-miR-548b-3p	NONHSAT076862.2	Gain
rs1413834399	chr2:217427414	hsa-miR-3133	NONHSAT076862.2	Gain
rs1413834399	chr2:217427414	hsa-miR-4511	NONHSAT076862.2	Gain
rs1413834399	chr2:217427414	hsa-miR-4773	NONHSAT076862.2	Gain
rs1691105352	chr2:217427415	hsa-miR-4632-5p	NONHSAT076862.2	Gain
rs1691105352	chr2:217427415	hsa-miR-4761-3p	NONHSAT076862.2	Gain
rs1691105352	chr2:217427415	hsa-miR-4436b-3p	NONHSAT076862.2	Gain
rs1691105352	chr2:217427415	hsa-miR-6735-5p	NONHSAT076862.2	Gain
rs1691105352	chr2:217427415	hsa-miR-6879-5p	NONHSAT076862.2	Gain
rs1691105352	chr2:217427415	hsa-miR-7843-5p	NONHSAT076862.2	Gain
rs1691105352	chr2:217427415	hsa-miR-10526-3p	NONHSAT076862.2	Gain
rs200554746	chr2:217427435	hsa-miR-4681	NONHSAT076862.2	Gain
rs1277139583	chr2:217427444	hsa-miR-4496	NONHSAT076862.2	Gain
rs1277139583	chr2:217427444	hsa-miR-12124	NONHSAT076862.2	Gain
rs1574600541	chr2:217427470	hsa-miR-486-3p	NONHSAT076862.2	Gain
rs971338454	chr2:217432955	hsa-miR-3529-3p	NONHSAT076862.2	Gain
rs1691182106	chr2:217432958	hsa-miR-383-3p	NONHSAT076862.2	Gain
rs1691182106	chr2:217432958	hsa-miR-3065-3p	NONHSAT076862.2	Gain
rs1369675293	chr2:217432990	hsa-miR-424-3p	NONHSAT076862.2	Gain
rs1369675293	chr2:217432990	hsa-miR-548ad-3p	NONHSAT076862.2	Gain
rs533636421	chr2:217432993	hsa-miR-186-5p	NONHSAT076862.2	Gain
rs533636421	chr2:217432993	hsa-miR-3133	NONHSAT076862.2	Gain
rs533636421	chr2:217432993	hsa-miR-4719	NONHSAT076862.2	Gain
rs533636421	chr2:217432993	hsa-miR-4731-3p	NONHSAT076862.2	Gain
rs533636421	chr2:217432993	hsa-miR-4801	NONHSAT076862.2	Gain
rs1691183334	chr2:217433011	hsa-miR-1197	NONHSAT076862.2	Gain
rs1691183367	chr2:217433012	hsa-miR-4524a-3p	NONHSAT076862.2	Gain
rs1267343551	chr2:217433014	hsa-miR-196a-3p	NONHSAT076862.2	Gain
rs1267343551	chr2:217433014	hsa-miR-486-3p	NONHSAT076862.2	Gain
rs13423455	chr2:217433016	hsa-miR-3619-3p	NONHSAT076862.2	Gain
rs13423455	chr2:217433016	hsa-miR-3649	NONHSAT076862.2	Gain
rs1691195692	chr2:217433806	hsa-miR-711	NONHSAT076862.2	Gain
rs1269771112	chr2:217433807	hsa-miR-128-1-5p	NONHSAT076862.2	Gain
rs1269771112	chr2:217433807	hsa-miR-128-2-5p	NONHSAT076862.2	Gain
rs1269771112	chr2:217433807	hsa-miR-6762-5p	NONHSAT076862.2	Gain
rs1269771112	chr2:217433807	hsa-miR-6845-5p	NONHSAT076862.2	Gain
rs1192559092	chr2:217433809	hsa-miR-6781-5p	NONHSAT076862.2	Gain
rs1192559092	chr2:217433809	hsa-miR-6877-5p	NONHSAT076862.2	Gain
rs1574603188	chr2:217433810	hsa-miR-874-5p	NONHSAT076862.2	Gain
rs1574603191	chr2:217433815	hsa-miR-3202	NONHSAT076862.2	Gain
rs1574603191	chr2:217433815	hsa-miR-4533	NONHSAT076862.2	Gain
rs1219572532	chr2:217433820	hsa-miR-525-3p	NONHSAT076862.2	Gain
rs1219572532	chr2:217433820	hsa-miR-524-3p	NONHSAT076862.2	Gain
rs1219572532	chr2:217433820	hsa-miR-4484	NONHSAT076862.2	Gain
rs1219572532	chr2:217433820	hsa-miR-548an	NONHSAT076862.2	Gain
rs1219572532	chr2:217433820	hsa-miR-6768-3p	NONHSAT076862.2	Gain
rs949768658	chr2:217433837	hsa-miR-328-5p	NONHSAT076862.2	Gain
rs949768658	chr2:217433837	hsa-miR-6795-5p	NONHSAT076862.2	Gain
rs949768658	chr2:217433837	hsa-miR-6885-5p	NONHSAT076862.2	Gain
rs949768658	chr2:217433837	hsa-miR-6887-5p	NONHSAT076862.2	Gain
rs1574603199	chr2:217433838	hsa-miR-6783-5p	NONHSAT076862.2	Gain
rs1691196130	chr2:217433839	hsa-miR-3126-5p	NONHSAT076862.2	Gain
rs1691196130	chr2:217433839	hsa-miR-4510	NONHSAT076862.2	Gain
rs1691196130	chr2:217433839	hsa-miR-6127	NONHSAT076862.2	Gain
rs1691196130	chr2:217433839	hsa-miR-6129	NONHSAT076862.2	Gain
rs1691196130	chr2:217433839	hsa-miR-6130	NONHSAT076862.2	Gain
rs1691196130	chr2:217433839	hsa-miR-6133	NONHSAT076862.2	Gain
rs1691196130	chr2:217433839	hsa-miR-6875-5p	NONHSAT076862.2	Gain
rs1691196130	chr2:217433839	hsa-miR-7845-5p	NONHSAT076862.2	Gain
rs1045459778	chr2:217433843	hsa-miR-328-5p	NONHSAT076862.2	Gain
rs1045459778	chr2:217433843	hsa-miR-486-3p	NONHSAT076862.2	Gain
rs1045459778	chr2:217433843	hsa-miR-1237-5p	NONHSAT076862.2	Gain
rs1045459778	chr2:217433843	hsa-miR-4488	NONHSAT076862.2	Gain
rs1045459778	chr2:217433843	hsa-miR-4697-5p	NONHSAT076862.2	Gain
rs1045459778	chr2:217433843	hsa-miR-6721-5p	NONHSAT076862.2	Gain
rs1045459778	chr2:217433843	hsa-miR-6795-5p	NONHSAT076862.2	Gain
rs1045459778	chr2:217433843	hsa-miR-6846-5p	NONHSAT076862.2	Gain
rs1045459778	chr2:217433843	hsa-miR-6848-5p	NONHSAT076862.2	Gain
rs1045459778	chr2:217433843	hsa-miR-6885-5p	NONHSAT076862.2	Gain
rs1045459778	chr2:217433843	hsa-miR-6887-5p	NONHSAT076862.2	Gain
rs1691196425	chr2:217433853	hsa-miR-147b-5p	NONHSAT076862.2	Gain
rs1691196425	chr2:217433853	hsa-miR-4261	NONHSAT076862.2	Gain
rs1372498315	chr2:217433860	hsa-miR-6771-3p	NONHSAT076862.2	Gain
rs1691196788	chr2:217433903	hsa-miR-3185	NONHSAT076862.2	Gain
rs1691196788	chr2:217433903	hsa-miR-5197-3p	NONHSAT076862.2	Gain
rs1691196788	chr2:217433903	hsa-miR-10522-5p	NONHSAT076862.2	Gain
rs1691196819	chr2:217433905	hsa-miR-498-3p	NONHSAT076862.2	Gain
rs1691196819	chr2:217433905	hsa-miR-873-5p	NONHSAT076862.2	Gain
rs1691196819	chr2:217433905	hsa-miR-4700-3p	NONHSAT076862.2	Gain
rs1196841771	chr2:217433906	hsa-miR-15a-5p	NONHSAT076862.2	Gain
rs1196841771	chr2:217433906	hsa-miR-16-5p	NONHSAT076862.2	Gain
rs1196841771	chr2:217433906	hsa-miR-15b-5p	NONHSAT076862.2	Gain
rs1196841771	chr2:217433906	hsa-miR-195-5p	NONHSAT076862.2	Gain
rs1196841771	chr2:217433906	hsa-miR-424-5p	NONHSAT076862.2	Gain
rs1196841771	chr2:217433906	hsa-miR-497-5p	NONHSAT076862.2	Gain
rs1196841771	chr2:217433906	hsa-miR-503-5p	NONHSAT076862.2	Gain
rs1196841771	chr2:217433906	hsa-miR-646	NONHSAT076862.2	Gain
rs1196841771	chr2:217433906	hsa-miR-6838-5p	NONHSAT076862.2	Gain
rs1196841771	chr2:217433906	hsa-miR-7846-3p	NONHSAT076862.2	Gain
rs1292360778	chr2:217433908	hsa-miR-1468-3p	NONHSAT076862.2	Gain
rs1292360778	chr2:217433908	hsa-miR-548f-5p	NONHSAT076862.2	Gain
rs1292360778	chr2:217433908	hsa-miR-548g-5p	NONHSAT076862.2	Gain
rs1292360778	chr2:217433908	hsa-miR-548p	NONHSAT076862.2	Gain
rs1292360778	chr2:217433908	hsa-miR-2278	NONHSAT076862.2	Gain
rs1292360778	chr2:217433908	hsa-miR-548x-5p	NONHSAT076862.2	Gain
rs1292360778	chr2:217433908	hsa-miR-3613-3p	NONHSAT076862.2	Gain
rs1292360778	chr2:217433908	hsa-miR-548aj-5p	NONHSAT076862.2	Gain
rs1292360778	chr2:217433908	hsa-miR-6501-3p	NONHSAT076862.2	Gain
rs1251978723	chr2:217433909	hsa-miR-3126-5p	NONHSAT076862.2	Gain
rs1251978723	chr2:217433909	hsa-miR-3153	NONHSAT076862.2	Gain
rs1251978723	chr2:217433909	hsa-miR-4510	NONHSAT076862.2	Gain
rs1251978723	chr2:217433909	hsa-miR-4668-5p	NONHSAT076862.2	Gain
rs1251978723	chr2:217433909	hsa-miR-5584-5p	NONHSAT076862.2	Gain
rs1251978723	chr2:217433909	hsa-miR-6127	NONHSAT076862.2	Gain
rs1251978723	chr2:217433909	hsa-miR-6129	NONHSAT076862.2	Gain
rs1251978723	chr2:217433909	hsa-miR-6130	NONHSAT076862.2	Gain
rs1251978723	chr2:217433909	hsa-miR-6133	NONHSAT076862.2	Gain
rs1251978723	chr2:217433909	hsa-miR-6733-5p	NONHSAT076862.2	Gain
rs1251978723	chr2:217433909	hsa-miR-6739-5p	NONHSAT076862.2	Gain
rs1251978723	chr2:217433909	hsa-miR-6750-5p	NONHSAT076862.2	Gain
rs1251978723	chr2:217433909	hsa-miR-6822-5p	NONHSAT076862.2	Gain
rs1251978723	chr2:217433909	hsa-miR-6875-5p	NONHSAT076862.2	Gain
rs1251978723	chr2:217433909	hsa-miR-9500	NONHSAT076862.2	Gain
rs751305750	chr2:217433916	hsa-miR-186-5p	NONHSAT076862.2	Gain
rs751305750	chr2:217433916	hsa-miR-3133	NONHSAT076862.2	Gain
rs751305750	chr2:217433916	hsa-miR-3154	NONHSAT076862.2	Gain
rs751305750	chr2:217433916	hsa-miR-3179	NONHSAT076862.2	Gain
rs751305750	chr2:217433916	hsa-miR-3936	NONHSAT076862.2	Gain
rs751305750	chr2:217433916	hsa-miR-6783-5p	NONHSAT076862.2	Gain
rs751305750	chr2:217433916	hsa-miR-7515	NONHSAT076862.2	Gain
rs1688803886	chr2:217284037	hsa-miR-583	NONHSAT076862.2	Loss
rs1688803886	chr2:217284037	hsa-miR-1276	NONHSAT076862.2	Loss
rs1688803886	chr2:217284037	hsa-miR-4311	NONHSAT076862.2	Loss
rs1399942112	chr2:217284083	hsa-miR-494-3p	NONHSAT076862.2	Loss
rs1688804450	chr2:217284083	hsa-miR-494-3p	NONHSAT076862.2	Loss
rs1688804536	chr2:217284086	hsa-miR-494-3p	NONHSAT076862.2	Loss
rs1362137264	chr2:217284171	hsa-miR-196a-1-3p	NONHSAT076862.2	Loss
rs1362137264	chr2:217284171	hsa-miR-3065-5p	NONHSAT076862.2	Loss
rs1362137264	chr2:217284171	hsa-miR-3529-3p	NONHSAT076862.2	Loss
rs202233026	chr2:217284174	hsa-miR-196a-1-3p	NONHSAT076862.2	Loss
rs202233026	chr2:217284174	hsa-miR-3065-5p	NONHSAT076862.2	Loss
rs202233026	chr2:217284174	hsa-miR-3529-3p	NONHSAT076862.2	Loss
rs1688808037	chr2:217284174	hsa-miR-196a-1-3p	NONHSAT076862.2	Loss
rs1688808037	chr2:217284174	hsa-miR-3529-3p	NONHSAT076862.2	Loss
rs57021693	chr2:217284175	hsa-miR-196a-1-3p	NONHSAT076862.2	Loss
rs57021693	chr2:217284175	hsa-miR-3529-3p	NONHSAT076862.2	Loss
rs199875535	chr2:217284175	hsa-miR-196a-1-3p	NONHSAT076862.2	Loss
rs199875535	chr2:217284175	hsa-miR-3065-5p	NONHSAT076862.2	Loss
rs199875535	chr2:217284175	hsa-miR-3529-3p	NONHSAT076862.2	Loss
rs1574536063	chr2:217284178	hsa-miR-196a-1-3p	NONHSAT076862.2	Loss
rs1574536063	chr2:217284178	hsa-miR-3529-3p	NONHSAT076862.2	Loss
rs1433789955	chr2:217284213	hsa-miR-330-3p	NONHSAT076862.2	Loss
rs937215928	chr2:217284228	hsa-miR-6888-5p	NONHSAT076862.2	Loss
rs1688809475	chr2:217284263	hsa-miR-4468	NONHSAT076862.2	Loss
rs1688809475	chr2:217284263	hsa-miR-6081	NONHSAT076862.2	Loss
rs532876738	chr2:217284275	hsa-miR-6849-3p	NONHSAT076862.2	Loss
rs1688809641	chr2:217284276	hsa-miR-6849-3p	NONHSAT076862.2	Loss
rs1688810066	chr2:217284304	hsa-miR-1252-5p	NONHSAT076862.2	Loss
rs1688810066	chr2:217284304	hsa-miR-3154	NONHSAT076862.2	Loss
rs1239004624	chr2:217284345	hsa-miR-602	NONHSAT076862.2	Loss
rs546833340	chr2:217284347	hsa-miR-602	NONHSAT076862.2	Loss
rs1208965976	chr2:217284348	hsa-miR-602	NONHSAT076862.2	Loss
rs1244951186	chr2:217284361	hsa-miR-1226-3p	NONHSAT076862.2	Loss
rs1244951186	chr2:217284361	hsa-miR-4733-3p	NONHSAT076862.2	Loss
rs532400498	chr2:217284373	hsa-miR-7-5p	NONHSAT076862.2	Loss
rs532400498	chr2:217284373	hsa-miR-873-5p	NONHSAT076862.2	Loss
rs532400498	chr2:217284373	hsa-miR-1207-5p	NONHSAT076862.2	Loss
rs532400498	chr2:217284373	hsa-miR-1286	NONHSAT076862.2	Loss
rs532400498	chr2:217284373	hsa-miR-4476	NONHSAT076862.2	Loss
rs532400498	chr2:217284373	hsa-miR-4722-5p	NONHSAT076862.2	Loss
rs532400498	chr2:217284373	hsa-miR-4736	NONHSAT076862.2	Loss
rs532400498	chr2:217284373	hsa-miR-4763-3p	NONHSAT076862.2	Loss
rs532400498	chr2:217284373	hsa-miR-6077	NONHSAT076862.2	Loss
rs532400498	chr2:217284373	hsa-miR-6876-5p	NONHSAT076862.2	Loss
rs1688811100	chr2:217284373	hsa-miR-873-5p	NONHSAT076862.2	Loss
rs1688811100	chr2:217284373	hsa-miR-1207-5p	NONHSAT076862.2	Loss
rs1688811100	chr2:217284373	hsa-miR-1286	NONHSAT076862.2	Loss
rs1688811100	chr2:217284373	hsa-miR-4722-5p	NONHSAT076862.2	Loss
rs1688811100	chr2:217284373	hsa-miR-4736	NONHSAT076862.2	Loss
rs1688811100	chr2:217284373	hsa-miR-4763-3p	NONHSAT076862.2	Loss
rs1241678946	chr2:217284378	hsa-miR-7-5p	NONHSAT076862.2	Loss
rs1241678946	chr2:217284378	hsa-miR-873-5p	NONHSAT076862.2	Loss
rs1241678946	chr2:217284378	hsa-miR-4476	NONHSAT076862.2	Loss
rs1241678946	chr2:217284378	hsa-miR-6077	NONHSAT076862.2	Loss
rs1241678946	chr2:217284378	hsa-miR-6876-5p	NONHSAT076862.2	Loss
rs1453262465	chr2:217284379	hsa-miR-7-5p	NONHSAT076862.2	Loss
rs1453262465	chr2:217284379	hsa-miR-769-5p	NONHSAT076862.2	Loss
rs1453262465	chr2:217284379	hsa-miR-4476	NONHSAT076862.2	Loss
rs1453262465	chr2:217284379	hsa-miR-4786-5p	NONHSAT076862.2	Loss
rs1453262465	chr2:217284379	hsa-miR-6077	NONHSAT076862.2	Loss
rs1453262465	chr2:217284379	hsa-miR-6876-5p	NONHSAT076862.2	Loss
rs945926336	chr2:217284383	hsa-miR-769-5p	NONHSAT076862.2	Loss
rs945926336	chr2:217284383	hsa-miR-4786-5p	NONHSAT076862.2	Loss
rs1377075722	chr2:217284392	hsa-miR-1228-3p	NONHSAT076862.2	Loss
rs1688811252	chr2:217284393	hsa-miR-1228-3p	NONHSAT076862.2	Loss
rs1688811252	chr2:217284393	hsa-miR-500b-3p	NONHSAT076862.2	Loss
rs1688811279	chr2:217284395	hsa-miR-1228-3p	NONHSAT076862.2	Loss
rs1688811279	chr2:217284395	hsa-miR-500b-3p	NONHSAT076862.2	Loss
rs1308008316	chr2:217284396	hsa-miR-1228-3p	NONHSAT076862.2	Loss
rs1308008316	chr2:217284396	hsa-miR-500b-3p	NONHSAT076862.2	Loss
rs1559174755	chr2:217284397	hsa-miR-500b-3p	NONHSAT076862.2	Loss
rs1688812785	chr2:217284509	hsa-miR-4257	NONHSAT076862.2	Loss
rs1688812785	chr2:217284509	hsa-miR-6847-5p	NONHSAT076862.2	Loss
rs1574536231	chr2:217284510	hsa-miR-4257	NONHSAT076862.2	Loss
rs1574536231	chr2:217284510	hsa-miR-6847-5p	NONHSAT076862.2	Loss
rs1688812881	chr2:217284512	hsa-miR-4257	NONHSAT076862.2	Loss
rs1688812881	chr2:217284512	hsa-miR-6847-5p	NONHSAT076862.2	Loss
rs1299885608	chr2:217284515	hsa-miR-545-3p	NONHSAT076862.2	Loss
rs1688813417	chr2:217284519	hsa-miR-545-3p	NONHSAT076862.2	Loss
rs1688813417	chr2:217284519	hsa-miR-451b	NONHSAT076862.2	Loss
rs1688813439	chr2:217284520	hsa-miR-545-3p	NONHSAT076862.2	Loss
rs1688813439	chr2:217284520	hsa-miR-451b	NONHSAT076862.2	Loss
rs1688813466	chr2:217284524	hsa-miR-451b	NONHSAT076862.2	Loss
rs993719770	chr2:217284545	hsa-miR-497-3p	NONHSAT076862.2	Loss
rs573865513	chr2:217284546	hsa-miR-497-3p	NONHSAT076862.2	Loss
rs1688814059	chr2:217284572	hsa-miR-650	NONHSAT076862.2	Loss
rs1688814059	chr2:217284572	hsa-miR-1827	NONHSAT076862.2	Loss
rs1688814059	chr2:217284572	hsa-miR-3612	NONHSAT076862.2	Loss
rs1688815368	chr2:217284667	hsa-miR-7-5p	NONHSAT076862.2	Loss
rs1688815368	chr2:217284667	hsa-miR-651-3p	NONHSAT076862.2	Loss
rs1688815368	chr2:217284667	hsa-miR-4476	NONHSAT076862.2	Loss
rs1688815368	chr2:217284667	hsa-miR-6077	NONHSAT076862.2	Loss
rs1688815368	chr2:217284667	hsa-miR-6876-5p	NONHSAT076862.2	Loss
rs1688815368	chr2:217284667	hsa-miR-12120	NONHSAT076862.2	Loss
rs1688817248	chr2:217284793	hsa-miR-7706	NONHSAT076862.2	Loss
rs147616707	chr2:217284797	hsa-miR-518e-3p	NONHSAT076862.2	Loss
rs147616707	chr2:217284797	hsa-miR-7706	NONHSAT076862.2	Loss
rs1688818544	chr2:217284847	hsa-miR-1292-5p	NONHSAT076862.2	Loss
rs1688818544	chr2:217284847	hsa-miR-4471	NONHSAT076862.2	Loss
rs1688818544	chr2:217284847	hsa-miR-8059	NONHSAT076862.2	Loss
rs1688818579	chr2:217284849	hsa-miR-1292-5p	NONHSAT076862.2	Loss
rs1688818579	chr2:217284849	hsa-miR-4471	NONHSAT076862.2	Loss
rs1688818579	chr2:217284849	hsa-miR-8059	NONHSAT076862.2	Loss
rs1689357662	chr2:217317982	hsa-miR-7-5p	NONHSAT076862.2	Loss
rs1689357662	chr2:217317982	hsa-miR-4747-5p	NONHSAT076862.2	Loss
rs1689357662	chr2:217317982	hsa-miR-5196-5p	NONHSAT076862.2	Loss
rs1689357662	chr2:217317982	hsa-miR-5584-5p	NONHSAT076862.2	Loss
rs1689357662	chr2:217317982	hsa-miR-6077	NONHSAT076862.2	Loss
rs1689357662	chr2:217317982	hsa-miR-6750-5p	NONHSAT076862.2	Loss
rs1689357662	chr2:217317982	hsa-miR-6822-5p	NONHSAT076862.2	Loss
rs1689357662	chr2:217317982	hsa-miR-9500	NONHSAT076862.2	Loss
rs1269494190	chr2:217317986	hsa-miR-7-5p	NONHSAT076862.2	Loss
rs1269494190	chr2:217317986	hsa-miR-3185	NONHSAT076862.2	Loss
rs1269494190	chr2:217317986	hsa-miR-4747-5p	NONHSAT076862.2	Loss
rs1269494190	chr2:217317986	hsa-miR-5196-5p	NONHSAT076862.2	Loss
rs1269494190	chr2:217317986	hsa-miR-6077	NONHSAT076862.2	Loss
rs1269494190	chr2:217317986	hsa-miR-10522-5p	NONHSAT076862.2	Loss
rs1689359587	chr2:217318130	hsa-miR-4688	NONHSAT076862.2	Loss
rs1689359587	chr2:217318130	hsa-miR-6085	NONHSAT076862.2	Loss
rs1689359587	chr2:217318130	hsa-miR-6743-5p	NONHSAT076862.2	Loss
rs1689359587	chr2:217318130	hsa-miR-6798-5p	NONHSAT076862.2	Loss
rs1689359587	chr2:217318130	hsa-miR-6813-5p	NONHSAT076862.2	Loss
rs946738532	chr2:217318140	hsa-miR-1911-3p	NONHSAT076862.2	Loss
rs946738532	chr2:217318140	hsa-miR-6753-5p	NONHSAT076862.2	Loss
rs1689360061	chr2:217318161	hsa-miR-15a-3p	NONHSAT076862.2	Loss
rs1689360061	chr2:217318161	hsa-miR-3922-5p	NONHSAT076862.2	Loss
rs1689360061	chr2:217318161	hsa-miR-4717-5p	NONHSAT076862.2	Loss
rs1689360061	chr2:217318161	hsa-miR-4753-5p	NONHSAT076862.2	Loss
rs1689360106	chr2:217318162	hsa-miR-15a-3p	NONHSAT076862.2	Loss
rs1689360106	chr2:217318162	hsa-miR-3922-5p	NONHSAT076862.2	Loss
rs1689360106	chr2:217318162	hsa-miR-4717-5p	NONHSAT076862.2	Loss
rs1689360106	chr2:217318162	hsa-miR-4753-5p	NONHSAT076862.2	Loss
rs1689360150	chr2:217318163	hsa-miR-15a-3p	NONHSAT076862.2	Loss
rs1689360150	chr2:217318163	hsa-miR-4717-5p	NONHSAT076862.2	Loss
rs1689360150	chr2:217318163	hsa-miR-4753-5p	NONHSAT076862.2	Loss
rs1689360196	chr2:217318169	hsa-miR-4433a-3p	NONHSAT076862.2	Loss
rs1689360196	chr2:217318169	hsa-miR-4434	NONHSAT076862.2	Loss
rs1689360196	chr2:217318169	hsa-miR-4516	NONHSAT076862.2	Loss
rs1689360196	chr2:217318169	hsa-miR-4768-3p	NONHSAT076862.2	Loss
rs1689360196	chr2:217318169	hsa-miR-5703	NONHSAT076862.2	Loss
rs1689360196	chr2:217318169	hsa-miR-6888-5p	NONHSAT076862.2	Loss
rs1015149576	chr2:217318170	hsa-miR-4433a-3p	NONHSAT076862.2	Loss
rs1015149576	chr2:217318170	hsa-miR-4434	NONHSAT076862.2	Loss
rs1015149576	chr2:217318170	hsa-miR-4516	NONHSAT076862.2	Loss
rs1015149576	chr2:217318170	hsa-miR-4768-3p	NONHSAT076862.2	Loss
rs1015149576	chr2:217318170	hsa-miR-5703	NONHSAT076862.2	Loss
rs1015149576	chr2:217318170	hsa-miR-6888-5p	NONHSAT076862.2	Loss
rs111480534	chr2:217318171	hsa-miR-4433a-3p	NONHSAT076862.2	Loss
rs111480534	chr2:217318171	hsa-miR-4434	NONHSAT076862.2	Loss
rs111480534	chr2:217318171	hsa-miR-4516	NONHSAT076862.2	Loss
rs111480534	chr2:217318171	hsa-miR-4768-3p	NONHSAT076862.2	Loss
rs111480534	chr2:217318171	hsa-miR-5703	NONHSAT076862.2	Loss
rs111480534	chr2:217318171	hsa-miR-6888-5p	NONHSAT076862.2	Loss
rs564106907	chr2:217318201	hsa-miR-4537	NONHSAT076862.2	Loss
rs564106907	chr2:217318201	hsa-miR-6746-3p	NONHSAT076862.2	Loss
rs139688594	chr2:217318920	hsa-miR-4537	NONHSAT076862.2	Loss
rs139688594	chr2:217318920	hsa-miR-6746-3p	NONHSAT076862.2	Loss
rs1689371202	chr2:217318951	hsa-miR-4731-3p	NONHSAT076862.2	Loss
rs1689371202	chr2:217318951	hsa-miR-4801	NONHSAT076862.2	Loss
rs1689371202	chr2:217318951	hsa-miR-5003-5p	NONHSAT076862.2	Loss
rs1232098560	chr2:217318955	hsa-miR-5003-5p	NONHSAT076862.2	Loss
rs1436911107	chr2:217325871	hsa-miR-15a-5p	NONHSAT076862.2	Loss
rs1436911107	chr2:217325871	hsa-miR-16-5p	NONHSAT076862.2	Loss
rs1436911107	chr2:217325871	hsa-miR-15b-5p	NONHSAT076862.2	Loss
rs1436911107	chr2:217325871	hsa-miR-195-5p	NONHSAT076862.2	Loss
rs1436911107	chr2:217325871	hsa-miR-424-5p	NONHSAT076862.2	Loss
rs1436911107	chr2:217325871	hsa-miR-497-5p	NONHSAT076862.2	Loss
rs1436911107	chr2:217325871	hsa-miR-503-5p	NONHSAT076862.2	Loss
rs1436911107	chr2:217325871	hsa-miR-646	NONHSAT076862.2	Loss
rs1436911107	chr2:217325871	hsa-miR-6838-5p	NONHSAT076862.2	Loss
rs1045098084	chr2:217325873	hsa-miR-15a-5p	NONHSAT076862.2	Loss
rs1045098084	chr2:217325873	hsa-miR-16-5p	NONHSAT076862.2	Loss
rs1045098084	chr2:217325873	hsa-miR-15b-5p	NONHSAT076862.2	Loss
rs1045098084	chr2:217325873	hsa-miR-195-5p	NONHSAT076862.2	Loss
rs1045098084	chr2:217325873	hsa-miR-424-5p	NONHSAT076862.2	Loss
rs1045098084	chr2:217325873	hsa-miR-497-5p	NONHSAT076862.2	Loss
rs1045098084	chr2:217325873	hsa-miR-503-5p	NONHSAT076862.2	Loss
rs1045098084	chr2:217325873	hsa-miR-646	NONHSAT076862.2	Loss
rs1045098084	chr2:217325873	hsa-miR-6838-5p	NONHSAT076862.2	Loss
rs1249120470	chr2:217325876	hsa-miR-15a-5p	NONHSAT076862.2	Loss
rs1249120470	chr2:217325876	hsa-miR-16-5p	NONHSAT076862.2	Loss
rs1249120470	chr2:217325876	hsa-miR-15b-5p	NONHSAT076862.2	Loss
rs1249120470	chr2:217325876	hsa-miR-195-5p	NONHSAT076862.2	Loss
rs1249120470	chr2:217325876	hsa-miR-424-5p	NONHSAT076862.2	Loss
rs1249120470	chr2:217325876	hsa-miR-497-5p	NONHSAT076862.2	Loss
rs1249120470	chr2:217325876	hsa-miR-503-5p	NONHSAT076862.2	Loss
rs1249120470	chr2:217325876	hsa-miR-646	NONHSAT076862.2	Loss
rs1249120470	chr2:217325876	hsa-miR-6838-5p	NONHSAT076862.2	Loss
rs1212788316	chr2:217325883	hsa-miR-4269	NONHSAT076862.2	Loss
rs1212788316	chr2:217325883	hsa-miR-4514	NONHSAT076862.2	Loss
rs1212788316	chr2:217325883	hsa-miR-4645-5p	NONHSAT076862.2	Loss
rs1212788316	chr2:217325883	hsa-miR-4673	NONHSAT076862.2	Loss
rs1212788316	chr2:217325883	hsa-miR-4692	NONHSAT076862.2	Loss
rs1212788316	chr2:217325883	hsa-miR-4742-5p	NONHSAT076862.2	Loss
rs1212788316	chr2:217325883	hsa-miR-6715b-5p	NONHSAT076862.2	Loss
rs1040918615	chr2:217325885	hsa-miR-4269	NONHSAT076862.2	Loss
rs1040918615	chr2:217325885	hsa-miR-4514	NONHSAT076862.2	Loss
rs1040918615	chr2:217325885	hsa-miR-4645-5p	NONHSAT076862.2	Loss
rs1040918615	chr2:217325885	hsa-miR-4673	NONHSAT076862.2	Loss
rs1040918615	chr2:217325885	hsa-miR-4692	NONHSAT076862.2	Loss
rs1040918615	chr2:217325885	hsa-miR-4742-5p	NONHSAT076862.2	Loss
rs1040918615	chr2:217325885	hsa-miR-6715b-5p	NONHSAT076862.2	Loss
rs1451887367	chr2:217328019	hsa-miR-3918	NONHSAT076862.2	Loss
rs1451887367	chr2:217328019	hsa-miR-4632-5p	NONHSAT076862.2	Loss
rs1451887367	chr2:217328019	hsa-miR-4761-3p	NONHSAT076862.2	Loss
rs1451887367	chr2:217328019	hsa-miR-4436b-3p	NONHSAT076862.2	Loss
rs1451887367	chr2:217328019	hsa-miR-6721-5p	NONHSAT076862.2	Loss
rs1451887367	chr2:217328019	hsa-miR-6735-5p	NONHSAT076862.2	Loss
rs1451887367	chr2:217328019	hsa-miR-6879-5p	NONHSAT076862.2	Loss
rs1451887367	chr2:217328019	hsa-miR-7843-5p	NONHSAT076862.2	Loss
rs1689516179	chr2:217328023	hsa-miR-15a-3p	NONHSAT076862.2	Loss
rs1689516179	chr2:217328023	hsa-miR-1207-5p	NONHSAT076862.2	Loss
rs1689516179	chr2:217328023	hsa-miR-1972	NONHSAT076862.2	Loss
rs1689516179	chr2:217328023	hsa-miR-4632-5p	NONHSAT076862.2	Loss
rs1689516179	chr2:217328023	hsa-miR-4650-5p	NONHSAT076862.2	Loss
rs1689516179	chr2:217328023	hsa-miR-4717-5p	NONHSAT076862.2	Loss
rs1689516179	chr2:217328023	hsa-miR-4736	NONHSAT076862.2	Loss
rs1689516179	chr2:217328023	hsa-miR-4761-3p	NONHSAT076862.2	Loss
rs1689516179	chr2:217328023	hsa-miR-4763-3p	NONHSAT076862.2	Loss
rs1689516179	chr2:217328023	hsa-miR-4436b-3p	NONHSAT076862.2	Loss
rs1689516179	chr2:217328023	hsa-miR-6721-5p	NONHSAT076862.2	Loss
rs1689516179	chr2:217328023	hsa-miR-6735-5p	NONHSAT076862.2	Loss
rs1689516179	chr2:217328023	hsa-miR-6879-5p	NONHSAT076862.2	Loss
rs1689516179	chr2:217328023	hsa-miR-7843-5p	NONHSAT076862.2	Loss
rs1322999022	chr2:217328025	hsa-miR-15a-3p	NONHSAT076862.2	Loss
rs1322999022	chr2:217328025	hsa-miR-1207-5p	NONHSAT076862.2	Loss
rs1322999022	chr2:217328025	hsa-miR-1972	NONHSAT076862.2	Loss
rs1322999022	chr2:217328025	hsa-miR-3194-5p	NONHSAT076862.2	Loss
rs1322999022	chr2:217328025	hsa-miR-4650-5p	NONHSAT076862.2	Loss
rs1322999022	chr2:217328025	hsa-miR-4717-5p	NONHSAT076862.2	Loss
rs1322999022	chr2:217328025	hsa-miR-4736	NONHSAT076862.2	Loss
rs1322999022	chr2:217328025	hsa-miR-4763-3p	NONHSAT076862.2	Loss
rs1689516277	chr2:217328027	hsa-miR-15a-3p	NONHSAT076862.2	Loss
rs1689516277	chr2:217328027	hsa-miR-214-3p	NONHSAT076862.2	Loss
rs1689516277	chr2:217328027	hsa-miR-338-3p	NONHSAT076862.2	Loss
rs1689516277	chr2:217328027	hsa-miR-761	NONHSAT076862.2	Loss
rs1689516277	chr2:217328027	hsa-miR-922	NONHSAT076862.2	Loss
rs1689516277	chr2:217328027	hsa-miR-1972	NONHSAT076862.2	Loss
rs1689516277	chr2:217328027	hsa-miR-3194-5p	NONHSAT076862.2	Loss
rs1689516277	chr2:217328027	hsa-miR-3619-5p	NONHSAT076862.2	Loss
rs1689516277	chr2:217328027	hsa-miR-4530	NONHSAT076862.2	Loss
rs1689516277	chr2:217328027	hsa-miR-4650-5p	NONHSAT076862.2	Loss
rs1689516277	chr2:217328027	hsa-miR-4717-5p	NONHSAT076862.2	Loss
rs1370618350	chr2:217328030	hsa-miR-214-3p	NONHSAT076862.2	Loss
rs1370618350	chr2:217328030	hsa-miR-338-3p	NONHSAT076862.2	Loss
rs1370618350	chr2:217328030	hsa-miR-761	NONHSAT076862.2	Loss
rs1370618350	chr2:217328030	hsa-miR-922	NONHSAT076862.2	Loss
rs1370618350	chr2:217328030	hsa-miR-3194-5p	NONHSAT076862.2	Loss
rs1370618350	chr2:217328030	hsa-miR-3619-5p	NONHSAT076862.2	Loss
rs1370618350	chr2:217328030	hsa-miR-3937	NONHSAT076862.2	Loss
rs1370618350	chr2:217328030	hsa-miR-4530	NONHSAT076862.2	Loss
rs1370618350	chr2:217328030	hsa-miR-4690-5p	NONHSAT076862.2	Loss
rs1370618350	chr2:217328030	hsa-miR-6165	NONHSAT076862.2	Loss
rs1370618350	chr2:217328030	hsa-miR-6510-5p	NONHSAT076862.2	Loss
rs747680563	chr2:217328034	hsa-miR-663a	NONHSAT076862.2	Loss
rs747680563	chr2:217328034	hsa-miR-1908-5p	NONHSAT076862.2	Loss
rs747680563	chr2:217328034	hsa-miR-3937	NONHSAT076862.2	Loss
rs747680563	chr2:217328034	hsa-miR-6787-5p	NONHSAT076862.2	Loss
rs747680563	chr2:217328034	hsa-miR-10396b-5p	NONHSAT076862.2	Loss
rs1189961454	chr2:217328038	hsa-miR-147b-5p	NONHSAT076862.2	Loss
rs1189961454	chr2:217328038	hsa-miR-3153	NONHSAT076862.2	Loss
rs1189961454	chr2:217328038	hsa-miR-4261	NONHSAT076862.2	Loss
rs1189961454	chr2:217328038	hsa-miR-4668-5p	NONHSAT076862.2	Loss
rs1189961454	chr2:217328038	hsa-miR-6733-5p	NONHSAT076862.2	Loss
rs1189961454	chr2:217328038	hsa-miR-6739-5p	NONHSAT076862.2	Loss
rs1464908288	chr2:217328041	hsa-miR-147b-5p	NONHSAT076862.2	Loss
rs1464908288	chr2:217328041	hsa-miR-4261	NONHSAT076862.2	Loss
rs1689516554	chr2:217328046	hsa-miR-298	NONHSAT076862.2	Loss
rs1689516666	chr2:217328051	hsa-miR-298	NONHSAT076862.2	Loss
rs531190185	chr2:217328094	hsa-miR-9902	NONHSAT076862.2	Loss
rs1689517589	chr2:217328116	hsa-miR-1972	NONHSAT076862.2	Loss
rs1689517589	chr2:217328116	hsa-miR-4650-5p	NONHSAT076862.2	Loss
rs1473633935	chr2:217425335	hsa-miR-6886-5p	NONHSAT076862.2	Loss
rs1461029451	chr2:217425336	hsa-miR-6886-5p	NONHSAT076862.2	Loss
rs1241535673	chr2:217425337	hsa-miR-6886-5p	NONHSAT076862.2	Loss
rs1691071927	chr2:217425346	hsa-miR-3154	NONHSAT076862.2	Loss
rs1210604265	chr2:217425347	hsa-miR-3154	NONHSAT076862.2	Loss
rs758488617	chr2:217425348	hsa-miR-3154	NONHSAT076862.2	Loss
rs1691072149	chr2:217425355	hsa-miR-4688	NONHSAT076862.2	Loss
rs1691072149	chr2:217425355	hsa-miR-6085	NONHSAT076862.2	Loss
rs1691072149	chr2:217425355	hsa-miR-6743-5p	NONHSAT076862.2	Loss
rs1691072149	chr2:217425355	hsa-miR-6813-5p	NONHSAT076862.2	Loss
rs1574599661	chr2:217425356	hsa-miR-4688	NONHSAT076862.2	Loss
rs1574599661	chr2:217425356	hsa-miR-6085	NONHSAT076862.2	Loss
rs1574599661	chr2:217425356	hsa-miR-6743-5p	NONHSAT076862.2	Loss
rs1574599661	chr2:217425356	hsa-miR-6813-5p	NONHSAT076862.2	Loss
rs1691072883	chr2:217425389	hsa-miR-4434	NONHSAT076862.2	Loss
rs1691072883	chr2:217425389	hsa-miR-4516	NONHSAT076862.2	Loss
rs1691072883	chr2:217425389	hsa-miR-5703	NONHSAT076862.2	Loss
rs1435134812	chr2:217425390	hsa-miR-4434	NONHSAT076862.2	Loss
rs1435134812	chr2:217425390	hsa-miR-4516	NONHSAT076862.2	Loss
rs1435134812	chr2:217425390	hsa-miR-5703	NONHSAT076862.2	Loss
rs1344124717	chr2:217425391	hsa-miR-4434	NONHSAT076862.2	Loss
rs1344124717	chr2:217425391	hsa-miR-4516	NONHSAT076862.2	Loss
rs1344124717	chr2:217425391	hsa-miR-5703	NONHSAT076862.2	Loss
rs539475567	chr2:217425437	hsa-miR-650	NONHSAT076862.2	Loss
rs539475567	chr2:217425437	hsa-miR-3612	NONHSAT076862.2	Loss
rs539475567	chr2:217425437	hsa-miR-4695-5p	NONHSAT076862.2	Loss
rs539475567	chr2:217425437	hsa-miR-4779	NONHSAT076862.2	Loss
rs539475567	chr2:217425437	hsa-miR-5008-5p	NONHSAT076862.2	Loss
rs539475567	chr2:217425437	hsa-miR-6089	NONHSAT076862.2	Loss
rs993437751	chr2:217425438	hsa-miR-650	NONHSAT076862.2	Loss
rs993437751	chr2:217425438	hsa-miR-3612	NONHSAT076862.2	Loss
rs993437751	chr2:217425438	hsa-miR-5008-5p	NONHSAT076862.2	Loss
rs993437751	chr2:217425438	hsa-miR-6089	NONHSAT076862.2	Loss
rs1040459400	chr2:217425452	hsa-miR-1273c	NONHSAT076862.2	Loss
rs1040459400	chr2:217425452	hsa-miR-3683	NONHSAT076862.2	Loss
rs1691074566	chr2:217425492	hsa-miR-3529-3p	NONHSAT076862.2	Loss
rs1691074566	chr2:217425492	hsa-miR-5003-5p	NONHSAT076862.2	Loss
rs1691074609	chr2:217425493	hsa-miR-3529-3p	NONHSAT076862.2	Loss
rs1438071473	chr2:217425495	hsa-miR-2277-3p	NONHSAT076862.2	Loss
rs747305778	chr2:217425498	hsa-miR-2277-3p	NONHSAT076862.2	Loss
rs553541542	chr2:217425512	hsa-miR-1253	NONHSAT076862.2	Loss
rs553541542	chr2:217425512	hsa-miR-3123	NONHSAT076862.2	Loss
rs553541542	chr2:217425512	hsa-miR-3919	NONHSAT076862.2	Loss
rs553541542	chr2:217425512	hsa-miR-3925-5p	NONHSAT076862.2	Loss
rs553541542	chr2:217425512	hsa-miR-4756-3p	NONHSAT076862.2	Loss
rs553541542	chr2:217425512	hsa-miR-6770-5p	NONHSAT076862.2	Loss
rs977196673	chr2:217425519	hsa-miR-641	NONHSAT076862.2	Loss
rs977196673	chr2:217425519	hsa-miR-3617-5p	NONHSAT076862.2	Loss
rs1691091047	chr2:217426601	hsa-miR-1207-5p	NONHSAT076862.2	Loss
rs1691091047	chr2:217426601	hsa-miR-1909-3p	NONHSAT076862.2	Loss
rs1691091047	chr2:217426601	hsa-miR-4736	NONHSAT076862.2	Loss
rs1691091047	chr2:217426601	hsa-miR-4763-3p	NONHSAT076862.2	Loss
rs1691091047	chr2:217426601	hsa-miR-6132	NONHSAT076862.2	Loss
rs1691091047	chr2:217426601	hsa-miR-6722-3p	NONHSAT076862.2	Loss
rs1691091047	chr2:217426601	hsa-miR-6836-5p	NONHSAT076862.2	Loss
rs373799038	chr2:217426614	hsa-miR-3150b-3p	NONHSAT076862.2	Loss
rs373799038	chr2:217426614	hsa-miR-4784	NONHSAT076862.2	Loss
rs770243223	chr2:217426630	hsa-miR-549a-3p	NONHSAT076862.2	Loss
rs1470381145	chr2:217426731	hsa-miR-3529-3p	NONHSAT076862.2	Loss
rs1333297120	chr2:217426773	hsa-miR-15a-5p	NONHSAT076862.2	Loss
rs1333297120	chr2:217426773	hsa-miR-16-5p	NONHSAT076862.2	Loss
rs1333297120	chr2:217426773	hsa-miR-15b-5p	NONHSAT076862.2	Loss
rs1333297120	chr2:217426773	hsa-miR-195-5p	NONHSAT076862.2	Loss
rs1333297120	chr2:217426773	hsa-miR-424-5p	NONHSAT076862.2	Loss
rs1333297120	chr2:217426773	hsa-miR-497-5p	NONHSAT076862.2	Loss
rs1333297120	chr2:217426773	hsa-miR-503-5p	NONHSAT076862.2	Loss
rs1333297120	chr2:217426773	hsa-miR-646	NONHSAT076862.2	Loss
rs1333297120	chr2:217426773	hsa-miR-6838-5p	NONHSAT076862.2	Loss
rs1691094006	chr2:217426776	hsa-miR-15a-5p	NONHSAT076862.2	Loss
rs1691094006	chr2:217426776	hsa-miR-16-5p	NONHSAT076862.2	Loss
rs1691094006	chr2:217426776	hsa-miR-15b-5p	NONHSAT076862.2	Loss
rs1691094006	chr2:217426776	hsa-miR-195-5p	NONHSAT076862.2	Loss
rs1691094006	chr2:217426776	hsa-miR-424-5p	NONHSAT076862.2	Loss
rs1691094006	chr2:217426776	hsa-miR-497-5p	NONHSAT076862.2	Loss
rs1691094006	chr2:217426776	hsa-miR-503-5p	NONHSAT076862.2	Loss
rs1691094006	chr2:217426776	hsa-miR-646	NONHSAT076862.2	Loss
rs1691094006	chr2:217426776	hsa-miR-6838-5p	NONHSAT076862.2	Loss
rs1407625095	chr2:217427400	hsa-miR-1226-3p	NONHSAT076862.2	Loss
rs1407625095	chr2:217427400	hsa-miR-4733-3p	NONHSAT076862.2	Loss
rs1691105218	chr2:217427408	hsa-miR-651-3p	NONHSAT076862.2	Loss
rs1691105218	chr2:217427408	hsa-miR-1252-5p	NONHSAT076862.2	Loss
rs1691105218	chr2:217427408	hsa-miR-3154	NONHSAT076862.2	Loss
rs1691105218	chr2:217427408	hsa-miR-4496	NONHSAT076862.2	Loss
rs1691105218	chr2:217427408	hsa-miR-12120	NONHSAT076862.2	Loss
rs1691105218	chr2:217427408	hsa-miR-12124	NONHSAT076862.2	Loss
rs1336881008	chr2:217427409	hsa-miR-651-3p	NONHSAT076862.2	Loss
rs1336881008	chr2:217427409	hsa-miR-1252-5p	NONHSAT076862.2	Loss
rs1336881008	chr2:217427409	hsa-miR-3154	NONHSAT076862.2	Loss
rs1336881008	chr2:217427409	hsa-miR-4496	NONHSAT076862.2	Loss
rs1336881008	chr2:217427409	hsa-miR-5681a	NONHSAT076862.2	Loss
rs1336881008	chr2:217427409	hsa-miR-6730-5p	NONHSAT076862.2	Loss
rs1336881008	chr2:217427409	hsa-miR-12120	NONHSAT076862.2	Loss
rs1336881008	chr2:217427409	hsa-miR-12124	NONHSAT076862.2	Loss
rs1691105284	chr2:217427410	hsa-miR-651-3p	NONHSAT076862.2	Loss
rs1691105284	chr2:217427410	hsa-miR-4496	NONHSAT076862.2	Loss
rs1691105284	chr2:217427410	hsa-miR-5681a	NONHSAT076862.2	Loss
rs1691105284	chr2:217427410	hsa-miR-6730-5p	NONHSAT076862.2	Loss
rs1691105284	chr2:217427410	hsa-miR-12120	NONHSAT076862.2	Loss
rs1691105284	chr2:217427410	hsa-miR-12124	NONHSAT076862.2	Loss
rs1413834399	chr2:217427414	hsa-miR-1197	NONHSAT076862.2	Loss
rs1413834399	chr2:217427414	hsa-miR-5681a	NONHSAT076862.2	Loss
rs1413834399	chr2:217427414	hsa-miR-6730-5p	NONHSAT076862.2	Loss
rs1413834399	chr2:217427414	hsa-miR-6816-3p	NONHSAT076862.2	Loss
rs1413834399	chr2:217427414	hsa-miR-8080	NONHSAT076862.2	Loss
rs1691105352	chr2:217427415	hsa-miR-1197	NONHSAT076862.2	Loss
rs1691105352	chr2:217427415	hsa-miR-6816-3p	NONHSAT076862.2	Loss
rs1691105352	chr2:217427415	hsa-miR-8080	NONHSAT076862.2	Loss
rs1277139583	chr2:217427444	hsa-miR-3153	NONHSAT076862.2	Loss
rs1277139583	chr2:217427444	hsa-miR-4668-5p	NONHSAT076862.2	Loss
rs1277139583	chr2:217427444	hsa-miR-6733-5p	NONHSAT076862.2	Loss
rs1277139583	chr2:217427444	hsa-miR-6739-5p	NONHSAT076862.2	Loss
rs1207219274	chr2:217427448	hsa-miR-3153	NONHSAT076862.2	Loss
rs1207219274	chr2:217427448	hsa-miR-4668-5p	NONHSAT076862.2	Loss
rs1207219274	chr2:217427448	hsa-miR-6733-5p	NONHSAT076862.2	Loss
rs1207219274	chr2:217427448	hsa-miR-6739-5p	NONHSAT076862.2	Loss
rs1691182920	chr2:217432986	hsa-miR-3185	NONHSAT076862.2	Loss
rs1691182920	chr2:217432986	hsa-miR-10522-5p	NONHSAT076862.2	Loss
rs533636421	chr2:217432993	hsa-miR-3185	NONHSAT076862.2	Loss
rs533636421	chr2:217432993	hsa-miR-10522-5p	NONHSAT076862.2	Loss
rs1216709696	chr2:217432996	hsa-miR-3185	NONHSAT076862.2	Loss
rs1216709696	chr2:217432996	hsa-miR-10522-5p	NONHSAT076862.2	Loss
rs1038799613	chr2:217432997	hsa-miR-3185	NONHSAT076862.2	Loss
rs1038799613	chr2:217432997	hsa-miR-10522-5p	NONHSAT076862.2	Loss
rs1267343551	chr2:217433014	hsa-miR-549a-3p	NONHSAT076862.2	Loss
rs898794666	chr2:217433015	hsa-miR-549a-3p	NONHSAT076862.2	Loss
rs13423455	chr2:217433016	hsa-miR-549a-3p	NONHSAT076862.2	Loss
rs1691183616	chr2:217433018	hsa-miR-549a-3p	NONHSAT076862.2	Loss
rs1691195692	chr2:217433806	hsa-miR-296-5p	NONHSAT076862.2	Loss
rs1269771112	chr2:217433807	hsa-miR-296-5p	NONHSAT076862.2	Loss
rs1192559092	chr2:217433809	hsa-miR-296-5p	NONHSAT076862.2	Loss
rs1410340906	chr2:217433814	hsa-miR-5681a	NONHSAT076862.2	Loss
rs1410340906	chr2:217433814	hsa-miR-6730-5p	NONHSAT076862.2	Loss
rs1574603191	chr2:217433815	hsa-miR-5681a	NONHSAT076862.2	Loss
rs1574603191	chr2:217433815	hsa-miR-6730-5p	NONHSAT076862.2	Loss
rs948180244	chr2:217433818	hsa-miR-5681a	NONHSAT076862.2	Loss
rs948180244	chr2:217433818	hsa-miR-6730-5p	NONHSAT076862.2	Loss
rs1574603199	chr2:217433838	hsa-miR-625-5p	NONHSAT076862.2	Loss
rs1574603199	chr2:217433838	hsa-miR-4525	NONHSAT076862.2	Loss
rs1574603199	chr2:217433838	hsa-miR-4723-5p	NONHSAT076862.2	Loss
rs1574603199	chr2:217433838	hsa-miR-5010-5p	NONHSAT076862.2	Loss
rs1574603199	chr2:217433838	hsa-miR-5698	NONHSAT076862.2	Loss
rs1574603199	chr2:217433838	hsa-miR-6870-5p	NONHSAT076862.2	Loss
rs1574603199	chr2:217433838	hsa-miR-7111-5p	NONHSAT076862.2	Loss
rs1691196130	chr2:217433839	hsa-miR-625-5p	NONHSAT076862.2	Loss
rs1691196130	chr2:217433839	hsa-miR-3144-5p	NONHSAT076862.2	Loss
rs1691196130	chr2:217433839	hsa-miR-3191-3p	NONHSAT076862.2	Loss
rs1691196130	chr2:217433839	hsa-miR-4525	NONHSAT076862.2	Loss
rs1691196130	chr2:217433839	hsa-miR-4652-5p	NONHSAT076862.2	Loss
rs1691196130	chr2:217433839	hsa-miR-4723-5p	NONHSAT076862.2	Loss
rs1691196130	chr2:217433839	hsa-miR-5010-5p	NONHSAT076862.2	Loss
rs1691196130	chr2:217433839	hsa-miR-5698	NONHSAT076862.2	Loss
rs1691196130	chr2:217433839	hsa-miR-6870-5p	NONHSAT076862.2	Loss
rs1691196130	chr2:217433839	hsa-miR-7111-5p	NONHSAT076862.2	Loss
rs1045459778	chr2:217433843	hsa-miR-625-5p	NONHSAT076862.2	Loss
rs1045459778	chr2:217433843	hsa-miR-3144-5p	NONHSAT076862.2	Loss
rs1045459778	chr2:217433843	hsa-miR-3191-3p	NONHSAT076862.2	Loss
rs1045459778	chr2:217433843	hsa-miR-4525	NONHSAT076862.2	Loss
rs1045459778	chr2:217433843	hsa-miR-4652-5p	NONHSAT076862.2	Loss
rs1045459778	chr2:217433843	hsa-miR-4723-5p	NONHSAT076862.2	Loss
rs1045459778	chr2:217433843	hsa-miR-5010-5p	NONHSAT076862.2	Loss
rs1045459778	chr2:217433843	hsa-miR-5698	NONHSAT076862.2	Loss
rs1045459778	chr2:217433843	hsa-miR-6870-5p	NONHSAT076862.2	Loss
rs1045459778	chr2:217433843	hsa-miR-7111-5p	NONHSAT076862.2	Loss
rs1372498315	chr2:217433860	hsa-miR-497-3p	NONHSAT076862.2	Loss
rs1691196788	chr2:217433903	hsa-miR-4257	NONHSAT076862.2	Loss
rs1691196788	chr2:217433903	hsa-miR-2467-3p	NONHSAT076862.2	Loss
rs1691196788	chr2:217433903	hsa-miR-6847-5p	NONHSAT076862.2	Loss
rs1691196819	chr2:217433905	hsa-miR-3125	NONHSAT076862.2	Loss
rs1691196819	chr2:217433905	hsa-miR-4257	NONHSAT076862.2	Loss
rs1691196819	chr2:217433905	hsa-miR-3916	NONHSAT076862.2	Loss
rs1691196819	chr2:217433905	hsa-miR-3928-3p	NONHSAT076862.2	Loss
rs1691196819	chr2:217433905	hsa-miR-2467-3p	NONHSAT076862.2	Loss
rs1691196819	chr2:217433905	hsa-miR-6847-5p	NONHSAT076862.2	Loss
rs1691196819	chr2:217433905	hsa-miR-6859-5p	NONHSAT076862.2	Loss
rs1196841771	chr2:217433906	hsa-miR-3125	NONHSAT076862.2	Loss
rs1196841771	chr2:217433906	hsa-miR-4257	NONHSAT076862.2	Loss
rs1196841771	chr2:217433906	hsa-miR-3916	NONHSAT076862.2	Loss
rs1196841771	chr2:217433906	hsa-miR-3928-3p	NONHSAT076862.2	Loss
rs1196841771	chr2:217433906	hsa-miR-4496	NONHSAT076862.2	Loss
rs1196841771	chr2:217433906	hsa-miR-2467-3p	NONHSAT076862.2	Loss
rs1196841771	chr2:217433906	hsa-miR-6847-5p	NONHSAT076862.2	Loss
rs1196841771	chr2:217433906	hsa-miR-6859-5p	NONHSAT076862.2	Loss
rs1196841771	chr2:217433906	hsa-miR-12124	NONHSAT076862.2	Loss
rs1292360778	chr2:217433908	hsa-miR-3125	NONHSAT076862.2	Loss
rs1292360778	chr2:217433908	hsa-miR-3148	NONHSAT076862.2	Loss
rs1292360778	chr2:217433908	hsa-miR-4257	NONHSAT076862.2	Loss
rs1292360778	chr2:217433908	hsa-miR-3916	NONHSAT076862.2	Loss
rs1292360778	chr2:217433908	hsa-miR-3928-3p	NONHSAT076862.2	Loss
rs1292360778	chr2:217433908	hsa-miR-4496	NONHSAT076862.2	Loss
rs1292360778	chr2:217433908	hsa-miR-6124	NONHSAT076862.2	Loss
rs1292360778	chr2:217433908	hsa-miR-6847-5p	NONHSAT076862.2	Loss
rs1292360778	chr2:217433908	hsa-miR-6859-5p	NONHSAT076862.2	Loss
rs1292360778	chr2:217433908	hsa-miR-12124	NONHSAT076862.2	Loss
rs1251978723	chr2:217433909	hsa-miR-3125	NONHSAT076862.2	Loss
rs1251978723	chr2:217433909	hsa-miR-3916	NONHSAT076862.2	Loss
rs1251978723	chr2:217433909	hsa-miR-3928-3p	NONHSAT076862.2	Loss
rs1251978723	chr2:217433909	hsa-miR-4496	NONHSAT076862.2	Loss
rs1251978723	chr2:217433909	hsa-miR-6859-5p	NONHSAT076862.2	Loss
rs1251978723	chr2:217433909	hsa-miR-12124	NONHSAT076862.2	Loss
rs1251978723	chr2:217433909	hsa-miR-12136	NONHSAT076862.2	Loss
rs1195131079	chr2:217433915	hsa-miR-423-5p	NONHSAT076862.2	Loss
rs1195131079	chr2:217433915	hsa-miR-583	NONHSAT076862.2	Loss
rs1195131079	chr2:217433915	hsa-miR-1276	NONHSAT076862.2	Loss
rs1195131079	chr2:217433915	hsa-miR-1914-3p	NONHSAT076862.2	Loss
rs1195131079	chr2:217433915	hsa-miR-3184-5p	NONHSAT076862.2	Loss
rs1195131079	chr2:217433915	hsa-miR-4311	NONHSAT076862.2	Loss
rs1195131079	chr2:217433915	hsa-miR-4716-3p	NONHSAT076862.2	Loss
rs1195131079	chr2:217433915	hsa-miR-5194	NONHSAT076862.2	Loss
rs1195131079	chr2:217433915	hsa-miR-6732-5p	NONHSAT076862.2	Loss
rs1195131079	chr2:217433915	hsa-miR-6738-5p	NONHSAT076862.2	Loss
rs1195131079	chr2:217433915	hsa-miR-6794-5p	NONHSAT076862.2	Loss
rs1195131079	chr2:217433915	hsa-miR-6805-5p	NONHSAT076862.2	Loss
rs1195131079	chr2:217433915	hsa-miR-6873-5p	NONHSAT076862.2	Loss
rs751305750	chr2:217433916	hsa-miR-423-5p	NONHSAT076862.2	Loss
rs751305750	chr2:217433916	hsa-miR-583	NONHSAT076862.2	Loss
rs751305750	chr2:217433916	hsa-miR-625-5p	NONHSAT076862.2	Loss
rs751305750	chr2:217433916	hsa-miR-1276	NONHSAT076862.2	Loss
rs751305750	chr2:217433916	hsa-miR-1914-3p	NONHSAT076862.2	Loss
rs751305750	chr2:217433916	hsa-miR-3184-5p	NONHSAT076862.2	Loss
rs751305750	chr2:217433916	hsa-miR-4311	NONHSAT076862.2	Loss
rs751305750	chr2:217433916	hsa-miR-4525	NONHSAT076862.2	Loss
rs751305750	chr2:217433916	hsa-miR-4716-3p	NONHSAT076862.2	Loss
rs751305750	chr2:217433916	hsa-miR-4723-5p	NONHSAT076862.2	Loss
rs751305750	chr2:217433916	hsa-miR-5010-5p	NONHSAT076862.2	Loss
rs751305750	chr2:217433916	hsa-miR-5194	NONHSAT076862.2	Loss
rs751305750	chr2:217433916	hsa-miR-5698	NONHSAT076862.2	Loss
rs751305750	chr2:217433916	hsa-miR-6732-5p	NONHSAT076862.2	Loss
rs751305750	chr2:217433916	hsa-miR-6738-5p	NONHSAT076862.2	Loss
rs1247201587	chr2:217284031	hsa-miR-1468-3p	NONHSAT076860.2	Gain
rs1247201587	chr2:217284031	hsa-miR-548f-5p	NONHSAT076860.2	Gain
rs1247201587	chr2:217284031	hsa-miR-548g-5p	NONHSAT076860.2	Gain
rs1247201587	chr2:217284031	hsa-miR-548x-5p	NONHSAT076860.2	Gain
rs1247201587	chr2:217284031	hsa-miR-548aj-5p	NONHSAT076860.2	Gain
rs1688803886	chr2:217284037	hsa-miR-3613-3p	NONHSAT076860.2	Gain
rs1688803886	chr2:217284037	hsa-miR-12136	NONHSAT076860.2	Gain
rs895234357	chr2:217284040	hsa-miR-3125	NONHSAT076860.2	Gain
rs895234357	chr2:217284040	hsa-miR-3916	NONHSAT076860.2	Gain
rs895234357	chr2:217284040	hsa-miR-3928-3p	NONHSAT076860.2	Gain
rs895234357	chr2:217284040	hsa-miR-4496	NONHSAT076860.2	Gain
rs895234357	chr2:217284040	hsa-miR-6859-5p	NONHSAT076860.2	Gain
rs895234357	chr2:217284040	hsa-miR-12124	NONHSAT076860.2	Gain
rs1688804450	chr2:217284083	hsa-miR-4524a-3p	NONHSAT076860.2	Gain
rs1688804450	chr2:217284083	hsa-miR-4524b-3p	NONHSAT076860.2	Gain
rs1688804536	chr2:217284086	hsa-miR-191-5p	NONHSAT076860.2	Gain
rs1688804536	chr2:217284086	hsa-miR-553	NONHSAT076860.2	Gain
rs1164909043	chr2:217284089	hsa-miR-1324	NONHSAT076860.2	Gain
rs1688805734	chr2:217284111	hsa-miR-1226-3p	NONHSAT076860.2	Gain
rs1688805734	chr2:217284111	hsa-miR-4733-3p	NONHSAT076860.2	Gain
rs1688806417	chr2:217284146	hsa-miR-3136-3p	NONHSAT076860.2	Gain
rs1688806417	chr2:217284146	hsa-miR-7155-3p	NONHSAT076860.2	Gain
rs57021693	chr2:217284175	hsa-miR-7-1-3p	NONHSAT076860.2	Gain
rs57021693	chr2:217284175	hsa-miR-7-2-3p	NONHSAT076860.2	Gain
rs57021693	chr2:217284175	hsa-miR-495-3p	NONHSAT076860.2	Gain
rs57021693	chr2:217284175	hsa-miR-5688	NONHSAT076860.2	Gain
rs199875535	chr2:217284175	hsa-miR-548d-3p	NONHSAT076860.2	Gain
rs199875535	chr2:217284175	hsa-miR-548j-3p	NONHSAT076860.2	Gain
rs199875535	chr2:217284175	hsa-miR-548h-3p	NONHSAT076860.2	Gain
rs199875535	chr2:217284175	hsa-miR-548x-3p	NONHSAT076860.2	Gain
rs199875535	chr2:217284175	hsa-miR-3613-3p	NONHSAT076860.2	Gain
rs199875535	chr2:217284175	hsa-miR-548z	NONHSAT076860.2	Gain
rs199875535	chr2:217284175	hsa-miR-548ac	NONHSAT076860.2	Gain
rs199875535	chr2:217284175	hsa-miR-548ae-3p	NONHSAT076860.2	Gain
rs199875535	chr2:217284175	hsa-miR-548ah-3p	NONHSAT076860.2	Gain
rs199875535	chr2:217284175	hsa-miR-548aj-3p	NONHSAT076860.2	Gain
rs199875535	chr2:217284175	hsa-miR-548am-3p	NONHSAT076860.2	Gain
rs199875535	chr2:217284175	hsa-miR-548aq-3p	NONHSAT076860.2	Gain
rs199875535	chr2:217284175	hsa-miR-548bb-3p	NONHSAT076860.2	Gain
rs1574536063	chr2:217284178	hsa-miR-7-1-3p	NONHSAT076860.2	Gain
rs1574536063	chr2:217284178	hsa-miR-7-2-3p	NONHSAT076860.2	Gain
rs1574536063	chr2:217284178	hsa-miR-495-3p	NONHSAT076860.2	Gain
rs1574536063	chr2:217284178	hsa-miR-5688	NONHSAT076860.2	Gain
rs994058862	chr2:217284223	hsa-miR-4433a-3p	NONHSAT076860.2	Gain
rs994058862	chr2:217284223	hsa-miR-4700-3p	NONHSAT076860.2	Gain
rs994058862	chr2:217284223	hsa-miR-4768-3p	NONHSAT076860.2	Gain
rs937215928	chr2:217284228	hsa-miR-4496	NONHSAT076860.2	Gain
rs937215928	chr2:217284228	hsa-miR-12124	NONHSAT076860.2	Gain
rs1688808822	chr2:217284230	hsa-miR-139-3p	NONHSAT076860.2	Gain
rs1688808822	chr2:217284230	hsa-miR-642a-3p	NONHSAT076860.2	Gain
rs1688808822	chr2:217284230	hsa-miR-642b-3p	NONHSAT076860.2	Gain
rs1688808822	chr2:217284230	hsa-miR-4524a-3p	NONHSAT076860.2	Gain
rs1688808822	chr2:217284230	hsa-miR-6768-5p	NONHSAT076860.2	Gain
rs1688809475	chr2:217284263	hsa-miR-1253	NONHSAT076860.2	Gain
rs1688809475	chr2:217284263	hsa-miR-4434	NONHSAT076860.2	Gain
rs1688809475	chr2:217284263	hsa-miR-4516	NONHSAT076860.2	Gain
rs1688809475	chr2:217284263	hsa-miR-5703	NONHSAT076860.2	Gain
rs1688809475	chr2:217284263	hsa-miR-6770-5p	NONHSAT076860.2	Gain
rs1688809641	chr2:217284276	hsa-miR-6850-3p	NONHSAT076860.2	Gain
rs1239004624	chr2:217284345	hsa-miR-191-5p	NONHSAT076860.2	Gain
rs1239004624	chr2:217284345	hsa-miR-424-3p	NONHSAT076860.2	Gain
rs1239004624	chr2:217284345	hsa-miR-553	NONHSAT076860.2	Gain
rs1239004624	chr2:217284345	hsa-miR-570-3p	NONHSAT076860.2	Gain
rs1239004624	chr2:217284345	hsa-miR-548ad-3p	NONHSAT076860.2	Gain
rs1208965976	chr2:217284348	hsa-miR-4797-5p	NONHSAT076860.2	Gain
rs1208965976	chr2:217284348	hsa-miR-6768-5p	NONHSAT076860.2	Gain
rs1688810934	chr2:217284357	hsa-miR-21-3p	NONHSAT076860.2	Gain
rs1688810934	chr2:217284357	hsa-miR-570-3p	NONHSAT076860.2	Gain
rs1688810934	chr2:217284357	hsa-miR-122b-3p	NONHSAT076860.2	Gain
rs532400498	chr2:217284373	hsa-miR-3919	NONHSAT076860.2	Gain
rs532400498	chr2:217284373	hsa-miR-4756-3p	NONHSAT076860.2	Gain
rs532400498	chr2:217284373	hsa-miR-2467-3p	NONHSAT076860.2	Gain
rs1688811100	chr2:217284373	hsa-miR-651-3p	NONHSAT076860.2	Gain
rs1688811100	chr2:217284373	hsa-miR-1252-5p	NONHSAT076860.2	Gain
rs1688811100	chr2:217284373	hsa-miR-3202	NONHSAT076860.2	Gain
rs1688811100	chr2:217284373	hsa-miR-4533	NONHSAT076860.2	Gain
rs1688811100	chr2:217284373	hsa-miR-12120	NONHSAT076860.2	Gain
rs1241678946	chr2:217284378	hsa-miR-139-3p	NONHSAT076860.2	Gain
rs1241678946	chr2:217284378	hsa-miR-766-5p	NONHSAT076860.2	Gain
rs1241678946	chr2:217284378	hsa-miR-765	NONHSAT076860.2	Gain
rs1241678946	chr2:217284378	hsa-miR-3150b-3p	NONHSAT076860.2	Gain
rs1241678946	chr2:217284378	hsa-miR-4433a-3p	NONHSAT076860.2	Gain
rs1241678946	chr2:217284378	hsa-miR-4695-5p	NONHSAT076860.2	Gain
rs1241678946	chr2:217284378	hsa-miR-4768-3p	NONHSAT076860.2	Gain
rs1241678946	chr2:217284378	hsa-miR-4779	NONHSAT076860.2	Gain
rs1241678946	chr2:217284378	hsa-miR-4784	NONHSAT076860.2	Gain
rs1241678946	chr2:217284378	hsa-miR-6888-5p	NONHSAT076860.2	Gain
rs1241678946	chr2:217284378	hsa-miR-6894-5p	NONHSAT076860.2	Gain
rs1241678946	chr2:217284378	hsa-miR-7154-3p	NONHSAT076860.2	Gain
rs1241678946	chr2:217284378	hsa-miR-11181-3p	NONHSAT076860.2	Gain
rs1453262465	chr2:217284379	hsa-miR-548u	NONHSAT076860.2	Gain
rs1453262465	chr2:217284379	hsa-miR-3148	NONHSAT076860.2	Gain
rs1453262465	chr2:217284379	hsa-miR-3667-5p	NONHSAT076860.2	Gain
rs1453262465	chr2:217284379	hsa-miR-4496	NONHSAT076860.2	Gain
rs1453262465	chr2:217284379	hsa-miR-548ao-3p	NONHSAT076860.2	Gain
rs1453262465	chr2:217284379	hsa-miR-6124	NONHSAT076860.2	Gain
rs1453262465	chr2:217284379	hsa-miR-7161-5p	NONHSAT076860.2	Gain
rs1453262465	chr2:217284379	hsa-miR-12124	NONHSAT076860.2	Gain
rs945926336	chr2:217284383	hsa-miR-146a-5p	NONHSAT076860.2	Gain
rs945926336	chr2:217284383	hsa-miR-146b-5p	NONHSAT076860.2	Gain
rs945926336	chr2:217284383	hsa-miR-589-5p	NONHSAT076860.2	Gain
rs945926336	chr2:217284383	hsa-miR-3123	NONHSAT076860.2	Gain
rs945926336	chr2:217284383	hsa-miR-3925-5p	NONHSAT076860.2	Gain
rs945926336	chr2:217284383	hsa-miR-7153-5p	NONHSAT076860.2	Gain
rs1688811363	chr2:217284401	hsa-miR-3912-3p	NONHSAT076860.2	Gain
rs1334599368	chr2:217284416	hsa-miR-4690-5p	NONHSAT076860.2	Gain
rs1334599368	chr2:217284416	hsa-miR-6165	NONHSAT076860.2	Gain
rs1334599368	chr2:217284416	hsa-miR-6510-5p	NONHSAT076860.2	Gain
rs1237450929	chr2:217284495	hsa-miR-3919	NONHSAT076860.2	Gain
rs1237450929	chr2:217284495	hsa-miR-4756-3p	NONHSAT076860.2	Gain
rs1574536231	chr2:217284510	hsa-miR-6798-5p	NONHSAT076860.2	Gain
rs1688812881	chr2:217284512	hsa-miR-3919	NONHSAT076860.2	Gain
rs1688812881	chr2:217284512	hsa-miR-4756-3p	NONHSAT076860.2	Gain
rs1688813439	chr2:217284520	hsa-miR-3065-5p	NONHSAT076860.2	Gain
rs573865513	chr2:217284546	hsa-miR-1537-3p	NONHSAT076860.2	Gain
rs1688814059	chr2:217284572	hsa-miR-139-3p	NONHSAT076860.2	Gain
rs1688814059	chr2:217284572	hsa-miR-4524a-3p	NONHSAT076860.2	Gain
rs1688814566	chr2:217284603	hsa-miR-1468-3p	NONHSAT076860.2	Gain
rs1688814566	chr2:217284603	hsa-miR-548f-5p	NONHSAT076860.2	Gain
rs1688814566	chr2:217284603	hsa-miR-548g-5p	NONHSAT076860.2	Gain
rs1688814566	chr2:217284603	hsa-miR-548x-5p	NONHSAT076860.2	Gain
rs1688814566	chr2:217284603	hsa-miR-548aj-5p	NONHSAT076860.2	Gain
rs1688815368	chr2:217284667	hsa-miR-186-5p	NONHSAT076860.2	Gain
rs1688815368	chr2:217284667	hsa-miR-3133	NONHSAT076860.2	Gain
rs1688815368	chr2:217284667	hsa-miR-5197-3p	NONHSAT076860.2	Gain
rs1199023403	chr2:217284727	hsa-miR-4438	NONHSAT076860.2	Gain
rs1688816076	chr2:217284732	hsa-miR-15a-3p	NONHSAT076860.2	Gain
rs1688816076	chr2:217284732	hsa-miR-4717-5p	NONHSAT076860.2	Gain
rs902916457	chr2:217284778	hsa-miR-4740-3p	NONHSAT076860.2	Gain
rs1466409897	chr2:217284778	hsa-miR-335-5p	NONHSAT076860.2	Gain
rs1688817248	chr2:217284793	hsa-miR-518f-3p	NONHSAT076860.2	Gain
rs1688817248	chr2:217284793	hsa-miR-518b	NONHSAT076860.2	Gain
rs1688817248	chr2:217284793	hsa-miR-526a-3p	NONHSAT076860.2	Gain
rs1688817248	chr2:217284793	hsa-miR-518c-3p	NONHSAT076860.2	Gain
rs1688817248	chr2:217284793	hsa-miR-518a-3p	NONHSAT076860.2	Gain
rs1688817248	chr2:217284793	hsa-miR-518d-3p	NONHSAT076860.2	Gain
rs1688817248	chr2:217284793	hsa-miR-548e-5p	NONHSAT076860.2	Gain
rs1688817421	chr2:217284800	hsa-miR-4731-3p	NONHSAT076860.2	Gain
rs1688817421	chr2:217284800	hsa-miR-4801	NONHSAT076860.2	Gain
rs1688817421	chr2:217284800	hsa-miR-8064	NONHSAT076860.2	Gain
rs1190101486	chr2:217284804	hsa-miR-1224-3p	NONHSAT076860.2	Gain
rs1574536397	chr2:217284846	hsa-miR-4271	NONHSAT076860.2	Gain
rs1574536397	chr2:217284846	hsa-miR-4725-3p	NONHSAT076860.2	Gain
rs1574536397	chr2:217284846	hsa-miR-6780b-5p	NONHSAT076860.2	Gain
rs1688818544	chr2:217284847	hsa-miR-3914	NONHSAT076860.2	Gain
rs1688818579	chr2:217284849	hsa-miR-494-3p	NONHSAT076860.2	Gain
rs1688818579	chr2:217284849	hsa-miR-147b-5p	NONHSAT076860.2	Gain
rs1688818579	chr2:217284849	hsa-miR-4261	NONHSAT076860.2	Gain
rs1689357458	chr2:217317971	hsa-miR-641	NONHSAT076860.2	Gain
rs1689357458	chr2:217317971	hsa-miR-3617-5p	NONHSAT076860.2	Gain
rs1689357662	chr2:217317982	hsa-miR-1253	NONHSAT076860.2	Gain
rs1689357662	chr2:217317982	hsa-miR-3123	NONHSAT076860.2	Gain
rs1689357662	chr2:217317982	hsa-miR-3925-5p	NONHSAT076860.2	Gain
rs1689357662	chr2:217317982	hsa-miR-5197-3p	NONHSAT076860.2	Gain
rs1689357662	chr2:217317982	hsa-miR-6770-5p	NONHSAT076860.2	Gain
rs181104727	chr2:217317995	hsa-miR-6814-5p	NONHSAT076860.2	Gain
rs1689358647	chr2:217318043	hsa-miR-1286	NONHSAT076860.2	Gain
rs1689358647	chr2:217318043	hsa-miR-4433a-3p	NONHSAT076860.2	Gain
rs1689358647	chr2:217318043	hsa-miR-4722-5p	NONHSAT076860.2	Gain
rs1689358647	chr2:217318043	hsa-miR-4768-3p	NONHSAT076860.2	Gain
rs1243327333	chr2:217318057	hsa-miR-1224-3p	NONHSAT076860.2	Gain
rs1049246396	chr2:217318065	hsa-miR-6510-3p	NONHSAT076860.2	Gain
rs1689359587	chr2:217318130	hsa-miR-211-3p	NONHSAT076860.2	Gain
rs1689359587	chr2:217318130	hsa-miR-4270	NONHSAT076860.2	Gain
rs1689359587	chr2:217318130	hsa-miR-4441	NONHSAT076860.2	Gain
rs1689359587	chr2:217318130	hsa-miR-6754-5p	NONHSAT076860.2	Gain
rs1689359587	chr2:217318130	hsa-miR-7845-5p	NONHSAT076860.2	Gain
rs1689359698	chr2:217318141	hsa-miR-3937	NONHSAT076860.2	Gain
rs1689359698	chr2:217318141	hsa-miR-4467	NONHSAT076860.2	Gain
rs1689359698	chr2:217318141	hsa-miR-4645-5p	NONHSAT076860.2	Gain
rs1689359698	chr2:217318141	hsa-miR-4673	NONHSAT076860.2	Gain
rs1689359698	chr2:217318141	hsa-miR-10400-5p	NONHSAT076860.2	Gain
rs1689360196	chr2:217318169	hsa-miR-3185	NONHSAT076860.2	Gain
rs1689360196	chr2:217318169	hsa-miR-5197-3p	NONHSAT076860.2	Gain
rs1689360196	chr2:217318169	hsa-miR-10522-5p	NONHSAT076860.2	Gain
rs1015149576	chr2:217318170	hsa-miR-3937	NONHSAT076860.2	Gain
rs111480534	chr2:217318171	hsa-miR-1197	NONHSAT076860.2	Gain
rs111480534	chr2:217318171	hsa-miR-4436a	NONHSAT076860.2	Gain
rs111480534	chr2:217318171	hsa-miR-5000-3p	NONHSAT076860.2	Gain
rs1020107952	chr2:217318923	hsa-miR-3648	NONHSAT076860.2	Gain
rs1020107952	chr2:217318923	hsa-miR-6869-3p	NONHSAT076860.2	Gain
rs1202493612	chr2:217318924	hsa-miR-2467-3p	NONHSAT076860.2	Gain
rs1202493612	chr2:217318924	hsa-miR-6767-5p	NONHSAT076860.2	Gain
rs1202493612	chr2:217318924	hsa-miR-6886-5p	NONHSAT076860.2	Gain
rs1689371063	chr2:217318927	hsa-miR-330-3p	NONHSAT076860.2	Gain
rs1689371063	chr2:217318927	hsa-miR-518f-3p	NONHSAT076860.2	Gain
rs1689371063	chr2:217318927	hsa-miR-518b	NONHSAT076860.2	Gain
rs1689371063	chr2:217318927	hsa-miR-526a-3p	NONHSAT076860.2	Gain
rs1689371063	chr2:217318927	hsa-miR-518c-3p	NONHSAT076860.2	Gain
rs1689371063	chr2:217318927	hsa-miR-518a-3p	NONHSAT076860.2	Gain
rs1689371063	chr2:217318927	hsa-miR-518d-3p	NONHSAT076860.2	Gain
rs566956823	chr2:217318947	hsa-miR-362-3p	NONHSAT076860.2	Gain
rs566956823	chr2:217318947	hsa-miR-329-3p	NONHSAT076860.2	Gain
rs566956823	chr2:217318947	hsa-miR-603	NONHSAT076860.2	Gain
rs566956823	chr2:217318947	hsa-miR-8485	NONHSAT076860.2	Gain
rs1689371202	chr2:217318951	hsa-miR-891a-5p	NONHSAT076860.2	Gain
rs1329093777	chr2:217318956	hsa-miR-3529-3p	NONHSAT076860.2	Gain
rs1184862270	chr2:217319020	hsa-miR-298	NONHSAT076860.2	Gain
rs1184862270	chr2:217319020	hsa-miR-6767-5p	NONHSAT076860.2	Gain
rs1689372152	chr2:217319036	hsa-miR-641	NONHSAT076860.2	Gain
rs1689372152	chr2:217319036	hsa-miR-548u	NONHSAT076860.2	Gain
rs1689372152	chr2:217319036	hsa-miR-3617-5p	NONHSAT076860.2	Gain
rs1689372152	chr2:217319036	hsa-miR-7161-5p	NONHSAT076860.2	Gain
rs949552675	chr2:217319037	hsa-miR-1468-3p	NONHSAT076860.2	Gain
rs949552675	chr2:217319037	hsa-miR-548f-5p	NONHSAT076860.2	Gain
rs949552675	chr2:217319037	hsa-miR-548g-5p	NONHSAT076860.2	Gain
rs949552675	chr2:217319037	hsa-miR-548x-5p	NONHSAT076860.2	Gain
rs949552675	chr2:217319037	hsa-miR-3613-3p	NONHSAT076860.2	Gain
rs949552675	chr2:217319037	hsa-miR-548aj-5p	NONHSAT076860.2	Gain
rs1553546279	chr2:217319068	hsa-miR-7112-5p	NONHSAT076860.2	Gain
rs1689374470	chr2:217319173	hsa-miR-521	NONHSAT076860.2	Gain
rs1040918615	chr2:217325885	hsa-miR-1324	NONHSAT076860.2	Gain
rs534108054	chr2:217325888	hsa-miR-3622a-5p	NONHSAT076860.2	Gain
rs534108054	chr2:217325888	hsa-miR-4719	NONHSAT076860.2	Gain
rs534108054	chr2:217325888	hsa-miR-4731-3p	NONHSAT076860.2	Gain
rs534108054	chr2:217325888	hsa-miR-4801	NONHSAT076860.2	Gain
rs534108054	chr2:217325888	hsa-miR-5582-5p	NONHSAT076860.2	Gain
rs534108054	chr2:217325888	hsa-miR-8064	NONHSAT076860.2	Gain
rs1689488996	chr2:217325934	hsa-miR-29a-3p	NONHSAT076860.2	Gain
rs1689488996	chr2:217325934	hsa-miR-29b-3p	NONHSAT076860.2	Gain
rs1689488996	chr2:217325934	hsa-miR-29c-3p	NONHSAT076860.2	Gain
rs1689488996	chr2:217325934	hsa-miR-6871-3p	NONHSAT076860.2	Gain
rs1451887367	chr2:217328019	hsa-miR-124-3p	NONHSAT076860.2	Gain
rs1451887367	chr2:217328019	hsa-miR-125b-2-3p	NONHSAT076860.2	Gain
rs1451887367	chr2:217328019	hsa-miR-34b-5p	NONHSAT076860.2	Gain
rs1451887367	chr2:217328019	hsa-miR-506-3p	NONHSAT076860.2	Gain
rs1451887367	chr2:217328019	hsa-miR-624-3p	NONHSAT076860.2	Gain
rs1451887367	chr2:217328019	hsa-miR-449c-5p	NONHSAT076860.2	Gain
rs1451887367	chr2:217328019	hsa-miR-940	NONHSAT076860.2	Gain
rs1451887367	chr2:217328019	hsa-miR-1910-3p	NONHSAT076860.2	Gain
rs1451887367	chr2:217328019	hsa-miR-2682-5p	NONHSAT076860.2	Gain
rs1451887367	chr2:217328019	hsa-miR-3714	NONHSAT076860.2	Gain
rs1451887367	chr2:217328019	hsa-miR-3910	NONHSAT076860.2	Gain
rs1451887367	chr2:217328019	hsa-miR-3922-5p	NONHSAT076860.2	Gain
rs1451887367	chr2:217328019	hsa-miR-4457	NONHSAT076860.2	Gain
rs1451887367	chr2:217328019	hsa-miR-6511a-5p	NONHSAT076860.2	Gain
rs1451887367	chr2:217328019	hsa-miR-6808-5p	NONHSAT076860.2	Gain
rs1451887367	chr2:217328019	hsa-miR-6893-5p	NONHSAT076860.2	Gain
rs1689516179	chr2:217328023	hsa-miR-663a	NONHSAT076860.2	Gain
rs1689516179	chr2:217328023	hsa-miR-1908-5p	NONHSAT076860.2	Gain
rs1689516179	chr2:217328023	hsa-miR-3141	NONHSAT076860.2	Gain
rs1689516179	chr2:217328023	hsa-miR-4640-5p	NONHSAT076860.2	Gain
rs1689516179	chr2:217328023	hsa-miR-4726-5p	NONHSAT076860.2	Gain
rs1689516179	chr2:217328023	hsa-miR-4767	NONHSAT076860.2	Gain
rs1689516179	chr2:217328023	hsa-miR-6508-3p	NONHSAT076860.2	Gain
rs1689516179	chr2:217328023	hsa-miR-6749-5p	NONHSAT076860.2	Gain
rs1689516179	chr2:217328023	hsa-miR-6787-5p	NONHSAT076860.2	Gain
rs1689516179	chr2:217328023	hsa-miR-10396b-5p	NONHSAT076860.2	Gain
rs1322999022	chr2:217328025	hsa-miR-634	NONHSAT076860.2	Gain
rs1322999022	chr2:217328025	hsa-miR-3166	NONHSAT076860.2	Gain
rs1322999022	chr2:217328025	hsa-miR-4771	NONHSAT076860.2	Gain
rs1322999022	chr2:217328025	hsa-miR-6502-3p	NONHSAT076860.2	Gain
rs1370618350	chr2:217328030	hsa-miR-525-3p	NONHSAT076860.2	Gain
rs1370618350	chr2:217328030	hsa-miR-524-3p	NONHSAT076860.2	Gain
rs1370618350	chr2:217328030	hsa-miR-605-3p	NONHSAT076860.2	Gain
rs1370618350	chr2:217328030	hsa-miR-3154	NONHSAT076860.2	Gain
rs1370618350	chr2:217328030	hsa-miR-4493	NONHSAT076860.2	Gain
rs1370618350	chr2:217328030	hsa-miR-9902	NONHSAT076860.2	Gain
rs1189961454	chr2:217328038	hsa-miR-542-5p	NONHSAT076860.2	Gain
rs1189961454	chr2:217328038	hsa-miR-744-5p	NONHSAT076860.2	Gain
rs1189961454	chr2:217328038	hsa-miR-1292-5p	NONHSAT076860.2	Gain
rs1189961454	chr2:217328038	hsa-miR-4271	NONHSAT076860.2	Gain
rs1189961454	chr2:217328038	hsa-miR-4471	NONHSAT076860.2	Gain
rs1189961454	chr2:217328038	hsa-miR-4706	NONHSAT076860.2	Gain
rs1189961454	chr2:217328038	hsa-miR-4725-3p	NONHSAT076860.2	Gain
rs1189961454	chr2:217328038	hsa-miR-4749-5p	NONHSAT076860.2	Gain
rs1189961454	chr2:217328038	hsa-miR-6777-5p	NONHSAT076860.2	Gain
rs1189961454	chr2:217328038	hsa-miR-6780b-5p	NONHSAT076860.2	Gain
rs1189961454	chr2:217328038	hsa-miR-6889-5p	NONHSAT076860.2	Gain
rs1189961454	chr2:217328038	hsa-miR-8059	NONHSAT076860.2	Gain
rs1189961454	chr2:217328038	hsa-miR-10396a-5p	NONHSAT076860.2	Gain
rs1689516529	chr2:217328044	hsa-miR-4468	NONHSAT076860.2	Gain
rs1689516554	chr2:217328046	hsa-miR-335-5p	NONHSAT076860.2	Gain
rs1689516554	chr2:217328046	hsa-miR-3123	NONHSAT076860.2	Gain
rs1689516554	chr2:217328046	hsa-miR-3925-5p	NONHSAT076860.2	Gain
rs1689516666	chr2:217328051	hsa-miR-2467-3p	NONHSAT076860.2	Gain
rs985973750	chr2:217328061	hsa-miR-1207-5p	NONHSAT076860.2	Gain
rs985973750	chr2:217328061	hsa-miR-4736	NONHSAT076860.2	Gain
rs985973750	chr2:217328061	hsa-miR-4763-3p	NONHSAT076860.2	Gain
rs1689516903	chr2:217328064	hsa-miR-4767	NONHSAT076860.2	Gain
rs934916926	chr2:217328074	hsa-miR-3126-5p	NONHSAT076860.2	Gain
rs934916926	chr2:217328074	hsa-miR-3148	NONHSAT076860.2	Gain
rs934916926	chr2:217328074	hsa-miR-3153	NONHSAT076860.2	Gain
rs934916926	chr2:217328074	hsa-miR-4510	NONHSAT076860.2	Gain
rs934916926	chr2:217328074	hsa-miR-4668-5p	NONHSAT076860.2	Gain
rs934916926	chr2:217328074	hsa-miR-5584-5p	NONHSAT076860.2	Gain
rs934916926	chr2:217328074	hsa-miR-6124	NONHSAT076860.2	Gain
rs934916926	chr2:217328074	hsa-miR-6127	NONHSAT076860.2	Gain
rs934916926	chr2:217328074	hsa-miR-6129	NONHSAT076860.2	Gain
rs934916926	chr2:217328074	hsa-miR-6130	NONHSAT076860.2	Gain
rs934916926	chr2:217328074	hsa-miR-6133	NONHSAT076860.2	Gain
rs934916926	chr2:217328074	hsa-miR-6733-5p	NONHSAT076860.2	Gain
rs934916926	chr2:217328074	hsa-miR-6739-5p	NONHSAT076860.2	Gain
rs934916926	chr2:217328074	hsa-miR-6750-5p	NONHSAT076860.2	Gain
rs934916926	chr2:217328074	hsa-miR-6822-5p	NONHSAT076860.2	Gain
rs934916926	chr2:217328074	hsa-miR-6875-5p	NONHSAT076860.2	Gain
rs934916926	chr2:217328074	hsa-miR-9500	NONHSAT076860.2	Gain
rs1689517495	chr2:217328096	hsa-miR-570-3p	NONHSAT076860.2	Gain
rs1249690470	chr2:217328123	hsa-miR-3125	NONHSAT076860.2	Gain
rs1249690470	chr2:217328123	hsa-miR-4257	NONHSAT076860.2	Gain
rs1249690470	chr2:217328123	hsa-miR-3916	NONHSAT076860.2	Gain
rs1249690470	chr2:217328123	hsa-miR-6847-5p	NONHSAT076860.2	Gain
rs1249690470	chr2:217328123	hsa-miR-6859-5p	NONHSAT076860.2	Gain
rs1689517784	chr2:217328124	hsa-miR-191-5p	NONHSAT076860.2	Gain
rs1689517834	chr2:217328126	hsa-miR-186-5p	NONHSAT076860.2	Gain
rs1689517834	chr2:217328126	hsa-miR-3133	NONHSAT076860.2	Gain
rs1366110199	chr2:217328128	hsa-miR-6816-3p	NONHSAT076860.2	Gain
rs1366110199	chr2:217328128	hsa-miR-8080	NONHSAT076860.2	Gain
rs1691070751	chr2:217425303	hsa-miR-4655-5p	NONHSAT076860.2	Gain
rs1691070751	chr2:217425303	hsa-miR-6784-5p	NONHSAT076860.2	Gain
rs901531495	chr2:217425320	hsa-miR-589-3p	NONHSAT076860.2	Gain
rs901531495	chr2:217425320	hsa-miR-9902	NONHSAT076860.2	Gain
rs1241535673	chr2:217425337	hsa-miR-140-3p	NONHSAT076860.2	Gain
rs1284129451	chr2:217425349	hsa-miR-1252-5p	NONHSAT076860.2	Gain
rs1691072883	chr2:217425389	hsa-miR-3123	NONHSAT076860.2	Gain
rs1691072883	chr2:217425389	hsa-miR-3925-5p	NONHSAT076860.2	Gain
rs1435134812	chr2:217425390	hsa-miR-3185	NONHSAT076860.2	Gain
rs1435134812	chr2:217425390	hsa-miR-10522-5p	NONHSAT076860.2	Gain
rs1344124717	chr2:217425391	hsa-miR-4271	NONHSAT076860.2	Gain
rs1344124717	chr2:217425391	hsa-miR-4725-3p	NONHSAT076860.2	Gain
rs1344124717	chr2:217425391	hsa-miR-6780b-5p	NONHSAT076860.2	Gain
rs1406126899	chr2:217425421	hsa-miR-602	NONHSAT076860.2	Gain
rs1691074810	chr2:217425507	hsa-miR-1912-3p	NONHSAT076860.2	Gain
rs1691074810	chr2:217425507	hsa-miR-3130-5p	NONHSAT076860.2	Gain
rs1691074810	chr2:217425507	hsa-miR-4482-5p	NONHSAT076860.2	Gain
rs1691074810	chr2:217425507	hsa-miR-1295b-5p	NONHSAT076860.2	Gain
rs553541542	chr2:217425512	hsa-miR-186-5p	NONHSAT076860.2	Gain
rs553541542	chr2:217425512	hsa-miR-186-3p	NONHSAT076860.2	Gain
rs553541542	chr2:217425512	hsa-miR-3133	NONHSAT076860.2	Gain
rs553541542	chr2:217425512	hsa-miR-6793-3p	NONHSAT076860.2	Gain
rs1691074889	chr2:217425522	hsa-miR-549a-3p	NONHSAT076860.2	Gain
rs562738694	chr2:217426594	hsa-miR-1468-3p	NONHSAT076860.2	Gain
rs562738694	chr2:217426594	hsa-miR-548f-5p	NONHSAT076860.2	Gain
rs562738694	chr2:217426594	hsa-miR-548g-5p	NONHSAT076860.2	Gain
rs562738694	chr2:217426594	hsa-miR-548x-5p	NONHSAT076860.2	Gain
rs562738694	chr2:217426594	hsa-miR-548aj-5p	NONHSAT076860.2	Gain
rs1691091011	chr2:217426599	hsa-miR-4632-5p	NONHSAT076860.2	Gain
rs1691091011	chr2:217426599	hsa-miR-4761-3p	NONHSAT076860.2	Gain
rs1691091011	chr2:217426599	hsa-miR-4436b-3p	NONHSAT076860.2	Gain
rs1691091011	chr2:217426599	hsa-miR-6721-5p	NONHSAT076860.2	Gain
rs1691091011	chr2:217426599	hsa-miR-6735-5p	NONHSAT076860.2	Gain
rs1691091011	chr2:217426599	hsa-miR-6879-5p	NONHSAT076860.2	Gain
rs1691091011	chr2:217426599	hsa-miR-7843-5p	NONHSAT076860.2	Gain
rs1691091011	chr2:217426599	hsa-miR-10526-3p	NONHSAT076860.2	Gain
rs373799038	chr2:217426614	hsa-miR-3173-3p	NONHSAT076860.2	Gain
rs373799038	chr2:217426614	hsa-miR-4428	NONHSAT076860.2	Gain
rs373799038	chr2:217426614	hsa-miR-6891-5p	NONHSAT076860.2	Gain
rs373799038	chr2:217426614	hsa-miR-12118	NONHSAT076860.2	Gain
rs1574600141	chr2:217426622	hsa-miR-3125	NONHSAT076860.2	Gain
rs1574600141	chr2:217426622	hsa-miR-3916	NONHSAT076860.2	Gain
rs1574600141	chr2:217426622	hsa-miR-6859-5p	NONHSAT076860.2	Gain
rs559174466	chr2:217426624	hsa-miR-1324	NONHSAT076860.2	Gain
rs567042745	chr2:217426675	hsa-miR-4462	NONHSAT076860.2	Gain
rs1338748263	chr2:217426732	hsa-miR-4709-5p	NONHSAT076860.2	Gain
rs1691093424	chr2:217426739	hsa-miR-383-3p	NONHSAT076860.2	Gain
rs1691093424	chr2:217426739	hsa-miR-3177-3p	NONHSAT076860.2	Gain
rs1691093424	chr2:217426739	hsa-miR-3065-3p	NONHSAT076860.2	Gain
rs1691093424	chr2:217426739	hsa-miR-4681	NONHSAT076860.2	Gain
rs1333297120	chr2:217426773	hsa-miR-6856-3p	NONHSAT076860.2	Gain
rs1691105120	chr2:217427397	hsa-miR-1273c	NONHSAT076860.2	Gain
rs1691105120	chr2:217427397	hsa-miR-3683	NONHSAT076860.2	Gain
rs948591749	chr2:217427399	hsa-miR-593-5p	NONHSAT076860.2	Gain
rs948591749	chr2:217427399	hsa-miR-767-5p	NONHSAT076860.2	Gain
rs948591749	chr2:217427399	hsa-miR-9851-3p	NONHSAT076860.2	Gain
rs1691105218	chr2:217427408	hsa-miR-186-5p	NONHSAT076860.2	Gain
rs1691105218	chr2:217427408	hsa-miR-3133	NONHSAT076860.2	Gain
rs1336881008	chr2:217427409	hsa-miR-548p	NONHSAT076860.2	Gain
rs1336881008	chr2:217427409	hsa-miR-10527-5p	NONHSAT076860.2	Gain
rs1691105284	chr2:217427410	hsa-miR-3179	NONHSAT076860.2	Gain
rs1691105284	chr2:217427410	hsa-miR-3202	NONHSAT076860.2	Gain
rs1691105284	chr2:217427410	hsa-miR-4475	NONHSAT076860.2	Gain
rs1691105284	chr2:217427410	hsa-miR-4533	NONHSAT076860.2	Gain
rs1691105284	chr2:217427410	hsa-miR-4747-5p	NONHSAT076860.2	Gain
rs1691105284	chr2:217427410	hsa-miR-5196-5p	NONHSAT076860.2	Gain
rs1691105284	chr2:217427410	hsa-miR-5584-5p	NONHSAT076860.2	Gain
rs1691105284	chr2:217427410	hsa-miR-6750-5p	NONHSAT076860.2	Gain
rs1691105284	chr2:217427410	hsa-miR-6822-5p	NONHSAT076860.2	Gain
rs1691105284	chr2:217427410	hsa-miR-7515	NONHSAT076860.2	Gain
rs1691105284	chr2:217427410	hsa-miR-9500	NONHSAT076860.2	Gain
rs1413834399	chr2:217427414	hsa-miR-186-5p	NONHSAT076860.2	Gain
rs1413834399	chr2:217427414	hsa-miR-548b-3p	NONHSAT076860.2	Gain
rs1413834399	chr2:217427414	hsa-miR-3133	NONHSAT076860.2	Gain
rs1413834399	chr2:217427414	hsa-miR-4511	NONHSAT076860.2	Gain
rs1413834399	chr2:217427414	hsa-miR-4773	NONHSAT076860.2	Gain
rs1691105352	chr2:217427415	hsa-miR-4632-5p	NONHSAT076860.2	Gain
rs1691105352	chr2:217427415	hsa-miR-4761-3p	NONHSAT076860.2	Gain
rs1691105352	chr2:217427415	hsa-miR-4436b-3p	NONHSAT076860.2	Gain
rs1691105352	chr2:217427415	hsa-miR-6735-5p	NONHSAT076860.2	Gain
rs1691105352	chr2:217427415	hsa-miR-6879-5p	NONHSAT076860.2	Gain
rs1691105352	chr2:217427415	hsa-miR-7843-5p	NONHSAT076860.2	Gain
rs1691105352	chr2:217427415	hsa-miR-10526-3p	NONHSAT076860.2	Gain
rs200554746	chr2:217427435	hsa-miR-4681	NONHSAT076860.2	Gain
rs1277139583	chr2:217427444	hsa-miR-4496	NONHSAT076860.2	Gain
rs1277139583	chr2:217427444	hsa-miR-12124	NONHSAT076860.2	Gain
rs1574600541	chr2:217427470	hsa-miR-486-3p	NONHSAT076860.2	Gain
rs971338454	chr2:217432955	hsa-miR-3529-3p	NONHSAT076860.2	Gain
rs1691182106	chr2:217432958	hsa-miR-383-3p	NONHSAT076860.2	Gain
rs1691182106	chr2:217432958	hsa-miR-3065-3p	NONHSAT076860.2	Gain
rs1369675293	chr2:217432990	hsa-miR-424-3p	NONHSAT076860.2	Gain
rs1369675293	chr2:217432990	hsa-miR-548ad-3p	NONHSAT076860.2	Gain
rs533636421	chr2:217432993	hsa-miR-186-5p	NONHSAT076860.2	Gain
rs533636421	chr2:217432993	hsa-miR-3133	NONHSAT076860.2	Gain
rs533636421	chr2:217432993	hsa-miR-4719	NONHSAT076860.2	Gain
rs533636421	chr2:217432993	hsa-miR-4731-3p	NONHSAT076860.2	Gain
rs533636421	chr2:217432993	hsa-miR-4801	NONHSAT076860.2	Gain
rs1691183334	chr2:217433011	hsa-miR-1197	NONHSAT076860.2	Gain
rs1691183367	chr2:217433012	hsa-miR-4524a-3p	NONHSAT076860.2	Gain
rs1267343551	chr2:217433014	hsa-miR-196a-3p	NONHSAT076860.2	Gain
rs1267343551	chr2:217433014	hsa-miR-486-3p	NONHSAT076860.2	Gain
rs13423455	chr2:217433016	hsa-miR-3619-3p	NONHSAT076860.2	Gain
rs13423455	chr2:217433016	hsa-miR-3649	NONHSAT076860.2	Gain
rs1307859106	chr2:217433980	hsa-miR-6502-3p	NONHSAT076860.2	Gain
rs1691198517	chr2:217433996	hsa-miR-29a-3p	NONHSAT076860.2	Gain
rs1691198517	chr2:217433996	hsa-miR-29b-3p	NONHSAT076860.2	Gain
rs1691198517	chr2:217433996	hsa-miR-29c-3p	NONHSAT076860.2	Gain
rs1691198517	chr2:217433996	hsa-miR-383-3p	NONHSAT076860.2	Gain
rs1691198517	chr2:217433996	hsa-miR-181d-3p	NONHSAT076860.2	Gain
rs1691198517	chr2:217433996	hsa-miR-3065-3p	NONHSAT076860.2	Gain
rs1691198517	chr2:217433996	hsa-miR-6850-3p	NONHSAT076860.2	Gain
rs1691198517	chr2:217433996	hsa-miR-6871-3p	NONHSAT076860.2	Gain
rs1212283732	chr2:217434006	hsa-miR-383-3p	NONHSAT076860.2	Gain
rs1212283732	chr2:217434006	hsa-miR-3065-3p	NONHSAT076860.2	Gain
rs1691198730	chr2:217434016	hsa-miR-151a-5p	NONHSAT076860.2	Gain
rs1691198730	chr2:217434016	hsa-miR-611	NONHSAT076860.2	Gain
rs1691198730	chr2:217434016	hsa-miR-151b	NONHSAT076860.2	Gain
rs1691198730	chr2:217434016	hsa-miR-3131	NONHSAT076860.2	Gain
rs1173795834	chr2:217434017	hsa-miR-3616-3p	NONHSAT076860.2	Gain
rs1173795834	chr2:217434017	hsa-miR-4512	NONHSAT076860.2	Gain
rs1173795834	chr2:217434017	hsa-miR-4721	NONHSAT076860.2	Gain
rs1173795834	chr2:217434017	hsa-miR-6895-5p	NONHSAT076860.2	Gain
rs1173795834	chr2:217434017	hsa-miR-7160-3p	NONHSAT076860.2	Gain
rs1691199674	chr2:217434113	hsa-miR-6783-5p	NONHSAT076860.2	Gain
rs1691199716	chr2:217434114	hsa-miR-5197-3p	NONHSAT076860.2	Gain
rs1691853575	chr2:217478393	hsa-miR-1203	NONHSAT076860.2	Gain
rs1574621254	chr2:217478399	hsa-miR-650	NONHSAT076860.2	Gain
rs1574621254	chr2:217478399	hsa-miR-3612	NONHSAT076860.2	Gain
rs1574621254	chr2:217478399	hsa-miR-5008-5p	NONHSAT076860.2	Gain
rs1574621254	chr2:217478399	hsa-miR-6089	NONHSAT076860.2	Gain
rs914752323	chr2:217478407	hsa-miR-103a-3p	NONHSAT076860.2	Gain
rs914752323	chr2:217478407	hsa-miR-107	NONHSAT076860.2	Gain
rs914752323	chr2:217478407	hsa-miR-383-3p	NONHSAT076860.2	Gain
rs914752323	chr2:217478407	hsa-miR-3065-3p	NONHSAT076860.2	Gain
rs1691853824	chr2:217478417	hsa-miR-4433a-3p	NONHSAT076860.2	Gain
rs1691853824	chr2:217478417	hsa-miR-4768-3p	NONHSAT076860.2	Gain
rs1691853824	chr2:217478417	hsa-miR-6888-5p	NONHSAT076860.2	Gain
rs1271834363	chr2:217478420	hsa-miR-505-5p	NONHSAT076860.2	Gain
rs1271834363	chr2:217478420	hsa-miR-920	NONHSAT076860.2	Gain
rs1271834363	chr2:217478420	hsa-miR-939-5p	NONHSAT076860.2	Gain
rs1271834363	chr2:217478420	hsa-miR-3175	NONHSAT076860.2	Gain
rs1271834363	chr2:217478420	hsa-miR-4300	NONHSAT076860.2	Gain
rs1271834363	chr2:217478420	hsa-miR-1343-5p	NONHSAT076860.2	Gain
rs1271834363	chr2:217478420	hsa-miR-5591-5p	NONHSAT076860.2	Gain
rs1271834363	chr2:217478420	hsa-miR-6090	NONHSAT076860.2	Gain
rs1271834363	chr2:217478420	hsa-miR-6726-5p	NONHSAT076860.2	Gain
rs1271834363	chr2:217478420	hsa-miR-6825-5p	NONHSAT076860.2	Gain
rs1271834363	chr2:217478420	hsa-miR-6827-5p	NONHSAT076860.2	Gain
rs1691853923	chr2:217478423	hsa-miR-139-3p	NONHSAT076860.2	Gain
rs1691853923	chr2:217478423	hsa-miR-769-5p	NONHSAT076860.2	Gain
rs1691853923	chr2:217478423	hsa-miR-4786-5p	NONHSAT076860.2	Gain
rs1691853923	chr2:217478423	hsa-miR-6846-3p	NONHSAT076860.2	Gain
rs1691853923	chr2:217478423	hsa-miR-6859-3p	NONHSAT076860.2	Gain
rs72949802	chr2:217478424	hsa-miR-15a-3p	NONHSAT076860.2	Gain
rs72949802	chr2:217478424	hsa-miR-4717-5p	NONHSAT076860.2	Gain
rs72949802	chr2:217478424	hsa-miR-5008-5p	NONHSAT076860.2	Gain
rs72949802	chr2:217478424	hsa-miR-6089	NONHSAT076860.2	Gain
rs1468656954	chr2:217478427	hsa-miR-3940-3p	NONHSAT076860.2	Gain
rs1691854192	chr2:217478454	hsa-miR-381-5p	NONHSAT076860.2	Gain
rs1301478492	chr2:217478467	hsa-miR-651-3p	NONHSAT076860.2	Gain
rs1301478492	chr2:217478467	hsa-miR-12120	NONHSAT076860.2	Gain
rs1368070640	chr2:217478473	hsa-miR-3914	NONHSAT076860.2	Gain
rs1691854525	chr2:217478487	hsa-miR-671-5p	NONHSAT076860.2	Gain
rs1691854525	chr2:217478487	hsa-miR-873-5p	NONHSAT076860.2	Gain
rs1691854525	chr2:217478487	hsa-miR-4476	NONHSAT076860.2	Gain
rs1691854525	chr2:217478487	hsa-miR-6828-5p	NONHSAT076860.2	Gain
rs1691854525	chr2:217478487	hsa-miR-6876-5p	NONHSAT076860.2	Gain
rs1466133082	chr2:217478489	hsa-miR-593-5p	NONHSAT076860.2	Gain
rs1466133082	chr2:217478489	hsa-miR-3622a-5p	NONHSAT076860.2	Gain
rs1466133082	chr2:217478489	hsa-miR-5582-5p	NONHSAT076860.2	Gain
rs1466133082	chr2:217478489	hsa-miR-9851-3p	NONHSAT076860.2	Gain
rs1395646147	chr2:217478491	hsa-miR-575	NONHSAT076860.2	Gain
rs1395646147	chr2:217478491	hsa-miR-4676-5p	NONHSAT076860.2	Gain
rs1395646147	chr2:217478491	hsa-miR-4691-3p	NONHSAT076860.2	Gain
rs1395646147	chr2:217478491	hsa-miR-6858-3p	NONHSAT076860.2	Gain
rs1395646147	chr2:217478491	hsa-miR-9902	NONHSAT076860.2	Gain
rs1691854744	chr2:217478505	hsa-miR-3940-3p	NONHSAT076860.2	Gain
rs1691854744	chr2:217478505	hsa-miR-4707-3p	NONHSAT076860.2	Gain
rs926168176	chr2:217478529	hsa-miR-564	NONHSAT076860.2	Gain
rs1437624303	chr2:217478541	hsa-miR-4442	NONHSAT076860.2	Gain
rs1437624303	chr2:217478541	hsa-miR-4707-5p	NONHSAT076860.2	Gain
rs1437624303	chr2:217478541	hsa-miR-5587-3p	NONHSAT076860.2	Gain
rs1437624303	chr2:217478541	hsa-miR-6840-5p	NONHSAT076860.2	Gain
rs1437624303	chr2:217478541	hsa-miR-10398-3p	NONHSAT076860.2	Gain
rs1194465836	chr2:217478557	hsa-miR-4755-3p	NONHSAT076860.2	Gain
rs1479031091	chr2:217599620	hsa-miR-4445-3p	NONHSAT076860.2	Gain
rs1479031091	chr2:217599620	hsa-miR-548al	NONHSAT076860.2	Gain
rs925597044	chr2:217599634	hsa-miR-361-3p	NONHSAT076860.2	Gain
rs925597044	chr2:217599634	hsa-miR-4313	NONHSAT076860.2	Gain
rs925597044	chr2:217599634	hsa-miR-4323	NONHSAT076860.2	Gain
rs925597044	chr2:217599634	hsa-miR-3943	NONHSAT076860.2	Gain
rs925597044	chr2:217599634	hsa-miR-4690-3p	NONHSAT076860.2	Gain
rs1688803886	chr2:217284037	hsa-miR-583	NONHSAT076860.2	Loss
rs1688803886	chr2:217284037	hsa-miR-1276	NONHSAT076860.2	Loss
rs1688803886	chr2:217284037	hsa-miR-4311	NONHSAT076860.2	Loss
rs1399942112	chr2:217284083	hsa-miR-494-3p	NONHSAT076860.2	Loss
rs1688804450	chr2:217284083	hsa-miR-494-3p	NONHSAT076860.2	Loss
rs1688804536	chr2:217284086	hsa-miR-494-3p	NONHSAT076860.2	Loss
rs1362137264	chr2:217284171	hsa-miR-196a-1-3p	NONHSAT076860.2	Loss
rs1362137264	chr2:217284171	hsa-miR-3065-5p	NONHSAT076860.2	Loss
rs1362137264	chr2:217284171	hsa-miR-3529-3p	NONHSAT076860.2	Loss
rs202233026	chr2:217284174	hsa-miR-196a-1-3p	NONHSAT076860.2	Loss
rs202233026	chr2:217284174	hsa-miR-3065-5p	NONHSAT076860.2	Loss
rs202233026	chr2:217284174	hsa-miR-3529-3p	NONHSAT076860.2	Loss
rs1688808037	chr2:217284174	hsa-miR-196a-1-3p	NONHSAT076860.2	Loss
rs1688808037	chr2:217284174	hsa-miR-3529-3p	NONHSAT076860.2	Loss
rs57021693	chr2:217284175	hsa-miR-196a-1-3p	NONHSAT076860.2	Loss
rs57021693	chr2:217284175	hsa-miR-3529-3p	NONHSAT076860.2	Loss
rs199875535	chr2:217284175	hsa-miR-196a-1-3p	NONHSAT076860.2	Loss
rs199875535	chr2:217284175	hsa-miR-3065-5p	NONHSAT076860.2	Loss
rs199875535	chr2:217284175	hsa-miR-3529-3p	NONHSAT076860.2	Loss
rs1574536063	chr2:217284178	hsa-miR-196a-1-3p	NONHSAT076860.2	Loss
rs1574536063	chr2:217284178	hsa-miR-3529-3p	NONHSAT076860.2	Loss
rs1433789955	chr2:217284213	hsa-miR-330-3p	NONHSAT076860.2	Loss
rs937215928	chr2:217284228	hsa-miR-6888-5p	NONHSAT076860.2	Loss
rs1688809475	chr2:217284263	hsa-miR-4468	NONHSAT076860.2	Loss
rs1688809475	chr2:217284263	hsa-miR-6081	NONHSAT076860.2	Loss
rs532876738	chr2:217284275	hsa-miR-6849-3p	NONHSAT076860.2	Loss
rs1688809641	chr2:217284276	hsa-miR-6849-3p	NONHSAT076860.2	Loss
rs1688810066	chr2:217284304	hsa-miR-1252-5p	NONHSAT076860.2	Loss
rs1688810066	chr2:217284304	hsa-miR-3154	NONHSAT076860.2	Loss
rs1239004624	chr2:217284345	hsa-miR-602	NONHSAT076860.2	Loss
rs546833340	chr2:217284347	hsa-miR-602	NONHSAT076860.2	Loss
rs1208965976	chr2:217284348	hsa-miR-602	NONHSAT076860.2	Loss
rs1244951186	chr2:217284361	hsa-miR-1226-3p	NONHSAT076860.2	Loss
rs1244951186	chr2:217284361	hsa-miR-4733-3p	NONHSAT076860.2	Loss
rs532400498	chr2:217284373	hsa-miR-7-5p	NONHSAT076860.2	Loss
rs532400498	chr2:217284373	hsa-miR-873-5p	NONHSAT076860.2	Loss
rs532400498	chr2:217284373	hsa-miR-1207-5p	NONHSAT076860.2	Loss
rs532400498	chr2:217284373	hsa-miR-1286	NONHSAT076860.2	Loss
rs532400498	chr2:217284373	hsa-miR-4476	NONHSAT076860.2	Loss
rs532400498	chr2:217284373	hsa-miR-4722-5p	NONHSAT076860.2	Loss
rs532400498	chr2:217284373	hsa-miR-4736	NONHSAT076860.2	Loss
rs532400498	chr2:217284373	hsa-miR-4763-3p	NONHSAT076860.2	Loss
rs532400498	chr2:217284373	hsa-miR-6077	NONHSAT076860.2	Loss
rs532400498	chr2:217284373	hsa-miR-6876-5p	NONHSAT076860.2	Loss
rs1688811100	chr2:217284373	hsa-miR-873-5p	NONHSAT076860.2	Loss
rs1688811100	chr2:217284373	hsa-miR-1207-5p	NONHSAT076860.2	Loss
rs1688811100	chr2:217284373	hsa-miR-1286	NONHSAT076860.2	Loss
rs1688811100	chr2:217284373	hsa-miR-4722-5p	NONHSAT076860.2	Loss
rs1688811100	chr2:217284373	hsa-miR-4736	NONHSAT076860.2	Loss
rs1688811100	chr2:217284373	hsa-miR-4763-3p	NONHSAT076860.2	Loss
rs1241678946	chr2:217284378	hsa-miR-7-5p	NONHSAT076860.2	Loss
rs1241678946	chr2:217284378	hsa-miR-873-5p	NONHSAT076860.2	Loss
rs1241678946	chr2:217284378	hsa-miR-4476	NONHSAT076860.2	Loss
rs1241678946	chr2:217284378	hsa-miR-6077	NONHSAT076860.2	Loss
rs1241678946	chr2:217284378	hsa-miR-6876-5p	NONHSAT076860.2	Loss
rs1453262465	chr2:217284379	hsa-miR-7-5p	NONHSAT076860.2	Loss
rs1453262465	chr2:217284379	hsa-miR-769-5p	NONHSAT076860.2	Loss
rs1453262465	chr2:217284379	hsa-miR-4476	NONHSAT076860.2	Loss
rs1453262465	chr2:217284379	hsa-miR-4786-5p	NONHSAT076860.2	Loss
rs1453262465	chr2:217284379	hsa-miR-6077	NONHSAT076860.2	Loss
rs1453262465	chr2:217284379	hsa-miR-6876-5p	NONHSAT076860.2	Loss
rs945926336	chr2:217284383	hsa-miR-769-5p	NONHSAT076860.2	Loss
rs945926336	chr2:217284383	hsa-miR-4786-5p	NONHSAT076860.2	Loss
rs1377075722	chr2:217284392	hsa-miR-1228-3p	NONHSAT076860.2	Loss
rs1688811252	chr2:217284393	hsa-miR-1228-3p	NONHSAT076860.2	Loss
rs1688811252	chr2:217284393	hsa-miR-500b-3p	NONHSAT076860.2	Loss
rs1688811279	chr2:217284395	hsa-miR-1228-3p	NONHSAT076860.2	Loss
rs1688811279	chr2:217284395	hsa-miR-500b-3p	NONHSAT076860.2	Loss
rs1308008316	chr2:217284396	hsa-miR-1228-3p	NONHSAT076860.2	Loss
rs1308008316	chr2:217284396	hsa-miR-500b-3p	NONHSAT076860.2	Loss
rs1559174755	chr2:217284397	hsa-miR-500b-3p	NONHSAT076860.2	Loss
rs1688812785	chr2:217284509	hsa-miR-4257	NONHSAT076860.2	Loss
rs1688812785	chr2:217284509	hsa-miR-6847-5p	NONHSAT076860.2	Loss
rs1574536231	chr2:217284510	hsa-miR-4257	NONHSAT076860.2	Loss
rs1574536231	chr2:217284510	hsa-miR-6847-5p	NONHSAT076860.2	Loss
rs1688812881	chr2:217284512	hsa-miR-4257	NONHSAT076860.2	Loss
rs1688812881	chr2:217284512	hsa-miR-6847-5p	NONHSAT076860.2	Loss
rs1299885608	chr2:217284515	hsa-miR-545-3p	NONHSAT076860.2	Loss
rs1688813417	chr2:217284519	hsa-miR-545-3p	NONHSAT076860.2	Loss
rs1688813417	chr2:217284519	hsa-miR-451b	NONHSAT076860.2	Loss
rs1688813439	chr2:217284520	hsa-miR-545-3p	NONHSAT076860.2	Loss
rs1688813439	chr2:217284520	hsa-miR-451b	NONHSAT076860.2	Loss
rs1688813466	chr2:217284524	hsa-miR-451b	NONHSAT076860.2	Loss
rs993719770	chr2:217284545	hsa-miR-497-3p	NONHSAT076860.2	Loss
rs573865513	chr2:217284546	hsa-miR-497-3p	NONHSAT076860.2	Loss
rs1688814059	chr2:217284572	hsa-miR-650	NONHSAT076860.2	Loss
rs1688814059	chr2:217284572	hsa-miR-1827	NONHSAT076860.2	Loss
rs1688814059	chr2:217284572	hsa-miR-3612	NONHSAT076860.2	Loss
rs1688815368	chr2:217284667	hsa-miR-7-5p	NONHSAT076860.2	Loss
rs1688815368	chr2:217284667	hsa-miR-651-3p	NONHSAT076860.2	Loss
rs1688815368	chr2:217284667	hsa-miR-4476	NONHSAT076860.2	Loss
rs1688815368	chr2:217284667	hsa-miR-6077	NONHSAT076860.2	Loss
rs1688815368	chr2:217284667	hsa-miR-6876-5p	NONHSAT076860.2	Loss
rs1688815368	chr2:217284667	hsa-miR-12120	NONHSAT076860.2	Loss
rs1688817248	chr2:217284793	hsa-miR-7706	NONHSAT076860.2	Loss
rs147616707	chr2:217284797	hsa-miR-518e-3p	NONHSAT076860.2	Loss
rs147616707	chr2:217284797	hsa-miR-7706	NONHSAT076860.2	Loss
rs1688818544	chr2:217284847	hsa-miR-1292-5p	NONHSAT076860.2	Loss
rs1688818544	chr2:217284847	hsa-miR-4471	NONHSAT076860.2	Loss
rs1688818544	chr2:217284847	hsa-miR-8059	NONHSAT076860.2	Loss
rs1688818579	chr2:217284849	hsa-miR-1292-5p	NONHSAT076860.2	Loss
rs1688818579	chr2:217284849	hsa-miR-4471	NONHSAT076860.2	Loss
rs1688818579	chr2:217284849	hsa-miR-8059	NONHSAT076860.2	Loss
rs1689357662	chr2:217317982	hsa-miR-7-5p	NONHSAT076860.2	Loss
rs1689357662	chr2:217317982	hsa-miR-4747-5p	NONHSAT076860.2	Loss
rs1689357662	chr2:217317982	hsa-miR-5196-5p	NONHSAT076860.2	Loss
rs1689357662	chr2:217317982	hsa-miR-5584-5p	NONHSAT076860.2	Loss
rs1689357662	chr2:217317982	hsa-miR-6077	NONHSAT076860.2	Loss
rs1689357662	chr2:217317982	hsa-miR-6750-5p	NONHSAT076860.2	Loss
rs1689357662	chr2:217317982	hsa-miR-6822-5p	NONHSAT076860.2	Loss
rs1689357662	chr2:217317982	hsa-miR-9500	NONHSAT076860.2	Loss
rs1269494190	chr2:217317986	hsa-miR-7-5p	NONHSAT076860.2	Loss
rs1269494190	chr2:217317986	hsa-miR-3185	NONHSAT076860.2	Loss
rs1269494190	chr2:217317986	hsa-miR-4747-5p	NONHSAT076860.2	Loss
rs1269494190	chr2:217317986	hsa-miR-5196-5p	NONHSAT076860.2	Loss
rs1269494190	chr2:217317986	hsa-miR-6077	NONHSAT076860.2	Loss
rs1269494190	chr2:217317986	hsa-miR-10522-5p	NONHSAT076860.2	Loss
rs1689359587	chr2:217318130	hsa-miR-4688	NONHSAT076860.2	Loss
rs1689359587	chr2:217318130	hsa-miR-6085	NONHSAT076860.2	Loss
rs1689359587	chr2:217318130	hsa-miR-6743-5p	NONHSAT076860.2	Loss
rs1689359587	chr2:217318130	hsa-miR-6798-5p	NONHSAT076860.2	Loss
rs1689359587	chr2:217318130	hsa-miR-6813-5p	NONHSAT076860.2	Loss
rs946738532	chr2:217318140	hsa-miR-1911-3p	NONHSAT076860.2	Loss
rs946738532	chr2:217318140	hsa-miR-6753-5p	NONHSAT076860.2	Loss
rs1689360061	chr2:217318161	hsa-miR-15a-3p	NONHSAT076860.2	Loss
rs1689360061	chr2:217318161	hsa-miR-3922-5p	NONHSAT076860.2	Loss
rs1689360061	chr2:217318161	hsa-miR-4717-5p	NONHSAT076860.2	Loss
rs1689360061	chr2:217318161	hsa-miR-4753-5p	NONHSAT076860.2	Loss
rs1689360106	chr2:217318162	hsa-miR-15a-3p	NONHSAT076860.2	Loss
rs1689360106	chr2:217318162	hsa-miR-3922-5p	NONHSAT076860.2	Loss
rs1689360106	chr2:217318162	hsa-miR-4717-5p	NONHSAT076860.2	Loss
rs1689360106	chr2:217318162	hsa-miR-4753-5p	NONHSAT076860.2	Loss
rs1689360150	chr2:217318163	hsa-miR-15a-3p	NONHSAT076860.2	Loss
rs1689360150	chr2:217318163	hsa-miR-4717-5p	NONHSAT076860.2	Loss
rs1689360150	chr2:217318163	hsa-miR-4753-5p	NONHSAT076860.2	Loss
rs1689360196	chr2:217318169	hsa-miR-4433a-3p	NONHSAT076860.2	Loss
rs1689360196	chr2:217318169	hsa-miR-4434	NONHSAT076860.2	Loss
rs1689360196	chr2:217318169	hsa-miR-4516	NONHSAT076860.2	Loss
rs1689360196	chr2:217318169	hsa-miR-4768-3p	NONHSAT076860.2	Loss
rs1689360196	chr2:217318169	hsa-miR-5703	NONHSAT076860.2	Loss
rs1689360196	chr2:217318169	hsa-miR-6888-5p	NONHSAT076860.2	Loss
rs1015149576	chr2:217318170	hsa-miR-4433a-3p	NONHSAT076860.2	Loss
rs1015149576	chr2:217318170	hsa-miR-4434	NONHSAT076860.2	Loss
rs1015149576	chr2:217318170	hsa-miR-4516	NONHSAT076860.2	Loss
rs1015149576	chr2:217318170	hsa-miR-4768-3p	NONHSAT076860.2	Loss
rs1015149576	chr2:217318170	hsa-miR-5703	NONHSAT076860.2	Loss
rs1015149576	chr2:217318170	hsa-miR-6888-5p	NONHSAT076860.2	Loss
rs111480534	chr2:217318171	hsa-miR-4433a-3p	NONHSAT076860.2	Loss
rs111480534	chr2:217318171	hsa-miR-4434	NONHSAT076860.2	Loss
rs111480534	chr2:217318171	hsa-miR-4516	NONHSAT076860.2	Loss
rs111480534	chr2:217318171	hsa-miR-4768-3p	NONHSAT076860.2	Loss
rs111480534	chr2:217318171	hsa-miR-5703	NONHSAT076860.2	Loss
rs111480534	chr2:217318171	hsa-miR-6888-5p	NONHSAT076860.2	Loss
rs564106907	chr2:217318201	hsa-miR-4537	NONHSAT076860.2	Loss
rs564106907	chr2:217318201	hsa-miR-6746-3p	NONHSAT076860.2	Loss
rs139688594	chr2:217318920	hsa-miR-4537	NONHSAT076860.2	Loss
rs139688594	chr2:217318920	hsa-miR-6746-3p	NONHSAT076860.2	Loss
rs1689371202	chr2:217318951	hsa-miR-4731-3p	NONHSAT076860.2	Loss
rs1689371202	chr2:217318951	hsa-miR-4801	NONHSAT076860.2	Loss
rs1689371202	chr2:217318951	hsa-miR-5003-5p	NONHSAT076860.2	Loss
rs1232098560	chr2:217318955	hsa-miR-5003-5p	NONHSAT076860.2	Loss
rs1436911107	chr2:217325871	hsa-miR-15a-5p	NONHSAT076860.2	Loss
rs1436911107	chr2:217325871	hsa-miR-16-5p	NONHSAT076860.2	Loss
rs1436911107	chr2:217325871	hsa-miR-15b-5p	NONHSAT076860.2	Loss
rs1436911107	chr2:217325871	hsa-miR-195-5p	NONHSAT076860.2	Loss
rs1436911107	chr2:217325871	hsa-miR-424-5p	NONHSAT076860.2	Loss
rs1436911107	chr2:217325871	hsa-miR-497-5p	NONHSAT076860.2	Loss
rs1436911107	chr2:217325871	hsa-miR-503-5p	NONHSAT076860.2	Loss
rs1436911107	chr2:217325871	hsa-miR-646	NONHSAT076860.2	Loss
rs1436911107	chr2:217325871	hsa-miR-6838-5p	NONHSAT076860.2	Loss
rs1045098084	chr2:217325873	hsa-miR-15a-5p	NONHSAT076860.2	Loss
rs1045098084	chr2:217325873	hsa-miR-16-5p	NONHSAT076860.2	Loss
rs1045098084	chr2:217325873	hsa-miR-15b-5p	NONHSAT076860.2	Loss
rs1045098084	chr2:217325873	hsa-miR-195-5p	NONHSAT076860.2	Loss
rs1045098084	chr2:217325873	hsa-miR-424-5p	NONHSAT076860.2	Loss
rs1045098084	chr2:217325873	hsa-miR-497-5p	NONHSAT076860.2	Loss
rs1045098084	chr2:217325873	hsa-miR-503-5p	NONHSAT076860.2	Loss
rs1045098084	chr2:217325873	hsa-miR-646	NONHSAT076860.2	Loss
rs1045098084	chr2:217325873	hsa-miR-6838-5p	NONHSAT076860.2	Loss
rs1249120470	chr2:217325876	hsa-miR-15a-5p	NONHSAT076860.2	Loss
rs1249120470	chr2:217325876	hsa-miR-16-5p	NONHSAT076860.2	Loss
rs1249120470	chr2:217325876	hsa-miR-15b-5p	NONHSAT076860.2	Loss
rs1249120470	chr2:217325876	hsa-miR-195-5p	NONHSAT076860.2	Loss
rs1249120470	chr2:217325876	hsa-miR-424-5p	NONHSAT076860.2	Loss
rs1249120470	chr2:217325876	hsa-miR-497-5p	NONHSAT076860.2	Loss
rs1249120470	chr2:217325876	hsa-miR-503-5p	NONHSAT076860.2	Loss
rs1249120470	chr2:217325876	hsa-miR-646	NONHSAT076860.2	Loss
rs1249120470	chr2:217325876	hsa-miR-6838-5p	NONHSAT076860.2	Loss
rs1212788316	chr2:217325883	hsa-miR-4269	NONHSAT076860.2	Loss
rs1212788316	chr2:217325883	hsa-miR-4514	NONHSAT076860.2	Loss
rs1212788316	chr2:217325883	hsa-miR-4645-5p	NONHSAT076860.2	Loss
rs1212788316	chr2:217325883	hsa-miR-4673	NONHSAT076860.2	Loss
rs1212788316	chr2:217325883	hsa-miR-4692	NONHSAT076860.2	Loss
rs1212788316	chr2:217325883	hsa-miR-4742-5p	NONHSAT076860.2	Loss
rs1212788316	chr2:217325883	hsa-miR-6715b-5p	NONHSAT076860.2	Loss
rs1040918615	chr2:217325885	hsa-miR-4269	NONHSAT076860.2	Loss
rs1040918615	chr2:217325885	hsa-miR-4514	NONHSAT076860.2	Loss
rs1040918615	chr2:217325885	hsa-miR-4645-5p	NONHSAT076860.2	Loss
rs1040918615	chr2:217325885	hsa-miR-4673	NONHSAT076860.2	Loss
rs1040918615	chr2:217325885	hsa-miR-4692	NONHSAT076860.2	Loss
rs1040918615	chr2:217325885	hsa-miR-4742-5p	NONHSAT076860.2	Loss
rs1040918615	chr2:217325885	hsa-miR-6715b-5p	NONHSAT076860.2	Loss
rs1451887367	chr2:217328019	hsa-miR-3918	NONHSAT076860.2	Loss
rs1451887367	chr2:217328019	hsa-miR-4632-5p	NONHSAT076860.2	Loss
rs1451887367	chr2:217328019	hsa-miR-4761-3p	NONHSAT076860.2	Loss
rs1451887367	chr2:217328019	hsa-miR-4436b-3p	NONHSAT076860.2	Loss
rs1451887367	chr2:217328019	hsa-miR-6721-5p	NONHSAT076860.2	Loss
rs1451887367	chr2:217328019	hsa-miR-6735-5p	NONHSAT076860.2	Loss
rs1451887367	chr2:217328019	hsa-miR-6879-5p	NONHSAT076860.2	Loss
rs1451887367	chr2:217328019	hsa-miR-7843-5p	NONHSAT076860.2	Loss
rs1689516179	chr2:217328023	hsa-miR-15a-3p	NONHSAT076860.2	Loss
rs1689516179	chr2:217328023	hsa-miR-1207-5p	NONHSAT076860.2	Loss
rs1689516179	chr2:217328023	hsa-miR-1972	NONHSAT076860.2	Loss
rs1689516179	chr2:217328023	hsa-miR-4632-5p	NONHSAT076860.2	Loss
rs1689516179	chr2:217328023	hsa-miR-4650-5p	NONHSAT076860.2	Loss
rs1689516179	chr2:217328023	hsa-miR-4717-5p	NONHSAT076860.2	Loss
rs1689516179	chr2:217328023	hsa-miR-4736	NONHSAT076860.2	Loss
rs1689516179	chr2:217328023	hsa-miR-4761-3p	NONHSAT076860.2	Loss
rs1689516179	chr2:217328023	hsa-miR-4763-3p	NONHSAT076860.2	Loss
rs1689516179	chr2:217328023	hsa-miR-4436b-3p	NONHSAT076860.2	Loss
rs1689516179	chr2:217328023	hsa-miR-6721-5p	NONHSAT076860.2	Loss
rs1689516179	chr2:217328023	hsa-miR-6735-5p	NONHSAT076860.2	Loss
rs1689516179	chr2:217328023	hsa-miR-6879-5p	NONHSAT076860.2	Loss
rs1689516179	chr2:217328023	hsa-miR-7843-5p	NONHSAT076860.2	Loss
rs1322999022	chr2:217328025	hsa-miR-15a-3p	NONHSAT076860.2	Loss
rs1322999022	chr2:217328025	hsa-miR-1207-5p	NONHSAT076860.2	Loss
rs1322999022	chr2:217328025	hsa-miR-1972	NONHSAT076860.2	Loss
rs1322999022	chr2:217328025	hsa-miR-3194-5p	NONHSAT076860.2	Loss
rs1322999022	chr2:217328025	hsa-miR-4650-5p	NONHSAT076860.2	Loss
rs1322999022	chr2:217328025	hsa-miR-4717-5p	NONHSAT076860.2	Loss
rs1322999022	chr2:217328025	hsa-miR-4736	NONHSAT076860.2	Loss
rs1322999022	chr2:217328025	hsa-miR-4763-3p	NONHSAT076860.2	Loss
rs1689516277	chr2:217328027	hsa-miR-15a-3p	NONHSAT076860.2	Loss
rs1689516277	chr2:217328027	hsa-miR-214-3p	NONHSAT076860.2	Loss
rs1689516277	chr2:217328027	hsa-miR-338-3p	NONHSAT076860.2	Loss
rs1689516277	chr2:217328027	hsa-miR-761	NONHSAT076860.2	Loss
rs1689516277	chr2:217328027	hsa-miR-922	NONHSAT076860.2	Loss
rs1689516277	chr2:217328027	hsa-miR-1972	NONHSAT076860.2	Loss
rs1689516277	chr2:217328027	hsa-miR-3194-5p	NONHSAT076860.2	Loss
rs1689516277	chr2:217328027	hsa-miR-3619-5p	NONHSAT076860.2	Loss
rs1689516277	chr2:217328027	hsa-miR-4530	NONHSAT076860.2	Loss
rs1689516277	chr2:217328027	hsa-miR-4650-5p	NONHSAT076860.2	Loss
rs1689516277	chr2:217328027	hsa-miR-4717-5p	NONHSAT076860.2	Loss
rs1370618350	chr2:217328030	hsa-miR-214-3p	NONHSAT076860.2	Loss
rs1370618350	chr2:217328030	hsa-miR-338-3p	NONHSAT076860.2	Loss
rs1370618350	chr2:217328030	hsa-miR-761	NONHSAT076860.2	Loss
rs1370618350	chr2:217328030	hsa-miR-922	NONHSAT076860.2	Loss
rs1370618350	chr2:217328030	hsa-miR-3194-5p	NONHSAT076860.2	Loss
rs1370618350	chr2:217328030	hsa-miR-3619-5p	NONHSAT076860.2	Loss
rs1370618350	chr2:217328030	hsa-miR-3937	NONHSAT076860.2	Loss
rs1370618350	chr2:217328030	hsa-miR-4530	NONHSAT076860.2	Loss
rs1370618350	chr2:217328030	hsa-miR-4690-5p	NONHSAT076860.2	Loss
rs1370618350	chr2:217328030	hsa-miR-6165	NONHSAT076860.2	Loss
rs1370618350	chr2:217328030	hsa-miR-6510-5p	NONHSAT076860.2	Loss
rs747680563	chr2:217328034	hsa-miR-663a	NONHSAT076860.2	Loss
rs747680563	chr2:217328034	hsa-miR-1908-5p	NONHSAT076860.2	Loss
rs747680563	chr2:217328034	hsa-miR-3937	NONHSAT076860.2	Loss
rs747680563	chr2:217328034	hsa-miR-6787-5p	NONHSAT076860.2	Loss
rs747680563	chr2:217328034	hsa-miR-10396b-5p	NONHSAT076860.2	Loss
rs1189961454	chr2:217328038	hsa-miR-147b-5p	NONHSAT076860.2	Loss
rs1189961454	chr2:217328038	hsa-miR-3153	NONHSAT076860.2	Loss
rs1189961454	chr2:217328038	hsa-miR-4261	NONHSAT076860.2	Loss
rs1189961454	chr2:217328038	hsa-miR-4668-5p	NONHSAT076860.2	Loss
rs1189961454	chr2:217328038	hsa-miR-6733-5p	NONHSAT076860.2	Loss
rs1189961454	chr2:217328038	hsa-miR-6739-5p	NONHSAT076860.2	Loss
rs1464908288	chr2:217328041	hsa-miR-147b-5p	NONHSAT076860.2	Loss
rs1464908288	chr2:217328041	hsa-miR-4261	NONHSAT076860.2	Loss
rs1689516554	chr2:217328046	hsa-miR-298	NONHSAT076860.2	Loss
rs1689516666	chr2:217328051	hsa-miR-298	NONHSAT076860.2	Loss
rs531190185	chr2:217328094	hsa-miR-9902	NONHSAT076860.2	Loss
rs1689517589	chr2:217328116	hsa-miR-1972	NONHSAT076860.2	Loss
rs1689517589	chr2:217328116	hsa-miR-4650-5p	NONHSAT076860.2	Loss
rs1473633935	chr2:217425335	hsa-miR-6886-5p	NONHSAT076860.2	Loss
rs1461029451	chr2:217425336	hsa-miR-6886-5p	NONHSAT076860.2	Loss
rs1241535673	chr2:217425337	hsa-miR-6886-5p	NONHSAT076860.2	Loss
rs1691071927	chr2:217425346	hsa-miR-3154	NONHSAT076860.2	Loss
rs1210604265	chr2:217425347	hsa-miR-3154	NONHSAT076860.2	Loss
rs758488617	chr2:217425348	hsa-miR-3154	NONHSAT076860.2	Loss
rs1691072149	chr2:217425355	hsa-miR-4688	NONHSAT076860.2	Loss
rs1691072149	chr2:217425355	hsa-miR-6085	NONHSAT076860.2	Loss
rs1691072149	chr2:217425355	hsa-miR-6743-5p	NONHSAT076860.2	Loss
rs1691072149	chr2:217425355	hsa-miR-6813-5p	NONHSAT076860.2	Loss
rs1574599661	chr2:217425356	hsa-miR-4688	NONHSAT076860.2	Loss
rs1574599661	chr2:217425356	hsa-miR-6085	NONHSAT076860.2	Loss
rs1574599661	chr2:217425356	hsa-miR-6743-5p	NONHSAT076860.2	Loss
rs1574599661	chr2:217425356	hsa-miR-6813-5p	NONHSAT076860.2	Loss
rs1691072883	chr2:217425389	hsa-miR-4434	NONHSAT076860.2	Loss
rs1691072883	chr2:217425389	hsa-miR-4516	NONHSAT076860.2	Loss
rs1691072883	chr2:217425389	hsa-miR-5703	NONHSAT076860.2	Loss
rs1435134812	chr2:217425390	hsa-miR-4434	NONHSAT076860.2	Loss
rs1435134812	chr2:217425390	hsa-miR-4516	NONHSAT076860.2	Loss
rs1435134812	chr2:217425390	hsa-miR-5703	NONHSAT076860.2	Loss
rs1344124717	chr2:217425391	hsa-miR-4434	NONHSAT076860.2	Loss
rs1344124717	chr2:217425391	hsa-miR-4516	NONHSAT076860.2	Loss
rs1344124717	chr2:217425391	hsa-miR-5703	NONHSAT076860.2	Loss
rs539475567	chr2:217425437	hsa-miR-650	NONHSAT076860.2	Loss
rs539475567	chr2:217425437	hsa-miR-3612	NONHSAT076860.2	Loss
rs539475567	chr2:217425437	hsa-miR-4695-5p	NONHSAT076860.2	Loss
rs539475567	chr2:217425437	hsa-miR-4779	NONHSAT076860.2	Loss
rs539475567	chr2:217425437	hsa-miR-5008-5p	NONHSAT076860.2	Loss
rs539475567	chr2:217425437	hsa-miR-6089	NONHSAT076860.2	Loss
rs993437751	chr2:217425438	hsa-miR-650	NONHSAT076860.2	Loss
rs993437751	chr2:217425438	hsa-miR-3612	NONHSAT076860.2	Loss
rs993437751	chr2:217425438	hsa-miR-5008-5p	NONHSAT076860.2	Loss
rs993437751	chr2:217425438	hsa-miR-6089	NONHSAT076860.2	Loss
rs1040459400	chr2:217425452	hsa-miR-1273c	NONHSAT076860.2	Loss
rs1040459400	chr2:217425452	hsa-miR-3683	NONHSAT076860.2	Loss
rs1691074566	chr2:217425492	hsa-miR-3529-3p	NONHSAT076860.2	Loss
rs1691074566	chr2:217425492	hsa-miR-5003-5p	NONHSAT076860.2	Loss
rs1691074609	chr2:217425493	hsa-miR-3529-3p	NONHSAT076860.2	Loss
rs1438071473	chr2:217425495	hsa-miR-2277-3p	NONHSAT076860.2	Loss
rs747305778	chr2:217425498	hsa-miR-2277-3p	NONHSAT076860.2	Loss
rs553541542	chr2:217425512	hsa-miR-1253	NONHSAT076860.2	Loss
rs553541542	chr2:217425512	hsa-miR-3123	NONHSAT076860.2	Loss
rs553541542	chr2:217425512	hsa-miR-3919	NONHSAT076860.2	Loss
rs553541542	chr2:217425512	hsa-miR-3925-5p	NONHSAT076860.2	Loss
rs553541542	chr2:217425512	hsa-miR-4756-3p	NONHSAT076860.2	Loss
rs553541542	chr2:217425512	hsa-miR-6770-5p	NONHSAT076860.2	Loss
rs977196673	chr2:217425519	hsa-miR-641	NONHSAT076860.2	Loss
rs977196673	chr2:217425519	hsa-miR-3617-5p	NONHSAT076860.2	Loss
rs1691091047	chr2:217426601	hsa-miR-1207-5p	NONHSAT076860.2	Loss
rs1691091047	chr2:217426601	hsa-miR-1909-3p	NONHSAT076860.2	Loss
rs1691091047	chr2:217426601	hsa-miR-4736	NONHSAT076860.2	Loss
rs1691091047	chr2:217426601	hsa-miR-4763-3p	NONHSAT076860.2	Loss
rs1691091047	chr2:217426601	hsa-miR-6132	NONHSAT076860.2	Loss
rs1691091047	chr2:217426601	hsa-miR-6722-3p	NONHSAT076860.2	Loss
rs1691091047	chr2:217426601	hsa-miR-6836-5p	NONHSAT076860.2	Loss
rs373799038	chr2:217426614	hsa-miR-3150b-3p	NONHSAT076860.2	Loss
rs373799038	chr2:217426614	hsa-miR-4784	NONHSAT076860.2	Loss
rs770243223	chr2:217426630	hsa-miR-549a-3p	NONHSAT076860.2	Loss
rs1470381145	chr2:217426731	hsa-miR-3529-3p	NONHSAT076860.2	Loss
rs1333297120	chr2:217426773	hsa-miR-15a-5p	NONHSAT076860.2	Loss
rs1333297120	chr2:217426773	hsa-miR-16-5p	NONHSAT076860.2	Loss
rs1333297120	chr2:217426773	hsa-miR-15b-5p	NONHSAT076860.2	Loss
rs1333297120	chr2:217426773	hsa-miR-195-5p	NONHSAT076860.2	Loss
rs1333297120	chr2:217426773	hsa-miR-424-5p	NONHSAT076860.2	Loss
rs1333297120	chr2:217426773	hsa-miR-497-5p	NONHSAT076860.2	Loss
rs1333297120	chr2:217426773	hsa-miR-503-5p	NONHSAT076860.2	Loss
rs1333297120	chr2:217426773	hsa-miR-646	NONHSAT076860.2	Loss
rs1333297120	chr2:217426773	hsa-miR-6838-5p	NONHSAT076860.2	Loss
rs1691094006	chr2:217426776	hsa-miR-15a-5p	NONHSAT076860.2	Loss
rs1691094006	chr2:217426776	hsa-miR-16-5p	NONHSAT076860.2	Loss
rs1691094006	chr2:217426776	hsa-miR-15b-5p	NONHSAT076860.2	Loss
rs1691094006	chr2:217426776	hsa-miR-195-5p	NONHSAT076860.2	Loss
rs1691094006	chr2:217426776	hsa-miR-424-5p	NONHSAT076860.2	Loss
rs1691094006	chr2:217426776	hsa-miR-497-5p	NONHSAT076860.2	Loss
rs1691094006	chr2:217426776	hsa-miR-503-5p	NONHSAT076860.2	Loss
rs1691094006	chr2:217426776	hsa-miR-646	NONHSAT076860.2	Loss
rs1691094006	chr2:217426776	hsa-miR-6838-5p	NONHSAT076860.2	Loss
rs1407625095	chr2:217427400	hsa-miR-1226-3p	NONHSAT076860.2	Loss
rs1407625095	chr2:217427400	hsa-miR-4733-3p	NONHSAT076860.2	Loss
rs1691105218	chr2:217427408	hsa-miR-651-3p	NONHSAT076860.2	Loss
rs1691105218	chr2:217427408	hsa-miR-1252-5p	NONHSAT076860.2	Loss
rs1691105218	chr2:217427408	hsa-miR-3154	NONHSAT076860.2	Loss
rs1691105218	chr2:217427408	hsa-miR-4496	NONHSAT076860.2	Loss
rs1691105218	chr2:217427408	hsa-miR-12120	NONHSAT076860.2	Loss
rs1691105218	chr2:217427408	hsa-miR-12124	NONHSAT076860.2	Loss
rs1336881008	chr2:217427409	hsa-miR-651-3p	NONHSAT076860.2	Loss
rs1336881008	chr2:217427409	hsa-miR-1252-5p	NONHSAT076860.2	Loss
rs1336881008	chr2:217427409	hsa-miR-3154	NONHSAT076860.2	Loss
rs1336881008	chr2:217427409	hsa-miR-4496	NONHSAT076860.2	Loss
rs1336881008	chr2:217427409	hsa-miR-5681a	NONHSAT076860.2	Loss
rs1336881008	chr2:217427409	hsa-miR-6730-5p	NONHSAT076860.2	Loss
rs1336881008	chr2:217427409	hsa-miR-12120	NONHSAT076860.2	Loss
rs1336881008	chr2:217427409	hsa-miR-12124	NONHSAT076860.2	Loss
rs1691105284	chr2:217427410	hsa-miR-651-3p	NONHSAT076860.2	Loss
rs1691105284	chr2:217427410	hsa-miR-4496	NONHSAT076860.2	Loss
rs1691105284	chr2:217427410	hsa-miR-5681a	NONHSAT076860.2	Loss
rs1691105284	chr2:217427410	hsa-miR-6730-5p	NONHSAT076860.2	Loss
rs1691105284	chr2:217427410	hsa-miR-12120	NONHSAT076860.2	Loss
rs1691105284	chr2:217427410	hsa-miR-12124	NONHSAT076860.2	Loss
rs1413834399	chr2:217427414	hsa-miR-1197	NONHSAT076860.2	Loss
rs1413834399	chr2:217427414	hsa-miR-5681a	NONHSAT076860.2	Loss
rs1413834399	chr2:217427414	hsa-miR-6730-5p	NONHSAT076860.2	Loss
rs1413834399	chr2:217427414	hsa-miR-6816-3p	NONHSAT076860.2	Loss
rs1413834399	chr2:217427414	hsa-miR-8080	NONHSAT076860.2	Loss
rs1691105352	chr2:217427415	hsa-miR-1197	NONHSAT076860.2	Loss
rs1691105352	chr2:217427415	hsa-miR-6816-3p	NONHSAT076860.2	Loss
rs1691105352	chr2:217427415	hsa-miR-8080	NONHSAT076860.2	Loss
rs1277139583	chr2:217427444	hsa-miR-3153	NONHSAT076860.2	Loss
rs1277139583	chr2:217427444	hsa-miR-4668-5p	NONHSAT076860.2	Loss
rs1277139583	chr2:217427444	hsa-miR-6733-5p	NONHSAT076860.2	Loss
rs1277139583	chr2:217427444	hsa-miR-6739-5p	NONHSAT076860.2	Loss
rs1207219274	chr2:217427448	hsa-miR-3153	NONHSAT076860.2	Loss
rs1207219274	chr2:217427448	hsa-miR-4668-5p	NONHSAT076860.2	Loss
rs1207219274	chr2:217427448	hsa-miR-6733-5p	NONHSAT076860.2	Loss
rs1207219274	chr2:217427448	hsa-miR-6739-5p	NONHSAT076860.2	Loss
rs1691182920	chr2:217432986	hsa-miR-3185	NONHSAT076860.2	Loss
rs1691182920	chr2:217432986	hsa-miR-10522-5p	NONHSAT076860.2	Loss
rs533636421	chr2:217432993	hsa-miR-3185	NONHSAT076860.2	Loss
rs533636421	chr2:217432993	hsa-miR-10522-5p	NONHSAT076860.2	Loss
rs1216709696	chr2:217432996	hsa-miR-3185	NONHSAT076860.2	Loss
rs1216709696	chr2:217432996	hsa-miR-10522-5p	NONHSAT076860.2	Loss
rs1038799613	chr2:217432997	hsa-miR-3185	NONHSAT076860.2	Loss
rs1038799613	chr2:217432997	hsa-miR-10522-5p	NONHSAT076860.2	Loss
rs1267343551	chr2:217433014	hsa-miR-549a-3p	NONHSAT076860.2	Loss
rs898794666	chr2:217433015	hsa-miR-549a-3p	NONHSAT076860.2	Loss
rs13423455	chr2:217433016	hsa-miR-549a-3p	NONHSAT076860.2	Loss
rs1691183616	chr2:217433018	hsa-miR-549a-3p	NONHSAT076860.2	Loss
rs1307859106	chr2:217433980	hsa-miR-2278	NONHSAT076860.2	Loss
rs1307859106	chr2:217433980	hsa-miR-4468	NONHSAT076860.2	Loss
rs1307859106	chr2:217433980	hsa-miR-6501-3p	NONHSAT076860.2	Loss
rs1437782569	chr2:217433983	hsa-miR-4468	NONHSAT076860.2	Loss
rs1691199543	chr2:217434101	hsa-miR-4512	NONHSAT076860.2	Loss
rs1691199543	chr2:217434101	hsa-miR-6895-5p	NONHSAT076860.2	Loss
rs1691199543	chr2:217434101	hsa-miR-7160-3p	NONHSAT076860.2	Loss
rs1261562065	chr2:217434102	hsa-miR-4512	NONHSAT076860.2	Loss
rs1261562065	chr2:217434102	hsa-miR-6895-5p	NONHSAT076860.2	Loss
rs1261562065	chr2:217434102	hsa-miR-7160-3p	NONHSAT076860.2	Loss
rs998480315	chr2:217434112	hsa-miR-3125	NONHSAT076860.2	Loss
rs998480315	chr2:217434112	hsa-miR-3916	NONHSAT076860.2	Loss
rs998480315	chr2:217434112	hsa-miR-6859-5p	NONHSAT076860.2	Loss
rs1691199674	chr2:217434113	hsa-miR-3125	NONHSAT076860.2	Loss
rs1691199674	chr2:217434113	hsa-miR-3916	NONHSAT076860.2	Loss
rs1691199674	chr2:217434113	hsa-miR-6859-5p	NONHSAT076860.2	Loss
rs1691199716	chr2:217434114	hsa-miR-3125	NONHSAT076860.2	Loss
rs1691199716	chr2:217434114	hsa-miR-3916	NONHSAT076860.2	Loss
rs1691199716	chr2:217434114	hsa-miR-6859-5p	NONHSAT076860.2	Loss
rs1334060812	chr2:217434115	hsa-miR-3125	NONHSAT076860.2	Loss
rs1334060812	chr2:217434115	hsa-miR-3916	NONHSAT076860.2	Loss
rs1334060812	chr2:217434115	hsa-miR-6859-5p	NONHSAT076860.2	Loss
rs1691853848	chr2:217478419	hsa-miR-185-5p	NONHSAT076860.2	Loss
rs1691853848	chr2:217478419	hsa-miR-4306	NONHSAT076860.2	Loss
rs1691853848	chr2:217478419	hsa-miR-4644	NONHSAT076860.2	Loss
rs1691853848	chr2:217478419	hsa-miR-5192	NONHSAT076860.2	Loss
rs1271834363	chr2:217478420	hsa-miR-185-5p	NONHSAT076860.2	Loss
rs1271834363	chr2:217478420	hsa-miR-4306	NONHSAT076860.2	Loss
rs1271834363	chr2:217478420	hsa-miR-4644	NONHSAT076860.2	Loss
rs1271834363	chr2:217478420	hsa-miR-5192	NONHSAT076860.2	Loss
rs1201011292	chr2:217478421	hsa-miR-185-5p	NONHSAT076860.2	Loss
rs1201011292	chr2:217478421	hsa-miR-1225-3p	NONHSAT076860.2	Loss
rs1201011292	chr2:217478421	hsa-miR-1233-3p	NONHSAT076860.2	Loss
rs1201011292	chr2:217478421	hsa-miR-4306	NONHSAT076860.2	Loss
rs1201011292	chr2:217478421	hsa-miR-4644	NONHSAT076860.2	Loss
rs1201011292	chr2:217478421	hsa-miR-5192	NONHSAT076860.2	Loss
rs1691853923	chr2:217478423	hsa-miR-185-5p	NONHSAT076860.2	Loss
rs1691853923	chr2:217478423	hsa-miR-1225-3p	NONHSAT076860.2	Loss
rs1691853923	chr2:217478423	hsa-miR-1233-3p	NONHSAT076860.2	Loss
rs1691853923	chr2:217478423	hsa-miR-4306	NONHSAT076860.2	Loss
rs1691853923	chr2:217478423	hsa-miR-4644	NONHSAT076860.2	Loss
rs1691853923	chr2:217478423	hsa-miR-5192	NONHSAT076860.2	Loss
rs72949802	chr2:217478424	hsa-miR-1225-3p	NONHSAT076860.2	Loss
rs72949802	chr2:217478424	hsa-miR-1233-3p	NONHSAT076860.2	Loss
rs1301478492	chr2:217478467	hsa-miR-3928-3p	NONHSAT076860.2	Loss
rs1691854302	chr2:217478468	hsa-miR-3928-3p	NONHSAT076860.2	Loss
rs946190279	chr2:217478470	hsa-miR-3928-3p	NONHSAT076860.2	Loss
rs1574621284	chr2:217478486	hsa-miR-34b-5p	NONHSAT076860.2	Loss
rs1574621284	chr2:217478486	hsa-miR-449c-5p	NONHSAT076860.2	Loss
rs1574621284	chr2:217478486	hsa-miR-885-3p	NONHSAT076860.2	Loss
rs1574621284	chr2:217478486	hsa-miR-940	NONHSAT076860.2	Loss
rs1574621284	chr2:217478486	hsa-miR-1910-3p	NONHSAT076860.2	Loss
rs1574621284	chr2:217478486	hsa-miR-2682-5p	NONHSAT076860.2	Loss
rs1574621284	chr2:217478486	hsa-miR-4269	NONHSAT076860.2	Loss
rs1574621284	chr2:217478486	hsa-miR-4514	NONHSAT076860.2	Loss
rs1574621284	chr2:217478486	hsa-miR-4692	NONHSAT076860.2	Loss
rs1574621284	chr2:217478486	hsa-miR-4742-5p	NONHSAT076860.2	Loss
rs1574621284	chr2:217478486	hsa-miR-6511a-5p	NONHSAT076860.2	Loss
rs1574621284	chr2:217478486	hsa-miR-6715b-5p	NONHSAT076860.2	Loss
rs1574621284	chr2:217478486	hsa-miR-6808-5p	NONHSAT076860.2	Loss
rs1574621284	chr2:217478486	hsa-miR-6893-5p	NONHSAT076860.2	Loss
rs1691854525	chr2:217478487	hsa-miR-34b-5p	NONHSAT076860.2	Loss
rs1691854525	chr2:217478487	hsa-miR-449c-5p	NONHSAT076860.2	Loss
rs1691854525	chr2:217478487	hsa-miR-885-3p	NONHSAT076860.2	Loss
rs1691854525	chr2:217478487	hsa-miR-940	NONHSAT076860.2	Loss
rs1691854525	chr2:217478487	hsa-miR-1910-3p	NONHSAT076860.2	Loss
rs1691854525	chr2:217478487	hsa-miR-2682-5p	NONHSAT076860.2	Loss
rs1691854525	chr2:217478487	hsa-miR-4269	NONHSAT076860.2	Loss
rs1691854525	chr2:217478487	hsa-miR-4514	NONHSAT076860.2	Loss
rs1691854525	chr2:217478487	hsa-miR-4692	NONHSAT076860.2	Loss
rs1691854525	chr2:217478487	hsa-miR-4742-5p	NONHSAT076860.2	Loss
rs1691854525	chr2:217478487	hsa-miR-6511a-5p	NONHSAT076860.2	Loss
rs1691854525	chr2:217478487	hsa-miR-6715b-5p	NONHSAT076860.2	Loss
rs1691854525	chr2:217478487	hsa-miR-6808-5p	NONHSAT076860.2	Loss
rs1691854525	chr2:217478487	hsa-miR-6893-5p	NONHSAT076860.2	Loss
rs1466133082	chr2:217478489	hsa-miR-34b-5p	NONHSAT076860.2	Loss
rs1466133082	chr2:217478489	hsa-miR-449c-5p	NONHSAT076860.2	Loss
rs1466133082	chr2:217478489	hsa-miR-885-3p	NONHSAT076860.2	Loss
rs1466133082	chr2:217478489	hsa-miR-940	NONHSAT076860.2	Loss
rs1466133082	chr2:217478489	hsa-miR-1910-3p	NONHSAT076860.2	Loss
rs1466133082	chr2:217478489	hsa-miR-2682-5p	NONHSAT076860.2	Loss
rs1466133082	chr2:217478489	hsa-miR-6511a-5p	NONHSAT076860.2	Loss
rs1466133082	chr2:217478489	hsa-miR-6808-5p	NONHSAT076860.2	Loss
rs1466133082	chr2:217478489	hsa-miR-6893-5p	NONHSAT076860.2	Loss
rs1691854683	chr2:217478501	hsa-miR-4690-3p	NONHSAT076860.2	Loss
rs1691854683	chr2:217478501	hsa-miR-5685	NONHSAT076860.2	Loss
rs1691854683	chr2:217478501	hsa-miR-6849-3p	NONHSAT076860.2	Loss
rs1691854706	chr2:217478502	hsa-miR-4690-3p	NONHSAT076860.2	Loss
rs1691854706	chr2:217478502	hsa-miR-5685	NONHSAT076860.2	Loss
rs1691854706	chr2:217478502	hsa-miR-6849-3p	NONHSAT076860.2	Loss
rs1053139917	chr2:217599633	hsa-miR-29a-3p	NONHSAT076860.2	Loss
rs1053139917	chr2:217599633	hsa-miR-29b-3p	NONHSAT076860.2	Loss
rs1053139917	chr2:217599633	hsa-miR-29c-3p	NONHSAT076860.2	Loss
rs1053139917	chr2:217599633	hsa-miR-383-3p	NONHSAT076860.2	Loss
rs1053139917	chr2:217599633	hsa-miR-3065-3p	NONHSAT076860.2	Loss
rs1053139917	chr2:217599633	hsa-miR-500b-3p	NONHSAT076860.2	Loss
rs1053139917	chr2:217599633	hsa-miR-6871-3p	NONHSAT076860.2	Loss
rs925597044	chr2:217599634	hsa-miR-29a-3p	NONHSAT076860.2	Loss
rs925597044	chr2:217599634	hsa-miR-29b-3p	NONHSAT076860.2	Loss
rs925597044	chr2:217599634	hsa-miR-29c-3p	NONHSAT076860.2	Loss
[truncated: 1 more rows]

## Sheet: TERT
Position	miR	BINDING SITES	STARTE	END	FLANK STATE	FALNK END		TERT 5:1253167-1295068
Position 192-198 of TERT 3' UTR	MIR-15-5p,…	306019-306026	1559186	1559193	1559161	1559218
Position 195-201 of TERT 3' UTR	MIR-338	306022-306028	1559189	1559195	1559164	1559220
Position 498-504 of TERT 3' UTR	MIR-143	306325-306331	1559492	1559498	1559467	1559523
Position 411-417 of TERT 3' UTR	MIR-103	306238-306044	1559405	1559411	1559380	1559236
Position 566-572 of TERT 3' UTR	MIR-212	306393-306399	1559560	1559566	1559535	1559591
Position 786-793 of TERT 3' UTR	MIR-455	306613-306620	1559780	1559787	1559755	1559812
