# Supplementary material for: Common and novel haplotype structures between different types of cancer
Source: Cancer Rep (Hoboken). 2024 Jun 21;7(6):e2107. doi: 10.1002/cnr2.2107 (PMC11190585; doi:10.1002/cnr2.2107)
Supplement: Supplementary file 5 — Data S5. Supplementary results 3. [file CNR2-7-e2107-s007.xlsx]

## Sheet: BABAM1
Location	+/-	BBLS	BLS	NLOD	Z-Score	FDR	Motif ID	TF Name	Gene	Distance (bp)	Region
chr19:17377842..17377848	-	3.123	3.404	1	3.605	0.123	M01033	HNF4	BABAM1	-383	Upstream
chr19:17378080..17378086	-	2.42	3.16	1	3.663	0	M00704	TEF-1	BABAM1	-145	Upstream
chr19:17378135..17378142	+	2.4	3.311	1	3.534	0.47	MA0133	BRCA1	BABAM1	-96	Upstream
chr19:17378142..17378149	+	1.998	3.311	1	3.959	0.348	M01665	IRF8	BABAM1	-89	Upstream
chr19:17378147..17378158	+	0.198	2.065	0.864	4.404	0.108	M00687	alpha-CP1	BABAM1	-84	Upstream
chr19:17378216..17378238	-	2.705	3.769	0.918	6.337	0	LM4_M2	LM4_M2	BABAM1	7	Downstream
chr19:17378222..17378230	+	3.624	3.769	1	3.727	0.164	M00493	STAT5A	BABAM1	-9	Upstream
chr19:17378223..17378245	+	0.59	2.488	0.808	4.369	0.109	M00262	Staf	BABAM1	8	Downstream
chr19:17378385..17378391	-	2.558	3.119	1	3.605	0.177	M01033	HNF4	BABAM1	160	Downstream
chr19:17378421..17378427	+	2.423	3.119	1	3.962	0.484	M01660	GABP-alpha	BABAM1	190	Downstream
chr19:17378504..17378510	+	2.709	3.323	1	3.763	0.459	MA0056	MZF1_1-4	BABAM1	273	Downstream
chr19:17378521..17378527	+	2.057	3.323	1	3.808	0.344	M00805	LEF1	BABAM1	290	Downstream
chr19:17378535..17378543	-	2.1	3.016	1	3.814	0.09	M00497	STAT3	BABAM1	312	Downstream
chr19:17378548..17378558	-	0.955	3.016	1	3.91	0	M01211	PARP	BABAM1	327	Downstream
chr2:218620326..218620333	+	2.781	3.002	1	3.774	0.048	M01207	ETS2	DIRC3	990	Downstream
chr2:218620380..218620387	-	1.956	3.002	1	4.04	0.019	M01709	MAFA	DIRC3	929	Downstream
chr2:218620567..218620573	-	1.621	2.091	1	3.663	0	M00704	TEF-1	DIRC3	743	Downstream
chr2:218620589..218620597	+	1.232	2.091	1	4.145	0.117	M01308	SOX4	DIRC3	727	Downstream
chr2:218620614..218620620	+	1.824	2.091	1	3.526	0.479	M01032	HNF4	DIRC3	702	Downstream
chr2:218620614..218620621	+	1.853	2.091	1	4.001	0.105	M01268	FXR	DIRC3	702	Downstream
chr2:218620696..218620702	-	1.512	1.803	1	3.663	0	M00704	TEF-1	DIRC3	614	Downstream
chr2:218620762..218620768	-	2.249	2.544	1	3.605	0.201	M01033	HNF4	DIRC3	548	Downstream
chr2:218620821..218620837	+	0.828	1.825	0.918	4.682	0.049	M00774	NF-kappaB	DIRC3	495	Downstream
chr2:218620824..218620838	-	0.601	1.825	0.919	4.608	0.351	M00194	NF-kappaB	DIRC3	478	Downstream
chr2:218620825..218620837	-	1.345	1.945	0.96	5.026	0.05	M00208	NF-kappaB	DIRC3	479	Downstream
chr2:218620826..218620836	-	1.16	1.988	0.966	4.613	0.107	MA0101	REL	DIRC3	480	Downstream
chr2:218620826..218620836	-	1.328	1.988	0.974	4.67	0.075	MA0107	RELA	DIRC3	480	Downstream
chr2:218620826..218620836	-	0.466	1.825	0.928	4.413	0.177	M01239	RelB:p52 (NF-kappaB)	DIRC3	480	Downstream
chr2:218620826..218620836	-	1.596	1.825	0.988	4.768	0.015	M00054	NF-kappaB	DIRC3	480	Downstream
chr2:218620826..218620836	-	1.271	1.988	0.974	4.642	0.099	M00052	NF-kappaB (p65)	DIRC3	480	Downstream
chr2:218620826..218620836	-	1.16	1.988	0.966	4.607	0.038	M00053	c-Rel	DIRC3	480	Downstream
chr2:218621006..218621012	+	2.675	3.279	1	3.763	0.465	MA0056	MZF1_1-4	DIRC3	310	Downstream
chr2:218621006..218621013	+	2.513	3.279	1	4.163	0.415	M01733	MZF1	DIRC3	310	Downstream
chr2:218621113..218621119	-	2.199	3.911	1	3.962	0.046	MA0095	YY1	DIRC3	197	Downstream
chr2:218621326..218621342	-	0.756	2.178	0.922	4.828	0.209	M00236	Arnt	DIRC3	-26	Upstream
chr2:218621328..218621340	+	1.005	2.058	0.936	4.691	0.422	M00055	N-Myc	DIRC3	-12	Upstream
chr2:218621331..218621338	+	3.291	4.008	1	4.346	0.181	M00799	Myc	DIRC3	-15	Upstream
chr2:218621351..218621357	-	3.672	4.111	1	3.605	0.094	M01033	HNF4	DIRC3	-41	Upstream
chr2:218621438..218621457	-	2.417	3.98	0.923	5.35	0	MA0139	CTCF	DIRC3	-141	Upstream
chr2:218621438..218621457	-	2.575	3.98	0.933	5.413	0	LM2_CTCF	CTCF	DIRC3	-141	Upstream
chr2:218621438..218621458	-	1.953	3.98	0.92	5.14	0	M01200	CTCF	DIRC3	-142	Upstream
chr2:218621440..218621460	-	2.225	3.98	0.931	5.153	0	M01259	CTCF	DIRC3	-144	Upstream
chr2:218621441..218621447	-	3.881	3.98	1	3.605	0.092	M01033	HNF4	DIRC3	-131	Upstream
chr2:218621456..218621476	-	1.947	3.98	0.837	4.365	0	M01200	CTCF	DIRC3	-160	Upstream
chr2:218621505..218621511	+	1.913	3.816	1	3.808	0.36	M00805	LEF1	DIRC3	-189	Upstream
chr2:218621589..218621595	+	2.739	3.655	1	3.763	0.455	MA0056	MZF1_1-4	DIRC3	-273	Upstream
chr5:1344060..1344068	-	1.238	2.442	1	4.022	0.137	M00658	PU.1	CLPTM1L	934	Downstream
chr5:1344144..1344151	-	1.603	2.678	1	3.959	0.389	M01665	IRF8	CLPTM1L	851	Downstream
chr5:1344224..1344231	-	2.039	2.46	1	4.059	0	M00468	AP-2rep	CLPTM1L	771	Downstream
chr5:1344230..1344236	+	1.872	2.46	1	3.962	0.06	MA0095	YY1	CLPTM1L	772	Downstream
chr5:1344241..1344248	-	1.759	2.46	1	4.04	0.022	M01709	MAFA	CLPTM1L	754	Downstream
chr5:1344563..1344569	+	2.88	3.314	1	3.93	0.006	M01287	Neuro D	CLPTM1L	439	Downstream
chr5:1344563..1344569	-	2.88	3.314	1	3.93	0.006	M01287	Neuro D	CLPTM1L	433	Downstream
chr5:1344589..1344595	-	2.442	2.891	1	3.809	0.486	M01227	MAFB	CLPTM1L	407	Downstream
chr5:1344634..1344640	+	2.193	2.957	1	3.93	0.012	M01287	Neuro D	CLPTM1L	368	Downstream
chr5:1344634..1344640	-	2.193	2.957	1	3.93	0.012	M01287	Neuro D	CLPTM1L	362	Downstream
chr5:1344655..1344663	-	2.041	2.736	1	3.749	0.258	M01240	BEN	CLPTM1L	339	Downstream
chr5:1344718..1344726	-	1.67	2.784	1	3.728	0.095	M00500	STAT6	CLPTM1L	276	Downstream
chr5:1345250..1345258	-	1.585	2.194	1	3.749	0.267	M01240	BEN	CLPTM1L	-256	Upstream
chr5:1345290..1345299	+	1.473	1.774	0.938	4.374	0.411	M00981	CREB, ATF	CLPTM1L	-288	Upstream
chr5:1345290..1345302	+	1.184	1.83	0.905	4.68	0.303	M00338	ATF	CLPTM1L	-288	Upstream
chr5:1345346..1345352	-	1.082	1.901	1	3.93	0.032	M01287	Neuro D	CLPTM1L	-350	Upstream
chr5:1345346..1345352	+	1.082	1.901	1	3.93	0.032	M01287	Neuro D	CLPTM1L	-344	Upstream
chr5:1345346..1345353	+	1.282	1.901	1	4.07	0.041	M00644	LBP-1	CLPTM1L	-344	Upstream
chr17:36104323..36104329	+	3.043	3.823	1	3.763	0.42	MA0056	MZF1_1-4	HNF1B	773	Downstream
chr17:36104323..36104330	+	2.708	3.823	1	4.163	0.387	M01733	MZF1	HNF1B	773	Downstream
chr17:36105081..36105100	+	0.852	3.61	0.867	4.571	0.146	M00135	2024-10-01	HNF1B	15	Downstream
chr17:36105083..36105098	+	2.696	3.999	0.963	4.844	0.05	M00195	2024-10-01	HNF1B	13	Downstream
chr17:36105083..36105099	+	1.471	3.884	0.908	4.568	0.112	M01368	2024-10-02	HNF1B	13	Downstream
chr17:36105083..36105099	+	1.345	3.884	0.895	4.557	0.139	M01476	POU2F3	HNF1B	13	Downstream
chr17:36105084..36105096	+	0.136	2.27	0.913	4.315	0.496	M00248	2024-10-01	HNF1B	12	Downstream
chr17:36105084..36105098	-	3.485	3.999	0.99	4.926	0	M00161	2024-10-01	HNF1B	2	Downstream
chr17:36105085..36105098	-	2.918	3.999	0.945	4.946	0.035	M00210	OCT-x	HNF1B	2	Downstream
chr17:36105086..36105096	+	2.881	3.999	0.969	4.629	0.111	M00342	2024-10-01	HNF1B	10	Downstream
chr17:36105086..36105097	-	2.94	3.999	0.983	4.544	0.048	M00795	Octamer	HNF1B	1	Downstream
chr17:36105086..36105097	-	2.259	3.884	0.981	4.456	0.125	M00930	2024-10-01	HNF1B	1	Downstream
chr17:36105096..36105104	-	0.843	2.087	0.967	4.398	0.473	M01111	RBP-Jkappa	HNF1B	-8	Upstream
chr17:36105136..36105142	+	3.606	3.631	1	3.763	0.387	MA0056	MZF1_1-4	HNF1B	-40	Upstream
chr17:36105136..36105143	+	3.483	3.631	1	4.163	0.375	M01733	MZF1	HNF1B	-40	Upstream
chr17:36105172..36105178	+	3.412	3.639	1	3.605	0.102	M01033	HNF4	HNF1B	-76	Upstream
chr17:36105235..36105249	-	0.036	2.122	0.786	4.326	0.444	M00467	Roaz	HNF1B	-153	Upstream
chr17:36105291..36105310	-	1.09	3.428	0.896	4.543	0.079	M00134	HNF4	HNF1B	-214	Upstream
chr17:36105294..36105311	-	0.853	2.626	0.818	4.308	0.187	M00528	PPAR	HNF1B	-215	Upstream
chr17:36105337..36105347	+	0.828	2.353	0.931	4.433	0.172	M01239	RelB:p52 (NF-kappaB)	HNF1B	-241	Upstream
chr17:36105337..36105349	+	0.359	2.124	0.879	4.377	0.246	M00208	NF-kappaB	HNF1B	-241	Upstream
chr17:36105343..36105350	+	3.477	4.263	1	3.921	0.145	M01718	NFAT2	HNF1B	-247	Upstream
chr17:36105398..36105410	-	1.671	3.126	0.972	4.597	0.161	M00413	AREB6	HNF1B	-314	Upstream
chr17:36105399..36105410	-	2.598	2.995	1	4.508	0.019	M00073	deltaEF1	HNF1B	-314	Upstream
chr17:36105413..36105421	+	2.853	3.778	1	4.022	0.096	M00658	PU.1	HNF1B	-317	Upstream
chr17:36105523..36105529	-	2.493	4.195	1	3.962	0.471	M01660	GABP-alpha	HNF1B	-433	Upstream
chr17:36105794..36105801	-	3.567	4.186	1	4.07	0.007	M00644	LBP-1	HNF1B	-705	Upstream
chr17:36105795..36105801	+	2.928	4.186	1	3.93	0.006	M01287	Neuro D	HNF1B	-699	Upstream
chr17:36105795..36105801	-	2.928	4.186	1	3.93	0.006	M01287	Neuro D	HNF1B	-705	Upstream
chr17:36105833..36105839	+	3.232	3.985	1	3.763	0.403	MA0056	MZF1_1-4	HNF1B	-737	Upstream
chr17:36105833..36105840	+	2.774	3.985	1	4.163	0.377	M01733	MZF1	HNF1B	-737	Upstream
chr17:36105995..36106001	-	3.088	4.187	1	3.526	0.294	M01032	HNF4	HNF1B	-905	Upstream
chr17:36106001..36106008	-	3.347	4.187	1	4.07	0.008	M00644	LBP-1	HNF1B	-912	Upstream
chr17:36106002..36106008	+	3.145	4.187	1	3.93	0.005	M01287	Neuro D	HNF1B	-906	Upstream
chr17:36106002..36106008	-	3.145	4.187	1	3.93	0.005	M01287	Neuro D	HNF1B	-912	Upstream
