# Supplementary material for: Common and novel haplotype structures between different types of cancer
Source: Cancer Rep (Hoboken). 2024 Jun 21;7(6):e2107. doi: 10.1002/cnr2.2107 (PMC11190585; doi:10.1002/cnr2.2107)
Supplement: Supplementary file 6 — Data S6. Supplementary results 4. [file CNR2-7-e2107-s001.xlsx]

## Sheet: CASC8
rs10505477	8:127395198	intron_variant	Frequency,1000Genomes,Cited,Phenotype_or_Disease,TOPMed,gnomAD	rs6983267	8:127401060	non_coding_transcript_exon_variant	Frequency,1000Genomes,Cited,Phenotype_or_Disease,TOPMed,gnomAD	0.851169	0.953499	1000GENOMES:phase_3:CDX
rs10505477	8:127395198	intron_variant	Frequency,1000Genomes,Cited,Phenotype_or_Disease,TOPMed,gnomAD	rs6983267	8:127401060	non_coding_transcript_exon_variant	Frequency,1000Genomes,Cited,Phenotype_or_Disease,TOPMed,gnomAD	0.885416	0.999999	1000GENOMES:phase_3:CEU
rs10505477	8:127395198	intron_variant	Frequency,1000Genomes,Cited,Phenotype_or_Disease,TOPMed,gnomAD	rs6983267	8:127401060	non_coding_transcript_exon_variant	Frequency,1000Genomes,Cited,Phenotype_or_Disease,TOPMed,gnomAD	0.959334	0.979456	1000GENOMES:phase_3:CHB
rs10505477	8:127395198	intron_variant	Frequency,1000Genomes,Cited,Phenotype_or_Disease,TOPMed,gnomAD	rs6983267	8:127401060	non_coding_transcript_exon_variant	Frequency,1000Genomes,Cited,Phenotype_or_Disease,TOPMed,gnomAD	0.961379	1	1000GENOMES:phase_3:CHS
rs10505477	8:127395198	intron_variant	Frequency,1000Genomes,Cited,Phenotype_or_Disease,TOPMed,gnomAD	rs6983267	8:127401060	non_coding_transcript_exon_variant	Frequency,1000Genomes,Cited,Phenotype_or_Disease,TOPMed,gnomAD	0.868073	0.999999	1000GENOMES:phase_3:FIN
rs10505477	8:127395198	intron_variant	Frequency,1000Genomes,Cited,Phenotype_or_Disease,TOPMed,gnomAD	rs6983267	8:127401060	non_coding_transcript_exon_variant	Frequency,1000Genomes,Cited,Phenotype_or_Disease,TOPMed,gnomAD	0.956744	1	1000GENOMES:phase_3:GBR
rs10505477	8:127395198	intron_variant	Frequency,1000Genomes,Cited,Phenotype_or_Disease,TOPMed,gnomAD	rs6983267	8:127401060	non_coding_transcript_exon_variant	Frequency,1000Genomes,Cited,Phenotype_or_Disease,TOPMed,gnomAD	0.925013	0.999999	1000GENOMES:phase_3:GIH
rs10505477	8:127395198	intron_variant	Frequency,1000Genomes,Cited,Phenotype_or_Disease,TOPMed,gnomAD	rs6983267	8:127401060	non_coding_transcript_exon_variant	Frequency,1000Genomes,Cited,Phenotype_or_Disease,TOPMed,gnomAD	0.890688	0.979921	1000GENOMES:phase_3:IBS
rs10505477	8:127395198	intron_variant	Frequency,1000Genomes,Cited,Phenotype_or_Disease,TOPMed,gnomAD	rs6983267	8:127401060	non_coding_transcript_exon_variant	Frequency,1000Genomes,Cited,Phenotype_or_Disease,TOPMed,gnomAD	1	1	1000GENOMES:phase_3:JPT
rs10505477	8:127395198	intron_variant	Frequency,1000Genomes,Cited,Phenotype_or_Disease,TOPMed,gnomAD	rs6983267	8:127401060	non_coding_transcript_exon_variant	Frequency,1000Genomes,Cited,Phenotype_or_Disease,TOPMed,gnomAD	1	1	1000GENOMES:phase_3:KHV
rs10505477	8:127395198	intron_variant	Frequency,1000Genomes,Cited,Phenotype_or_Disease,TOPMed,gnomAD	rs6983267	8:127401060	non_coding_transcript_exon_variant	Frequency,1000Genomes,Cited,Phenotype_or_Disease,TOPMed,gnomAD	0.980783	1	1000GENOMES:phase_3:TSI

## Sheet: BRCA2
rs11571818	13:32394673	splice_polypyrimidine_tract_variant	Frequency,1000Genomes,Cited,ESP,Phenotype_or_Disease,ExAC,TOPMed,gnomAD	rs11571833	13:32398489	stop_gained	Frequency,1000Genomes,Cited,ESP,Phenotype_or_Disease,ExAC,TOPMed,gnomAD	1	1	1000GENOMES:phase_3:CEU
rs11571818	13:32394673	splice_polypyrimidine_tract_variant	Frequency,1000Genomes,Cited,ESP,Phenotype_or_Disease,ExAC,TOPMed,gnomAD	rs11571833	13:32398489	stop_gained	Frequency,1000Genomes,Cited,ESP,Phenotype_or_Disease,ExAC,TOPMed,gnomAD	1	1	1000GENOMES:phase_3:FIN
rs11571818	13:32394673	splice_polypyrimidine_tract_variant	Frequency,1000Genomes,Cited,ESP,Phenotype_or_Disease,ExAC,TOPMed,gnomAD	rs11571833	13:32398489	stop_gained	Frequency,1000Genomes,Cited,ESP,Phenotype_or_Disease,ExAC,TOPMed,gnomAD	1	1	1000GENOMES:phase_3:GBR
rs11571818	13:32394673	splice_polypyrimidine_tract_variant	Frequency,1000Genomes,Cited,ESP,Phenotype_or_Disease,ExAC,TOPMed,gnomAD	rs11571833	13:32398489	stop_gained	Frequency,1000Genomes,Cited,ESP,Phenotype_or_Disease,ExAC,TOPMed,gnomAD	1	1	1000GENOMES:phase_3:IBS
rs11571818	13:32394673	splice_polypyrimidine_tract_variant	Frequency,1000Genomes,Cited,ESP,Phenotype_or_Disease,ExAC,TOPMed,gnomAD	rs11571833	13:32398489	stop_gained	Frequency,1000Genomes,Cited,ESP,Phenotype_or_Disease,ExAC,TOPMed,gnomAD	1	1	1000GENOMES:phase_3:TSI

## Sheet: CLPTM1L
rs31487	5:1340986	intron_variant	Frequency,1000Genomes,Cited,Phenotype_or_Disease,TOPMed,gnomAD	rs31490	5:1344343	splice_region_variant	Frequency,1000Genomes,Cited,ESP,Phenotype_or_Disease,ExAC,TOPMed,gnomAD	0.979566	1	1000GENOMES:phase_3:CEU
rs31487	5:1340986	intron_variant	Frequency,1000Genomes,Cited,Phenotype_or_Disease,TOPMed,gnomAD	rs31490	5:1344343	splice_region_variant	Frequency,1000Genomes,Cited,ESP,Phenotype_or_Disease,ExAC,TOPMed,gnomAD	0.98	1	1000GENOMES:phase_3:FIN
rs31487	5:1340986	intron_variant	Frequency,1000Genomes,Cited,Phenotype_or_Disease,TOPMed,gnomAD	rs31490	5:1344343	splice_region_variant	Frequency,1000Genomes,Cited,ESP,Phenotype_or_Disease,ExAC,TOPMed,gnomAD	0.977848	1	1000GENOMES:phase_3:GBR
rs31487	5:1340986	intron_variant	Frequency,1000Genomes,Cited,Phenotype_or_Disease,TOPMed,gnomAD	rs31490	5:1344343	splice_region_variant	Frequency,1000Genomes,Cited,ESP,Phenotype_or_Disease,ExAC,TOPMed,gnomAD	0.980851	1	1000GENOMES:phase_3:IBS
rs31487	5:1340986	intron_variant	Frequency,1000Genomes,Cited,Phenotype_or_Disease,TOPMed,gnomAD	rs31490	5:1344343	splice_region_variant	Frequency,1000Genomes,Cited,ESP,Phenotype_or_Disease,ExAC,TOPMed,gnomAD	0.981267	1	1000GENOMES:phase_3:TSI
rs380286	5:1320132	intron_variant	Frequency,1000Genomes,Cited,Phenotype_or_Disease,TOPMed,gnomAD	rs31487	5:1340986	intron_variant	Frequency,1000Genomes,Cited,Phenotype_or_Disease,TOPMed,gnomAD	0.958877	0.979223	1000GENOMES:phase_3:CEU
rs380286	5:1320132	intron_variant	Frequency,1000Genomes,Cited,Phenotype_or_Disease,TOPMed,gnomAD	rs31490	5:1344343	splice_region_variant	Frequency,1000Genomes,Cited,ESP,Phenotype_or_Disease,ExAC,TOPMed,gnomAD	0.938731	0.978935	1000GENOMES:phase_3:CEU
rs380286	5:1320132	intron_variant	Frequency,1000Genomes,Cited,Phenotype_or_Disease,TOPMed,gnomAD	rs401681	5:1321972	intron_variant	Frequency,1000Genomes,Cited,Phenotype_or_Disease,TOPMed,gnomAD	1	1	1000GENOMES:phase_3:CEU
rs380286	5:1320132	intron_variant	Frequency,1000Genomes,Cited,Phenotype_or_Disease,TOPMed,gnomAD	rs31490	5:1344343	splice_region_variant	Frequency,1000Genomes,Cited,ESP,Phenotype_or_Disease,ExAC,TOPMed,gnomAD	0.98	1	1000GENOMES:phase_3:FIN
rs380286	5:1320132	intron_variant	Frequency,1000Genomes,Cited,Phenotype_or_Disease,TOPMed,gnomAD	rs401681	5:1321972	intron_variant	Frequency,1000Genomes,Cited,Phenotype_or_Disease,TOPMed,gnomAD	0.941152	0.999999	1000GENOMES:phase_3:FIN
rs380286	5:1320132	intron_variant	Frequency,1000Genomes,Cited,Phenotype_or_Disease,TOPMed,gnomAD	rs31487	5:1340986	intron_variant	Frequency,1000Genomes,Cited,Phenotype_or_Disease,TOPMed,gnomAD	1	1	1000GENOMES:phase_3:FIN
rs380286	5:1320132	intron_variant	Frequency,1000Genomes,Cited,Phenotype_or_Disease,TOPMed,gnomAD	rs31490	5:1344343	splice_region_variant	Frequency,1000Genomes,Cited,ESP,Phenotype_or_Disease,ExAC,TOPMed,gnomAD	0.955408	0.97745	1000GENOMES:phase_3:GBR
rs380286	5:1320132	intron_variant	Frequency,1000Genomes,Cited,Phenotype_or_Disease,TOPMed,gnomAD	rs401681	5:1321972	intron_variant	Frequency,1000Genomes,Cited,Phenotype_or_Disease,TOPMed,gnomAD	0.977848	1	1000GENOMES:phase_3:GBR
rs380286	5:1320132	intron_variant	Frequency,1000Genomes,Cited,Phenotype_or_Disease,TOPMed,gnomAD	rs31487	5:1340986	intron_variant	Frequency,1000Genomes,Cited,Phenotype_or_Disease,TOPMed,gnomAD	0.977848	1	1000GENOMES:phase_3:GBR
rs380286	5:1320132	intron_variant	Frequency,1000Genomes,Cited,Phenotype_or_Disease,TOPMed,gnomAD	rs31487	5:1340986	intron_variant	Frequency,1000Genomes,Cited,Phenotype_or_Disease,TOPMed,gnomAD	0.980851	1	1000GENOMES:phase_3:IBS
rs380286	5:1320132	intron_variant	Frequency,1000Genomes,Cited,Phenotype_or_Disease,TOPMed,gnomAD	rs31490	5:1344343	splice_region_variant	Frequency,1000Genomes,Cited,ESP,Phenotype_or_Disease,ExAC,TOPMed,gnomAD	0.961442	0.980532	1000GENOMES:phase_3:IBS
rs380286	5:1320132	intron_variant	Frequency,1000Genomes,Cited,Phenotype_or_Disease,TOPMed,gnomAD	rs401681	5:1321972	intron_variant	Frequency,1000Genomes,Cited,Phenotype_or_Disease,TOPMed,gnomAD	1	1	1000GENOMES:phase_3:IBS
rs380286	5:1320132	intron_variant	Frequency,1000Genomes,Cited,Phenotype_or_Disease,TOPMed,gnomAD	rs31490	5:1344343	splice_region_variant	Frequency,1000Genomes,Cited,ESP,Phenotype_or_Disease,ExAC,TOPMed,gnomAD	0.889499	0.9797	1000GENOMES:phase_3:TSI
rs380286	5:1320132	intron_variant	Frequency,1000Genomes,Cited,Phenotype_or_Disease,TOPMed,gnomAD	rs401681	5:1321972	intron_variant	Frequency,1000Genomes,Cited,Phenotype_or_Disease,TOPMed,gnomAD	1	1	1000GENOMES:phase_3:TSI
rs380286	5:1320132	intron_variant	Frequency,1000Genomes,Cited,Phenotype_or_Disease,TOPMed,gnomAD	rs31487	5:1340986	intron_variant	Frequency,1000Genomes,Cited,Phenotype_or_Disease,TOPMed,gnomAD	0.909383	1	1000GENOMES:phase_3:TSI
rs401681	5:1321972	intron_variant	Frequency,1000Genomes,Cited,Phenotype_or_Disease,TOPMed,gnomAD	rs31487	5:1340986	intron_variant	Frequency,1000Genomes,Cited,Phenotype_or_Disease,TOPMed,gnomAD	0.958877	0.979223	1000GENOMES:phase_3:CEU
rs401681	5:1321972	intron_variant	Frequency,1000Genomes,Cited,Phenotype_or_Disease,TOPMed,gnomAD	rs31490	5:1344343	splice_region_variant	Frequency,1000Genomes,Cited,ESP,Phenotype_or_Disease,ExAC,TOPMed,gnomAD	0.938731	0.978935	1000GENOMES:phase_3:CEU
rs401681	5:1321972	intron_variant	Frequency,1000Genomes,Cited,Phenotype_or_Disease,TOPMed,gnomAD	rs31490	5:1344343	splice_region_variant	Frequency,1000Genomes,Cited,ESP,Phenotype_or_Disease,ExAC,TOPMed,gnomAD	0.922327	0.999998	1000GENOMES:phase_3:FIN
rs401681	5:1321972	intron_variant	Frequency,1000Genomes,Cited,Phenotype_or_Disease,TOPMed,gnomAD	rs31487	5:1340986	intron_variant	Frequency,1000Genomes,Cited,Phenotype_or_Disease,TOPMed,gnomAD	0.941152	0.999999	1000GENOMES:phase_3:FIN
rs401681	5:1321972	intron_variant	Frequency,1000Genomes,Cited,Phenotype_or_Disease,TOPMed,gnomAD	rs31490	5:1344343	splice_region_variant	Frequency,1000Genomes,Cited,ESP,Phenotype_or_Disease,ExAC,TOPMed,gnomAD	0.933597	0.977111	1000GENOMES:phase_3:GBR
rs401681	5:1321972	intron_variant	Frequency,1000Genomes,Cited,Phenotype_or_Disease,TOPMed,gnomAD	rs31487	5:1340986	intron_variant	Frequency,1000Genomes,Cited,Phenotype_or_Disease,TOPMed,gnomAD	0.955544	0.977519	1000GENOMES:phase_3:GBR
rs401681	5:1321972	intron_variant	Frequency,1000Genomes,Cited,Phenotype_or_Disease,TOPMed,gnomAD	rs31487	5:1340986	intron_variant	Frequency,1000Genomes,Cited,Phenotype_or_Disease,TOPMed,gnomAD	0.980851	1	1000GENOMES:phase_3:IBS
rs401681	5:1321972	intron_variant	Frequency,1000Genomes,Cited,Phenotype_or_Disease,TOPMed,gnomAD	rs31490	5:1344343	splice_region_variant	Frequency,1000Genomes,Cited,ESP,Phenotype_or_Disease,ExAC,TOPMed,gnomAD	0.961442	0.980532	1000GENOMES:phase_3:IBS
rs401681	5:1321972	intron_variant	Frequency,1000Genomes,Cited,Phenotype_or_Disease,TOPMed,gnomAD	rs31490	5:1344343	splice_region_variant	Frequency,1000Genomes,Cited,ESP,Phenotype_or_Disease,ExAC,TOPMed,gnomAD	0.889499	0.9797	1000GENOMES:phase_3:TSI
rs401681	5:1321972	intron_variant	Frequency,1000Genomes,Cited,Phenotype_or_Disease,TOPMed,gnomAD	rs31487	5:1340986	intron_variant	Frequency,1000Genomes,Cited,Phenotype_or_Disease,TOPMed,gnomAD	0.909383	1	1000GENOMES:phase_3:TSI

## Sheet: DIRC3
rs16857609	2:217431785	intron_variant	Frequency,1000Genomes,Cited,Phenotype_or_Disease,TOPMed,gnomAD	rs11693806	2:217427435	non_coding_transcript_exon_variant	Frequency,1000Genomes,Cited,Phenotype_or_Disease,TOPMed,gnomAD	0.976028	1	1000GENOMES:phase_3:CEU
rs16857609	2:217431785	intron_variant	Frequency,1000Genomes,Cited,Phenotype_or_Disease,TOPMed,gnomAD	rs11693806	2:217427435	non_coding_transcript_exon_variant	Frequency,1000Genomes,Cited,Phenotype_or_Disease,TOPMed,gnomAD	0.976891	1	1000GENOMES:phase_3:FIN
rs16857609	2:217431785	intron_variant	Frequency,1000Genomes,Cited,Phenotype_or_Disease,TOPMed,gnomAD	rs11693806	2:217427435	non_coding_transcript_exon_variant	Frequency,1000Genomes,Cited,Phenotype_or_Disease,TOPMed,gnomAD	0.944972	0.999999	1000GENOMES:phase_3:GBR
rs16857609	2:217431785	intron_variant	Frequency,1000Genomes,Cited,Phenotype_or_Disease,TOPMed,gnomAD	rs11693806	2:217427435	non_coding_transcript_exon_variant	Frequency,1000Genomes,Cited,Phenotype_or_Disease,TOPMed,gnomAD	0.906723	1	1000GENOMES:phase_3:IBS
rs16857609	2:217431785	intron_variant	Frequency,1000Genomes,Cited,Phenotype_or_Disease,TOPMed,gnomAD	rs11693806	2:217427435	non_coding_transcript_exon_variant	Frequency,1000Genomes,Cited,Phenotype_or_Disease,TOPMed,gnomAD	0.93113	1	1000GENOMES:phase_3:TSI

## Sheet: HNF1B
rs11651052	17:37742390	intron_variant	Frequency,1000Genomes,Cited,Phenotype_or_Disease,TOPMed,gnomAD	rs11263763	17:37743574	intron_variant	Frequency,1000Genomes,Cited,Phenotype_or_Disease,TOPMed,gnomAD	0.959696	0.979641	1000GENOMES:phase_3:CEU
rs11651052	17:37742390	intron_variant	Frequency,1000Genomes,Cited,Phenotype_or_Disease,TOPMed,gnomAD	rs11263763	17:37743574	intron_variant	Frequency,1000Genomes,Cited,Phenotype_or_Disease,TOPMed,gnomAD	1	1	1000GENOMES:phase_3:FIN
rs11651052	17:37742390	intron_variant	Frequency,1000Genomes,Cited,Phenotype_or_Disease,TOPMed,gnomAD	rs11263763	17:37743574	intron_variant	Frequency,1000Genomes,Cited,Phenotype_or_Disease,TOPMed,gnomAD	0.978151	1	1000GENOMES:phase_3:GBR
rs11651052	17:37742390	intron_variant	Frequency,1000Genomes,Cited,Phenotype_or_Disease,TOPMed,gnomAD	rs11263763	17:37743574	intron_variant	Frequency,1000Genomes,Cited,Phenotype_or_Disease,TOPMed,gnomAD	0.962734	0.98119	1000GENOMES:phase_3:IBS
rs11651052	17:37742390	intron_variant	Frequency,1000Genomes,Cited,Phenotype_or_Disease,TOPMed,gnomAD	rs11263763	17:37743574	intron_variant	Frequency,1000Genomes,Cited,Phenotype_or_Disease,TOPMed,gnomAD	1	1	1000GENOMES:phase_3:TSI
rs12601991	17:37741642	intron_variant	Frequency,1000Genomes,Cited,Phenotype_or_Disease,TOPMed,gnomAD	rs11263763	17:37743574	intron_variant	Frequency,1000Genomes,Cited,Phenotype_or_Disease,TOPMed,gnomAD	0.655712	0.972172	1000GENOMES:phase_3:CEU
rs12601991	17:37741642	intron_variant	Frequency,1000Genomes,Cited,Phenotype_or_Disease,TOPMed,gnomAD	rs11263763	17:37743574	intron_variant	Frequency,1000Genomes,Cited,Phenotype_or_Disease,TOPMed,gnomAD	0.727014	0.999994	1000GENOMES:phase_3:FIN
rs12601991	17:37741642	intron_variant	Frequency,1000Genomes,Cited,Phenotype_or_Disease,TOPMed,gnomAD	rs11263763	17:37743574	intron_variant	Frequency,1000Genomes,Cited,Phenotype_or_Disease,TOPMed,gnomAD	0.767876	0.999996	1000GENOMES:phase_3:GBR
rs12601991	17:37741642	intron_variant	Frequency,1000Genomes,Cited,Phenotype_or_Disease,TOPMed,gnomAD	rs11263763	17:37743574	intron_variant	Frequency,1000Genomes,Cited,Phenotype_or_Disease,TOPMed,gnomAD	0.629757	0.999999	1000GENOMES:phase_3:IBS
rs12601991	17:37741642	intron_variant	Frequency,1000Genomes,Cited,Phenotype_or_Disease,TOPMed,gnomAD	rs11651052	17:37742390	intron_variant	Frequency,1000Genomes,Cited,Phenotype_or_Disease,TOPMed,gnomAD	0.693775	0.99999	1000GENOMES:phase_3:CEU
rs12601991	17:37741642	intron_variant	Frequency,1000Genomes,Cited,Phenotype_or_Disease,TOPMed,gnomAD	rs11651052	17:37742390	intron_variant	Frequency,1000Genomes,Cited,Phenotype_or_Disease,TOPMed,gnomAD	0.727014	0.999994	1000GENOMES:phase_3:FIN
rs12601991	17:37741642	intron_variant	Frequency,1000Genomes,Cited,Phenotype_or_Disease,TOPMed,gnomAD	rs11651052	17:37742390	intron_variant	Frequency,1000Genomes,Cited,Phenotype_or_Disease,TOPMed,gnomAD	0.751096	0.999995	1000GENOMES:phase_3:GBR
rs12601991	17:37741642	intron_variant	Frequency,1000Genomes,Cited,Phenotype_or_Disease,TOPMed,gnomAD	rs11651052	17:37742390	intron_variant	Frequency,1000Genomes,Cited,Phenotype_or_Disease,TOPMed,gnomAD	0.629756	0.999999	1000GENOMES:phase_3:IBS
rs4430796	17:37738049	intron_variant	Frequency,1000Genomes,Cited,Phenotype_or_Disease,TOPMed,gnomAD	rs11263763	17:37743574	intron_variant	Frequency,1000Genomes,Cited,Phenotype_or_Disease,TOPMed,gnomAD	0.939808	0.979299	1000GENOMES:phase_3:CEU
rs4430796	17:37738049	intron_variant	Frequency,1000Genomes,Cited,Phenotype_or_Disease,TOPMed,gnomAD	rs11263763	17:37743574	intron_variant	Frequency,1000Genomes,Cited,Phenotype_or_Disease,TOPMed,gnomAD	1	1	1000GENOMES:phase_3:FIN
rs4430796	17:37738049	intron_variant	Frequency,1000Genomes,Cited,Phenotype_or_Disease,TOPMed,gnomAD	rs11263763	17:37743574	intron_variant	Frequency,1000Genomes,Cited,Phenotype_or_Disease,TOPMed,gnomAD	0.978151	1	1000GENOMES:phase_3:GBR
rs4430796	17:37738049	intron_variant	Frequency,1000Genomes,Cited,Phenotype_or_Disease,TOPMed,gnomAD	rs11263763	17:37743574	intron_variant	Frequency,1000Genomes,Cited,Phenotype_or_Disease,TOPMed,gnomAD	0.907786	0.96174	1000GENOMES:phase_3:IBS
rs4430796	17:37738049	intron_variant	Frequency,1000Genomes,Cited,Phenotype_or_Disease,TOPMed,gnomAD	rs11263763	17:37743574	intron_variant	Frequency,1000Genomes,Cited,Phenotype_or_Disease,TOPMed,gnomAD	0.907882	0.98019	1000GENOMES:phase_3:TSI
rs4430796	17:37738049	intron_variant	Frequency,1000Genomes,Cited,Phenotype_or_Disease,TOPMed,gnomAD	rs11651052	17:37742390	intron_variant	Frequency,1000Genomes,Cited,Phenotype_or_Disease,TOPMed,gnomAD	0.97996	1	1000GENOMES:phase_3:CEU
rs4430796	17:37738049	intron_variant	Frequency,1000Genomes,Cited,Phenotype_or_Disease,TOPMed,gnomAD	rs11651052	17:37742390	intron_variant	Frequency,1000Genomes,Cited,Phenotype_or_Disease,TOPMed,gnomAD	1	1	1000GENOMES:phase_3:FIN
rs4430796	17:37738049	intron_variant	Frequency,1000Genomes,Cited,Phenotype_or_Disease,TOPMed,gnomAD	rs11651052	17:37742390	intron_variant	Frequency,1000Genomes,Cited,Phenotype_or_Disease,TOPMed,gnomAD	0.956037	0.977771	1000GENOMES:phase_3:GBR
rs4430796	17:37738049	intron_variant	Frequency,1000Genomes,Cited,Phenotype_or_Disease,TOPMed,gnomAD	rs11651052	17:37742390	intron_variant	Frequency,1000Genomes,Cited,Phenotype_or_Disease,TOPMed,gnomAD	0.907765	0.961729	1000GENOMES:phase_3:IBS
rs4430796	17:37738049	intron_variant	Frequency,1000Genomes,Cited,Phenotype_or_Disease,TOPMed,gnomAD	rs11651052	17:37742390	intron_variant	Frequency,1000Genomes,Cited,Phenotype_or_Disease,TOPMed,gnomAD	0.907882	0.98019	1000GENOMES:phase_3:TSI
rs4430796	17:37738049	intron_variant	Frequency,1000Genomes,Cited,Phenotype_or_Disease,TOPMed,gnomAD	rs12601991	17:37741642	intron_variant	Frequency,1000Genomes,Cited,Phenotype_or_Disease,TOPMed,gnomAD	0.679869	0.999988	1000GENOMES:phase_3:CEU
rs4430796	17:37738049	intron_variant	Frequency,1000Genomes,Cited,Phenotype_or_Disease,TOPMed,gnomAD	rs12601991	17:37741642	intron_variant	Frequency,1000Genomes,Cited,Phenotype_or_Disease,TOPMed,gnomAD	0.727014	0.999994	1000GENOMES:phase_3:FIN
rs4430796	17:37738049	intron_variant	Frequency,1000Genomes,Cited,Phenotype_or_Disease,TOPMed,gnomAD	rs12601991	17:37741642	intron_variant	Frequency,1000Genomes,Cited,Phenotype_or_Disease,TOPMed,gnomAD	0.751096	0.999995	1000GENOMES:phase_3:GBR
rs4430796	17:37738049	intron_variant	Frequency,1000Genomes,Cited,Phenotype_or_Disease,TOPMed,gnomAD	rs12601991	17:37741642	intron_variant	Frequency,1000Genomes,Cited,Phenotype_or_Disease,TOPMed,gnomAD	0.618074	0.999999	1000GENOMES:phase_3:IBS
rs4430796	17:37738049	intron_variant	Frequency,1000Genomes,Cited,Phenotype_or_Disease,TOPMed,gnomAD	rs7501939	17:37741165	intron_variant	Frequency,1000Genomes,Cited,Phenotype_or_Disease,TOPMed,gnomAD	0.765955	0.999998	1000GENOMES:phase_3:CEU
rs4430796	17:37738049	intron_variant	Frequency,1000Genomes,Cited,Phenotype_or_Disease,TOPMed,gnomAD	rs7501939	17:37741165	intron_variant	Frequency,1000Genomes,Cited,Phenotype_or_Disease,TOPMed,gnomAD	0.739204	0.999996	1000GENOMES:phase_3:FIN
rs4430796	17:37738049	intron_variant	Frequency,1000Genomes,Cited,Phenotype_or_Disease,TOPMed,gnomAD	rs7501939	17:37741165	intron_variant	Frequency,1000Genomes,Cited,Phenotype_or_Disease,TOPMed,gnomAD	0.654904	0.970093	1000GENOMES:phase_3:GBR
rs4430796	17:37738049	intron_variant	Frequency,1000Genomes,Cited,Phenotype_or_Disease,TOPMed,gnomAD	rs7501939	17:37741165	intron_variant	Frequency,1000Genomes,Cited,Phenotype_or_Disease,TOPMed,gnomAD	0.695042	0.932781	1000GENOMES:phase_3:IBS
rs7501939	17:37741165	intron_variant	Frequency,1000Genomes,Cited,Phenotype_or_Disease,TOPMed,gnomAD	rs11263763	17:37743574	intron_variant	Frequency,1000Genomes,Cited,Phenotype_or_Disease,TOPMed,gnomAD	0.711851	0.973841	1000GENOMES:phase_3:CEU
rs7501939	17:37741165	intron_variant	Frequency,1000Genomes,Cited,Phenotype_or_Disease,TOPMed,gnomAD	rs11263763	17:37743574	intron_variant	Frequency,1000Genomes,Cited,Phenotype_or_Disease,TOPMed,gnomAD	0.739204	0.999996	1000GENOMES:phase_3:FIN
rs7501939	17:37741165	intron_variant	Frequency,1000Genomes,Cited,Phenotype_or_Disease,TOPMed,gnomAD	rs11263763	17:37743574	intron_variant	Frequency,1000Genomes,Cited,Phenotype_or_Disease,TOPMed,gnomAD	0.680691	0.999992	1000GENOMES:phase_3:GBR
rs7501939	17:37741165	intron_variant	Frequency,1000Genomes,Cited,Phenotype_or_Disease,TOPMed,gnomAD	rs11263763	17:37743574	intron_variant	Frequency,1000Genomes,Cited,Phenotype_or_Disease,TOPMed,gnomAD	0.749062	0.97746	1000GENOMES:phase_3:IBS
rs7501939	17:37741165	intron_variant	Frequency,1000Genomes,Cited,Phenotype_or_Disease,TOPMed,gnomAD	rs11263763	17:37743574	intron_variant	Frequency,1000Genomes,Cited,Phenotype_or_Disease,TOPMed,gnomAD	0.62503	0.999996	1000GENOMES:phase_3:TSI
rs7501939	17:37741165	intron_variant	Frequency,1000Genomes,Cited,Phenotype_or_Disease,TOPMed,gnomAD	rs11651052	17:37742390	intron_variant	Frequency,1000Genomes,Cited,Phenotype_or_Disease,TOPMed,gnomAD	0.750603	0.999997	1000GENOMES:phase_3:CEU
rs7501939	17:37741165	intron_variant	Frequency,1000Genomes,Cited,Phenotype_or_Disease,TOPMed,gnomAD	rs11651052	17:37742390	intron_variant	Frequency,1000Genomes,Cited,Phenotype_or_Disease,TOPMed,gnomAD	0.739204	0.999996	1000GENOMES:phase_3:FIN
rs7501939	17:37741165	intron_variant	Frequency,1000Genomes,Cited,Phenotype_or_Disease,TOPMed,gnomAD	rs11651052	17:37742390	intron_variant	Frequency,1000Genomes,Cited,Phenotype_or_Disease,TOPMed,gnomAD	0.695897	0.999993	1000GENOMES:phase_3:GBR
rs7501939	17:37741165	intron_variant	Frequency,1000Genomes,Cited,Phenotype_or_Disease,TOPMed,gnomAD	rs11651052	17:37742390	intron_variant	Frequency,1000Genomes,Cited,Phenotype_or_Disease,TOPMed,gnomAD	0.749009	0.977426	1000GENOMES:phase_3:IBS
rs7501939	17:37741165	intron_variant	Frequency,1000Genomes,Cited,Phenotype_or_Disease,TOPMed,gnomAD	rs11651052	17:37742390	intron_variant	Frequency,1000Genomes,Cited,Phenotype_or_Disease,TOPMed,gnomAD	0.62503	0.999996	1000GENOMES:phase_3:TSI

## Sheet: TERT
rs10069690	5:1279675	intron_variant	Frequency,1000Genomes,Cited,Phenotype_or_Disease,TOPMed,gnomAD	rs2242652	5:1279913	intron_variant	Frequency,1000Genomes,Cited,Phenotype_or_Disease,TOPMed,gnomAD	0.890924	0.96165	1000GENOMES:phase_3:CDX
rs10069690	5:1279675	intron_variant	Frequency,1000Genomes,Cited,Phenotype_or_Disease,TOPMed,gnomAD	rs2242652	5:1279913	intron_variant	Frequency,1000Genomes,Cited,Phenotype_or_Disease,TOPMed,gnomAD	0.621965	0.999998	1000GENOMES:phase_3:CEU
rs10069690	5:1279675	intron_variant	Frequency,1000Genomes,Cited,Phenotype_or_Disease,TOPMed,gnomAD	rs2242652	5:1279913	intron_variant	Frequency,1000Genomes,Cited,Phenotype_or_Disease,TOPMed,gnomAD	0.847797	0.935293	1000GENOMES:phase_3:CHB
rs10069690	5:1279675	intron_variant	Frequency,1000Genomes,Cited,Phenotype_or_Disease,TOPMed,gnomAD	rs2242652	5:1279913	intron_variant	Frequency,1000Genomes,Cited,Phenotype_or_Disease,TOPMed,gnomAD	0.953209	1	1000GENOMES:phase_3:CHS
rs10069690	5:1279675	intron_variant	Frequency,1000Genomes,Cited,Phenotype_or_Disease,TOPMed,gnomAD	rs2242652	5:1279913	intron_variant	Frequency,1000Genomes,Cited,Phenotype_or_Disease,TOPMed,gnomAD	0.637973	0.967963	1000GENOMES:phase_3:FIN
rs10069690	5:1279675	intron_variant	Frequency,1000Genomes,Cited,Phenotype_or_Disease,TOPMed,gnomAD	rs2242652	5:1279913	intron_variant	Frequency,1000Genomes,Cited,Phenotype_or_Disease,TOPMed,gnomAD	0.624399	0.955211	1000GENOMES:phase_3:GBR
rs10069690	5:1279675	intron_variant	Frequency,1000Genomes,Cited,Phenotype_or_Disease,TOPMed,gnomAD	rs2242652	5:1279913	intron_variant	Frequency,1000Genomes,Cited,Phenotype_or_Disease,TOPMed,gnomAD	0.639261	0.999999	1000GENOMES:phase_3:GIH
rs10069690	5:1279675	intron_variant	Frequency,1000Genomes,Cited,Phenotype_or_Disease,TOPMed,gnomAD	rs2242652	5:1279913	intron_variant	Frequency,1000Genomes,Cited,Phenotype_or_Disease,TOPMed,gnomAD	0.650452	0.937944	1000GENOMES:phase_3:IBS
rs10069690	5:1279675	intron_variant	Frequency,1000Genomes,Cited,Phenotype_or_Disease,TOPMed,gnomAD	rs2242652	5:1279913	intron_variant	Frequency,1000Genomes,Cited,Phenotype_or_Disease,TOPMed,gnomAD	0.972682	1	1000GENOMES:phase_3:JPT
rs10069690	5:1279675	intron_variant	Frequency,1000Genomes,Cited,Phenotype_or_Disease,TOPMed,gnomAD	rs2242652	5:1279913	intron_variant	Frequency,1000Genomes,Cited,Phenotype_or_Disease,TOPMed,gnomAD	0.917774	1	1000GENOMES:phase_3:KHV
rs10069690	5:1279675	intron_variant	Frequency,1000Genomes,Cited,Phenotype_or_Disease,TOPMed,gnomAD	rs2242652	5:1279913	intron_variant	Frequency,1000Genomes,Cited,Phenotype_or_Disease,TOPMed,gnomAD	0.641898	0.903558	1000GENOMES:phase_3:TSI
rs10069690	5:1279675	intron_variant	Frequency,1000Genomes,Cited,Phenotype_or_Disease,TOPMed,gnomAD	rs7725218	5:1282299	intron_variant	Frequency,1000Genomes,Cited,Phenotype_or_Disease,TOPMed,gnomAD	0.69436	0.899679	1000GENOMES:phase_3:FIN
rs2736100	5:1286401	3_prime_UTR_variant	Frequency,1000Genomes,Cited,Phenotype_or_Disease,TOPMed,gnomAD	rs2853677	5:1287079	3_prime_UTR_variant	Frequency,1000Genomes,Cited,Phenotype_or_Disease,TOPMed,gnomAD	0.60377	0.84791	1000GENOMES:phase_3:CDX
rs2736100	5:1286401	3_prime_UTR_variant	Frequency,1000Genomes,Cited,Phenotype_or_Disease,TOPMed,gnomAD	rs2853677	5:1287079	3_prime_UTR_variant	Frequency,1000Genomes,Cited,Phenotype_or_Disease,TOPMed,gnomAD	0.714543	0.90707	1000GENOMES:phase_3:CHB
rs2736100	5:1286401	3_prime_UTR_variant	Frequency,1000Genomes,Cited,Phenotype_or_Disease,TOPMed,gnomAD	rs2853677	5:1287079	3_prime_UTR_variant	Frequency,1000Genomes,Cited,Phenotype_or_Disease,TOPMed,gnomAD	0.718766	0.865664	1000GENOMES:phase_3:GIH
rs2736100	5:1286401	3_prime_UTR_variant	Frequency,1000Genomes,Cited,Phenotype_or_Disease,TOPMed,gnomAD	rs2853677	5:1287079	3_prime_UTR_variant	Frequency,1000Genomes,Cited,Phenotype_or_Disease,TOPMed,gnomAD	0.612743	0.815834	1000GENOMES:phase_3:KHV
rs7705526	5:1285859	intron_variant	Frequency,1000Genomes,Cited,Phenotype_or_Disease,TOPMed,gnomAD	rs2736100	5:1286401	3_prime_UTR_variant	Frequency,1000Genomes,Cited,Phenotype_or_Disease,TOPMed,gnomAD	0.916815	0.999999	1000GENOMES:phase_3:CDX
rs7705526	5:1285859	intron_variant	Frequency,1000Genomes,Cited,Phenotype_or_Disease,TOPMed,gnomAD	rs2736100	5:1286401	3_prime_UTR_variant	Frequency,1000Genomes,Cited,Phenotype_or_Disease,TOPMed,gnomAD	0.921397	0.979248	1000GENOMES:phase_3:CHB
rs7705526	5:1285859	intron_variant	Frequency,1000Genomes,Cited,Phenotype_or_Disease,TOPMed,gnomAD	rs2736100	5:1286401	3_prime_UTR_variant	Frequency,1000Genomes,Cited,Phenotype_or_Disease,TOPMed,gnomAD	0.802835	0.953918	1000GENOMES:phase_3:CHS
rs7705526	5:1285859	intron_variant	Frequency,1000Genomes,Cited,Phenotype_or_Disease,TOPMed,gnomAD	rs2736100	5:1286401	3_prime_UTR_variant	Frequency,1000Genomes,Cited,Phenotype_or_Disease,TOPMed,gnomAD	0.635998	0.999998	1000GENOMES:phase_3:GBR
rs7705526	5:1285859	intron_variant	Frequency,1000Genomes,Cited,Phenotype_or_Disease,TOPMed,gnomAD	rs2736100	5:1286401	3_prime_UTR_variant	Frequency,1000Genomes,Cited,Phenotype_or_Disease,TOPMed,gnomAD	0.635665	0.999998	1000GENOMES:phase_3:IBS
rs7705526	5:1285859	intron_variant	Frequency,1000Genomes,Cited,Phenotype_or_Disease,TOPMed,gnomAD	rs2736100	5:1286401	3_prime_UTR_variant	Frequency,1000Genomes,Cited,Phenotype_or_Disease,TOPMed,gnomAD	0.786301	0.933053	1000GENOMES:phase_3:JPT
rs7705526	5:1285859	intron_variant	Frequency,1000Genomes,Cited,Phenotype_or_Disease,TOPMed,gnomAD	rs2736100	5:1286401	3_prime_UTR_variant	Frequency,1000Genomes,Cited,Phenotype_or_Disease,TOPMed,gnomAD	0.861469	0.977486	1000GENOMES:phase_3:KHV
rs7705526	5:1285859	intron_variant	Frequency,1000Genomes,Cited,Phenotype_or_Disease,TOPMed,gnomAD	rs2853677	5:1287079	3_prime_UTR_variant	Frequency,1000Genomes,Cited,Phenotype_or_Disease,TOPMed,gnomAD	0.636386	0.839107	1000GENOMES:phase_3:CHB
rs7725218	5:1282299	intron_variant	Frequency,1000Genomes,Cited,Phenotype_or_Disease,TOPMed,gnomAD	rs2736100	5:1286401	3_prime_UTR_variant	Frequency,1000Genomes,Cited,Phenotype_or_Disease,TOPMed,gnomAD	0.839793	1	1000GENOMES:phase_3:CDX
rs7725218	5:1282299	intron_variant	Frequency,1000Genomes,Cited,Phenotype_or_Disease,TOPMed,gnomAD	rs2736100	5:1286401	3_prime_UTR_variant	Frequency,1000Genomes,Cited,Phenotype_or_Disease,TOPMed,gnomAD	0.921397	0.979248	1000GENOMES:phase_3:CHB
rs7725218	5:1282299	intron_variant	Frequency,1000Genomes,Cited,Phenotype_or_Disease,TOPMed,gnomAD	rs2736100	5:1286401	3_prime_UTR_variant	Frequency,1000Genomes,Cited,Phenotype_or_Disease,TOPMed,gnomAD	0.748244	0.95111	1000GENOMES:phase_3:CHS
rs7725218	5:1282299	intron_variant	Frequency,1000Genomes,Cited,Phenotype_or_Disease,TOPMed,gnomAD	rs2736100	5:1286401	3_prime_UTR_variant	Frequency,1000Genomes,Cited,Phenotype_or_Disease,TOPMed,gnomAD	0.609751	0.999996	1000GENOMES:phase_3:FIN
rs7725218	5:1282299	intron_variant	Frequency,1000Genomes,Cited,Phenotype_or_Disease,TOPMed,gnomAD	rs2736100	5:1286401	3_prime_UTR_variant	Frequency,1000Genomes,Cited,Phenotype_or_Disease,TOPMed,gnomAD	0.626838	0.974049	1000GENOMES:phase_3:IBS
rs7725218	5:1282299	intron_variant	Frequency,1000Genomes,Cited,Phenotype_or_Disease,TOPMed,gnomAD	rs2736100	5:1286401	3_prime_UTR_variant	Frequency,1000Genomes,Cited,Phenotype_or_Disease,TOPMed,gnomAD	0.76823	0.931853	1000GENOMES:phase_3:JPT
rs7725218	5:1282299	intron_variant	Frequency,1000Genomes,Cited,Phenotype_or_Disease,TOPMed,gnomAD	rs2736100	5:1286401	3_prime_UTR_variant	Frequency,1000Genomes,Cited,Phenotype_or_Disease,TOPMed,gnomAD	0.806829	0.97628	1000GENOMES:phase_3:KHV
rs7725218	5:1282299	intron_variant	Frequency,1000Genomes,Cited,Phenotype_or_Disease,TOPMed,gnomAD	rs2853677	5:1287079	3_prime_UTR_variant	Frequency,1000Genomes,Cited,Phenotype_or_Disease,TOPMed,gnomAD	0.636386	0.839107	1000GENOMES:phase_3:CHB
rs7725218	5:1282299	intron_variant	Frequency,1000Genomes,Cited,Phenotype_or_Disease,TOPMed,gnomAD	rs7705526	5:1285859	intron_variant	Frequency,1000Genomes,Cited,Phenotype_or_Disease,TOPMed,gnomAD	0.873504	0.976534	1000GENOMES:phase_3:CDX
rs7725218	5:1282299	intron_variant	Frequency,1000Genomes,Cited,Phenotype_or_Disease,TOPMed,gnomAD	rs7705526	5:1285859	intron_variant	Frequency,1000Genomes,Cited,Phenotype_or_Disease,TOPMed,gnomAD	0.658453	0.849196	1000GENOMES:phase_3:CEU
rs7725218	5:1282299	intron_variant	Frequency,1000Genomes,Cited,Phenotype_or_Disease,TOPMed,gnomAD	rs7705526	5:1285859	intron_variant	Frequency,1000Genomes,Cited,Phenotype_or_Disease,TOPMed,gnomAD	1	1	1000GENOMES:phase_3:CHB
rs7725218	5:1282299	intron_variant	Frequency,1000Genomes,Cited,Phenotype_or_Disease,TOPMed,gnomAD	rs7705526	5:1285859	intron_variant	Frequency,1000Genomes,Cited,Phenotype_or_Disease,TOPMed,gnomAD	0.895556	0.977367	1000GENOMES:phase_3:CHS
rs7725218	5:1282299	intron_variant	Frequency,1000Genomes,Cited,Phenotype_or_Disease,TOPMed,gnomAD	rs7705526	5:1285859	intron_variant	Frequency,1000Genomes,Cited,Phenotype_or_Disease,TOPMed,gnomAD	0.625464	0.914646	1000GENOMES:phase_3:FIN
rs7725218	5:1282299	intron_variant	Frequency,1000Genomes,Cited,Phenotype_or_Disease,TOPMed,gnomAD	rs7705526	5:1285859	intron_variant	Frequency,1000Genomes,Cited,Phenotype_or_Disease,TOPMed,gnomAD	0.712092	0.865484	1000GENOMES:phase_3:GBR
rs7725218	5:1282299	intron_variant	Frequency,1000Genomes,Cited,Phenotype_or_Disease,TOPMed,gnomAD	rs7705526	5:1285859	intron_variant	Frequency,1000Genomes,Cited,Phenotype_or_Disease,TOPMed,gnomAD	0.795343	0.93619	1000GENOMES:phase_3:GIH
rs7725218	5:1282299	intron_variant	Frequency,1000Genomes,Cited,Phenotype_or_Disease,TOPMed,gnomAD	rs7705526	5:1285859	intron_variant	Frequency,1000Genomes,Cited,Phenotype_or_Disease,TOPMed,gnomAD	0.849457	0.939622	1000GENOMES:phase_3:IBS
rs7725218	5:1282299	intron_variant	Frequency,1000Genomes,Cited,Phenotype_or_Disease,TOPMed,gnomAD	rs7705526	5:1285859	intron_variant	Frequency,1000Genomes,Cited,Phenotype_or_Disease,TOPMed,gnomAD	0.979536	1	1000GENOMES:phase_3:JPT
rs7725218	5:1282299	intron_variant	Frequency,1000Genomes,Cited,Phenotype_or_Disease,TOPMed,gnomAD	rs7705526	5:1285859	intron_variant	Frequency,1000Genomes,Cited,Phenotype_or_Disease,TOPMed,gnomAD	0.938887	0.999999	1000GENOMES:phase_3:KHV
rs7725218	5:1282299	intron_variant	Frequency,1000Genomes,Cited,Phenotype_or_Disease,TOPMed,gnomAD	rs7705526	5:1285859	intron_variant	Frequency,1000Genomes,Cited,Phenotype_or_Disease,TOPMed,gnomAD	0.751586	0.951758	1000GENOMES:phase_3:TSI

## Sheet: BABAM1
rs8170	19:17278895	synonymous_variant	Frequency,1000Genomes,Cited,ESP,Phenotype_or_Disease,ExAC,TOPMed,gnomAD	rs4808075	19:17279482	intron_variant	Frequency,1000Genomes,Cited,Phenotype_or_Disease,TOPMed,gnomAD	0.704876	0.999999	1000GENOMES:phase_3:FIN

## Sheet: SLC22A3
rs7758229	6:160419220	intron_variant	Frequency,1000Genomes,Cited,Phenotype_or_Disease,TOPMed,gnomAD	rs12194182	6:160413483	intron_variant	Frequency,1000Genomes,Cited,Phenotype_or_Disease,TOPMed,gnomAD	0.727004	0.945719	1000GENOMES:phase_3:CEU
rs7758229	6:160419220	intron_variant	Frequency,1000Genomes,Cited,Phenotype_or_Disease,TOPMed,gnomAD	rs12194182	6:160413483	intron_variant	Frequency,1000Genomes,Cited,Phenotype_or_Disease,TOPMed,gnomAD	0.79776	0.893174	1000GENOMES:phase_3:FIN
rs7758229	6:160419220	intron_variant	Frequency,1000Genomes,Cited,Phenotype_or_Disease,TOPMed,gnomAD	rs12194182	6:160413483	intron_variant	Frequency,1000Genomes,Cited,Phenotype_or_Disease,TOPMed,gnomAD	0.743778	0.971443	1000GENOMES:phase_3:GBR
rs7758229	6:160419220	intron_variant	Frequency,1000Genomes,Cited,Phenotype_or_Disease,TOPMed,gnomAD	rs12194182	6:160413483	intron_variant	Frequency,1000Genomes,Cited,Phenotype_or_Disease,TOPMed,gnomAD	0.641388	0.916882	1000GENOMES:phase_3:IBS
